# Supplementary material for: Genome-wide discovery of G-quadruplexes in barley
Source: Sci Rep. 2021 Apr 12;11:7876. doi: 10.1038/s41598-021-86838-3 (PMC8041835; doi:10.1038/s41598-021-86838-3)
Supplement: Supplementary file 1 — Supplementary Information 1. [file 41598_2021_86838_MOESM1_ESM.zip]

Archive with 2 entries (2 files):
- supplementary file S1.bed
- __MACOSX/._supplementary file S1.bed
