# Supplementary material for: Genome-wide discovery of G-quadruplexes in barley
Source: Sci Rep. 2021 Apr 12;11:7876. doi: 10.1038/s41598-021-86838-3 (PMC8041835; doi:10.1038/s41598-021-86838-3)
Supplement: Supplementary file 1 — Supplementary Information 1. [file 41598_2021_86838_MOESM1_ESM.zip › supplementary file S1.bed]

chr1H	18014	18030	chr1H_18014_18030	16	+	GGGGGGGGGGGGGGGG
chr1H	19564	19588	chr1H_19564_19588	24	+	GGGAGGAAGTGGGAAGGGAAGGGG
chr1H	20592	20616	chr1H_20592_20616	24	+	GGGAGGAAGTGGGAAGGGAAGGGG
chr1H	29866	29890	chr1H_29866_29890	24	+	GGGAGGAAGTGGGAAGGGAAGGGG
chr1H	111853	111869	chr1H_111853_111869	16	-	CCCCCCCCCCCCCCCC
chr1H	127157	127175	chr1H_127157_127175	18	+	GGGTGAGGGAGGGGTGGG
chr1H	127193	127212	chr1H_127193_127212	19	+	GGGTGGGCGAGGGGGAGGG
chr1H	150117	150147	chr1H_150117_150147	30	-	CCCTTCCCCACTTGGCCCACCTTACCCCCC
chr1H	161092	161128	chr1H_161092_161128	36	+	GGGGCGAGCGTGGGCCATTGGGCCTTTGTGGGCGGG
chr1H	161777	161799	chr1H_161777_161799	22	-	CCCTCCCCGACGCCCTCCGCCC
chr1H	168472	168504	chr1H_168472_168504	32	+	GGGGGGCCGCTTGGGAGGGGGAGAAGGTGGGG
chr1H	168611	168652	chr1H_168611_168652	41	+	GGGGCGGGGGGCGGGGAGGAGGGAGGTGGGGAGGTGGTGGG
chr1H	170548	170573	chr1H_170548_170573	25	-	CCCTTTCACTCCCCCCCCCTATCCC
chr1H	174960	174983	chr1H_174960_174983	23	-	CCCAACCCGGCCCGGCCCGGCCC
chr1H	189646	189674	chr1H_189646_189674	28	-	CCCCAAATCTCCCGCGTGCCCCGCTCCC
chr1H	193076	193100	chr1H_193076_193100	24	+	GGGAGGAAGTGGGAAGGGAGGGGG
chr1H	242990	243020	chr1H_242990_243020	30	+	GGGTTGTGCGGGCGCGGGGGCGAGTTCGGG
chr1H	249259	249284	chr1H_249259_249284	25	-	CCCCTCCCACCCAGGCCCAGGCCCC
chr1H	253194	253220	chr1H_253194_253220	26	-	CCCTGCCCCGGCGGCACCCAGGGCCC
chr1H	261530	261553	chr1H_261530_261553	23	-	CCCTCCCGCTCCCGCAGCAGCCC
chr1H	274991	275014	chr1H_274991_275014	23	+	GGGCTACTGCGGGAGCGGGAGGG
chr1H	282918	282939	chr1H_282918_282939	21	+	GGGAAGGGAGGGATGGGAGGG
chr1H	285840	285866	chr1H_285840_285866	26	+	GGGTTCCGGGGTTTTACCGGGATGGG
chr1H	296875	296905	chr1H_296875_296905	30	-	CCCAGCCGCCCCCCCCAAACCCTAACGCCC
chr1H	325574	325613	chr1H_325574_325613	39	+	GGGGGGGGGGGGGGGGGGGCGGAGTGGGGGCTTGTGGGG
chr1H	363191	363218	chr1H_363191_363218	27	-	CCCAGGGGCCCCACAAGCCCCCACCCC
chr1H	372493	372514	chr1H_372493_372514	21	-	CCCCAACCCCAACCCCAACCC
chr1H	379682	379699	chr1H_379682_379699	17	+	GGGGGGGGGGGAGGGGG
chr1H	384733	384756	chr1H_384733_384756	23	-	CCCCTTCCCCACCCTTTCGACCC
chr1H	415546	415572	chr1H_415546_415572	26	+	GGGAACACCGGGGTCGGGTTACGGGG
chr1H	423117	423143	chr1H_423117_423143	26	+	GGGAACACCGGGGTCGGGTTACGGGG
chr1H	488916	488955	chr1H_488916_488955	39	-	CCCCTCCCGATGGTCCCCGGCACCCCTCCCGGCACTCCC
chr1H	510589	510609	chr1H_510589_510609	20	-	CCCCCCCCCCCCCCCCCCCC
chr1H	536616	536642	chr1H_536616_536642	26	+	GGGCGGCGGTGGGCGGAGGGCGAGGG
chr1H	536736	536763	chr1H_536736_536763	27	+	GGGGGCCGGAGGGCGACGGGCGATGGG
chr1H	537187	537213	chr1H_537187_537213	26	+	GGGCGGCGGTGGGCGGAGGGCGAGGG
chr1H	537307	537334	chr1H_537307_537334	27	+	GGGGGCCGGAGGGCGACGGGCGATGGG
chr1H	544106	544178	chr1H_544106_544178	72	-	CCCCTCCCCATCTCTCCCGTGACCCTCGCCCCCATCTCCCTCCCACGAGCCCTCTCCTCCCGTCGCCCCCCC
chr1H	555325	555343	chr1H_555325_555343	18	-	CCCCCACCCCCCCCCCCC
chr1H	574079	574105	chr1H_574079_574105	26	+	GGGGATATGGTGGGCAGGGGCGAGGG
chr1H	583460	583498	chr1H_583460_583498	38	+	GGGAGTGCTGGGAGGGTATCGGGGACCATCGGGAGGGG
chr1H	610226	610248	chr1H_610226_610248	22	-	CCCCCCCCCTCCCCCCCCCCCC
chr1H	626689	626714	chr1H_626689_626714	25	+	GGGGCGGGGCGGCGACGGGCAGGGG
chr1H	663414	663435	chr1H_663414_663435	21	-	CCCACCCCGCGCCACCCTCCC
chr1H	663572	663588	chr1H_663572_663588	16	-	CCCCTCCCCCCCCCCC
chr1H	663599	663643	chr1H_663599_663643	44	-	CCCATCTCCCGTAACTCCCTCTCTCTCCCGTGACTCCCTCCCCC
chr1H	663758	663818	chr1H_663758_663818	60	-	CCCCTACCCCCTCCACCCTCTCGGCCCCAAGCCCCGGCCCTCGTCGGCCCCTCTAATCCC
chr1H	666097	666126	chr1H_666097_666126	29	-	CCCCTCAGACCCCATAGTCCCGTTGCCCC
chr1H	674612	674636	chr1H_674612_674636	24	+	GGGGATCTGCGGGAGGGAGAGGGG
chr1H	674670	674709	chr1H_674670_674709	39	+	GGGGCAGAGGGGGGCGACGGGATCTCGGGGGTGGGGGGG
chr1H	674841	674874	chr1H_674841_674874	33	+	GGGCGATTAGGGTTTGGCGGGAGGGGGCGCGGG
chr1H	688070	688094	chr1H_688070_688094	24	+	GGGGATCTGCGGGAGGGAGAGGGG
chr1H	688128	688167	chr1H_688128_688167	39	+	GGGGCAGAGGGGGGCGACGGGATCTCGGGGGTGGGGGGG
chr1H	688299	688332	chr1H_688299_688332	33	+	GGGCGATTAGGGTTTGGCGGGAGGGGGCGCGGG
chr1H	688361	688379	chr1H_688361_688379	18	+	GGGCCACGGGGGGGGGGG
chr1H	691700	691727	chr1H_691700_691727	27	-	CCCCCCCTCGACCCCCTTCGTTCCCCC
chr1H	692230	692257	chr1H_692230_692257	27	-	CCCCCCCTCGACCCCCTTCGTTCCCCC
chr1H	693921	693950	chr1H_693921_693950	29	+	GGGGGGGGGAAGGGTTTGGGGGTTTTGGG
chr1H	702653	702687	chr1H_702653_702687	34	-	CCCAGCCGGCCCCCCCCCCCAAACCCTAACGCCC
chr1H	703014	703036	chr1H_703014_703036	22	-	CCCTCATCCCCCTCACCCCCCC
chr1H	713193	713230	chr1H_713193_713230	37	-	CCCCCCCGCGCCCCCTCCCGCTAAACCCTAGAGCCCC
chr1H	713285	713328	chr1H_713285_713328	43	-	CCCTCGTCCCAGCCCCCACCCCCACGAGAGCCCCCAACCACCC
chr1H	713468	713498	chr1H_713468_713498	30	-	CCCCCCCCCACGGCCTCCCTCCCCCGGCCC
chr1H	713510	713557	chr1H_713510_713557	47	-	CCCGATCTCCCCTGCCCTCTCCCTCGGTTCCCCTCCCGTCGGCTCCC
chr1H	729647	729683	chr1H_729647_729683	36	+	GGGGAGAGGGACGGGTGGGGGAGGGAAGGGTGGGGG
chr1H	758707	758733	chr1H_758707_758733	26	+	GGGGATATGGTGGGCAGGGGCGAGGG
chr1H	765880	765916	chr1H_765880_765916	36	-	CCCCACTCCCCCACGTCCCGTGCCTCCCTCCCTCCC
chr1H	765945	766022	chr1H_765945_766022	77	-	CCCCACCTCCCGTGGCTCCCTCCCCACGAGAGCCCCGATCCACCCCATCTCGCCCCCTCCACATCCCGTCGCCCCCC
chr1H	766358	766376	chr1H_766358_766376	18	+	GGGAGGGACCGGGCAGGG
chr1H	781157	781206	chr1H_781157_781206	49	-	CCCCACTCCCCCACGTCCCGTGACTCCCTCCCGTAACTCCCTCCCTCCC
chr1H	781235	781312	chr1H_781235_781312	77	-	CCCCACCTCCCGTGGCTCCCTTCCCACGAGAGCCCCGATCCACCCCATCTCGCCCCCGCCACAGCCCGTCGCCCCCC
chr1H	783478	783496	chr1H_783478_783496	18	+	GGGAGGGACCGGGCAGGG
chr1H	804181	804201	chr1H_804181_804201	20	-	CCCCCCCCCCCCCCCCCCCC
chr1H	864263	864299	chr1H_864263_864299	36	-	CCCCACCCCTCCAAACCCTAGCACCCCCCCCCCCCC
chr1H	864432	864455	chr1H_864432_864455	23	-	CCCTCCCAGCGCCCCCCCCCCCC
chr1H	864467	864503	chr1H_864467_864503	36	-	CCCCCTTCCCTGCCCGATCCACCCTCGCCCCTTCCC
chr1H	864715	864744	chr1H_864715_864744	29	-	CCCCCCCCGTCGCGCCCCCCCTTCCTCCC
chr1H	911416	911434	chr1H_911416_911434	18	+	GGGGGGGACTAGGGGGGG
chr1H	913781	913820	chr1H_913781_913820	39	-	CCCCTCCCGGTGGTCCCCGGCACCCCTCCCGGCACTCCC
chr1H	1237374	1237415	chr1H_1237374_1237415	41	-	CCCCCCCCCCCCCACGCTTCCCCTCTCGGCCCCCCACTCCC
chr1H	1237445	1237509	chr1H_1237445_1237509	64	-	CCCTCTCTCTCCCGTGACTCCCTCTCCCACCCCAGGCTCTCCCCACTCCAACCCGAGCCCCCCC
chr1H	1237551	1237579	chr1H_1237551_1237579	28	-	CCCTCCCCCCCCCTCGGCCCTCCACCCC
chr1H	1237590	1237616	chr1H_1237590_1237616	26	-	CCCCGGCCCCCTCGGCCCTCCACCCC
chr1H	1248939	1248957	chr1H_1248939_1248957	18	-	CCCATCCCATCCCATCCC
chr1H	1261791	1261811	chr1H_1261791_1261811	20	+	GGGGCGGAGGGAGGGAAGGG
chr1H	1262655	1262675	chr1H_1262655_1262675	20	+	GGGGGTGGGGCAGGGAGGGG
chr1H	1281434	1281459	chr1H_1281434_1281459	25	-	CCCCGAGTCCCGCACCCGCTTACCC
chr1H	1289424	1289450	chr1H_1289424_1289450	26	+	GGGGGCGAGGAAGGGGTGGGAGAGGG
chr1H	1320977	1320999	chr1H_1320977_1320999	22	+	GGGTTGGGGTGGAATGGGTGGG
chr1H	1323556	1323589	chr1H_1323556_1323589	33	-	CCCCCGTCCCACCCCCCCCCCCCCCCCCCTCCC
chr1H	1324570	1324600	chr1H_1324570_1324600	30	+	GGGGGGAGGGGGTCCGGCCGGGCCTGTGGG
chr1H	1362819	1362837	chr1H_1362819_1362837	18	-	CCCATCCCCACCCGACCC
chr1H	1378672	1378720	chr1H_1378672_1378720	48	-	CCCTAACCCTTGAAAACCCCTCAAAACCCCATCAAAACCCCGCACCCC
chr1H	1382695	1382711	chr1H_1382695_1382711	16	+	GGGGGGGGGGGGGGGG
chr1H	1386129	1386155	chr1H_1386129_1386155	26	-	CCCTCCTCCCACCGCCCTCCTCCCCC
chr1H	1386643	1386669	chr1H_1386643_1386669	26	-	CCCTCCTCCCACCGCCCTCCTCCCCC
chr1H	1407400	1407424	chr1H_1407400_1407424	24	+	GGGAGGAAGCGGGAAGGGAAGGGG
chr1H	1417238	1417262	chr1H_1417238_1417262	24	+	GGGAGGAAGTGGGAAGGGAAGGGG
chr1H	1453610	1453629	chr1H_1453610_1453629	19	-	CCCACCCATCCCACGTCCC
chr1H	1476734	1476756	chr1H_1476734_1476756	22	+	GGGGGGGGGGGGGGAACCCGGG
chr1H	1502461	1502482	chr1H_1502461_1502482	21	-	CCCTTGCCCCCCCCCCCCCCC
chr1H	1518386	1518410	chr1H_1518386_1518410	24	+	GGGAGGAAGTGGGAAGGGAGGGGG
chr1H	1528124	1528148	chr1H_1528124_1528148	24	+	GGGAGGAAGTGGGAAGGGAGGGGG
chr1H	1533231	1533254	chr1H_1533231_1533254	23	-	CCCTCAACGGCCCGCCCCCACCC
chr1H	1570410	1570433	chr1H_1570410_1570433	23	-	CCCCACCCCACCCACCCCACCCC
chr1H	1596759	1596783	chr1H_1596759_1596783	24	+	GGGGAGGGATCGGTGGGGGTGGGG
chr1H	1596864	1596893	chr1H_1596864_1596893	29	+	GGGTTTGAGGGGAGGGTGGCGCGGGTGGG
chr1H	1600000	1600026	chr1H_1600000_1600026	26	+	GGGGAGAGGGTGGGCAGGGGCGAGGG
chr1H	1632584	1632610	chr1H_1632584_1632610	26	-	CCCGTCGCCCTTCGACCCCCGAGCCC
chr1H	1632619	1632650	chr1H_1632619_1632650	31	-	CCCGTCACCCTCGCCCTCCCCCCCGCCCCCC
chr1H	1642728	1642757	chr1H_1642728_1642757	29	+	GGGTGGGAACGGGGGCGACTCGGGGTGGG
chr1H	1659824	1659853	chr1H_1659824_1659853	29	+	GGGAGAAGGAGGGGATCCGGGAGGAGGGG
chr1H	1669311	1669340	chr1H_1669311_1669340	29	+	GGGTGGGAACAGGGACGGCTCGGGGTGGG
chr1H	1694946	1694975	chr1H_1694946_1694975	29	+	GGGTGGGAACGGGGGCGGCTCGGGGTGGG
chr1H	1713560	1713582	chr1H_1713560_1713582	22	-	CCCGCCCCACCCCACCCACCCC
chr1H	1713639	1713662	chr1H_1713639_1713662	23	-	CCCAGCCCCCACCCCCGCTCCCC
chr1H	1713791	1713832	chr1H_1713791_1713832	41	-	CCCCGCTCCCCTCCTCCCCGTGTCCCTCCTCCCTACGGCCC
chr1H	1713947	1713973	chr1H_1713947_1713973	26	-	CCCCACGCCCCTCCTCCCTGCCACCC
chr1H	1713987	1714016	chr1H_1713987_1714016	29	-	CCCTCCCCTCCTCCCACTACCCTCCTCCC
chr1H	1714423	1714455	chr1H_1714423_1714455	32	-	CCCCGACCCCCGGCCCATGACCCCCGACGCCC
chr1H	1714539	1714565	chr1H_1714539_1714565	26	-	CCCCCGACCCCCGACTCCCGACCCCC
chr1H	1714688	1714751	chr1H_1714688_1714751	63	-	CCCTCGACCCCCGACCCCCGACGCCCCTGACCCTCGACCCCCGACCCCCTACCCCCGACCCCC
chr1H	1779479	1779515	chr1H_1779479_1779515	36	+	GGGGGCGGGGGGCTTACCGGGGCGGGAGGGGAGGGG
chr1H	1792601	1792627	chr1H_1792601_1792627	26	+	GGGGATATGGTGGGCAGGGGCGAGGG
chr1H	1825906	1825922	chr1H_1825906_1825922	16	-	CCCCCCCCCCCTCCCC
chr1H	1829714	1829731	chr1H_1829714_1829731	17	-	CCCACACCCACCCTCCC
chr1H	1831605	1831626	chr1H_1831605_1831626	21	+	GGGAGGAGGGTTTTGGGTGGG
chr1H	1833144	1833162	chr1H_1833144_1833162	18	-	CCCGATCCCCTCCCGCCC
chr1H	1842627	1842651	chr1H_1842627_1842651	24	-	CCCAAGCGCCCGAAACCCTAGCCC
chr1H	1877616	1877640	chr1H_1877616_1877640	24	-	CCCCCTCCCTTCCCACGTCTTCCC
chr1H	1886504	1886528	chr1H_1886504_1886528	24	-	CCCCCTCCCTTCCCACTTCTTCCC
chr1H	1886653	1886670	chr1H_1886653_1886670	17	-	CCCCCCCCCCCCCCCCC
chr1H	1898513	1898530	chr1H_1898513_1898530	17	-	CCCCCCCCCCCCCCCCC
chr1H	1912509	1912529	chr1H_1912509_1912529	20	-	CCCCCGACCCGCCCCGCCCC
chr1H	1916735	1916753	chr1H_1916735_1916753	18	-	CCCTTCCCTTCCCTTCCC
chr1H	1929683	1929701	chr1H_1929683_1929701	18	-	CCCCCCCCCCCCCCCCCC
chr1H	1943639	1943660	chr1H_1943639_1943660	21	-	CCCCAGCCCGAAACCCGACCC
chr1H	1951984	1952015	chr1H_1951984_1952015	31	+	GGGGTCGACGGGGCAGGGAGGGCGGTCGGGG
chr1H	1971220	1971239	chr1H_1971220_1971239	19	+	GGGAGGGGAGGGGAGGGGG
chr1H	1971487	1971513	chr1H_1971487_1971513	26	+	GGGGGCAGGGGCGAGGGTTCGCCGGG
chr1H	1971578	1971612	chr1H_1971578_1971612	34	+	GGGACGAGGGGATCGGGTCGGGTGGGGAAGAGGG
chr1H	1984715	1984744	chr1H_1984715_1984744	29	+	GGGCCGCTGGGGCGCTGCTGGGCCTAGGG
chr1H	2033150	2033176	chr1H_2033150_2033176	26	-	CCCATCTAACCCATCAAACCCATCCC
chr1H	2034432	2034477	chr1H_2034432_2034477	45	-	CCCTCCCCCCTTCTTCCCGCTGAAACCCCAACCCCCACCCCGCCC
chr1H	2034507	2034563	chr1H_2034507_2034563	56	-	CCCGGGCCCAGCTCCCGCCTGCCCCACCCCTCAGCCTCCCCCCGCCCGTCCACCCC
chr1H	2034651	2034673	chr1H_2034651_2034673	22	-	CCCCATCCCGAACCCCGTCCCC
chr1H	2057168	2057190	chr1H_2057168_2057190	22	+	GGGTTGGGGGAGGGGGAGGGGG
chr1H	2061827	2061862	chr1H_2061827_2061862	35	+	GGGCGGGAGGGAGGGCGGGGCGGACGGGTGAAGGG
chr1H	2083074	2083113	chr1H_2083074_2083113	39	+	GGGCGGGTCTAGGGTTTGAGGGAGGGGGGCGCGGGTGGG
chr1H	2110017	2110044	chr1H_2110017_2110044	27	+	GGGGGGGTGGGGGTGGGGGGGGGGGGG
chr1H	2121987	2122005	chr1H_2121987_2122005	18	+	GGGGGGGGGGGCACTGGG
chr1H	2131358	2131376	chr1H_2131358_2131376	18	+	GGGGGTGGGGGGGGGGGG
chr1H	2132824	2132854	chr1H_2132824_2132854	30	-	CCCACCTACCCGAAATCCCACGGCCACCCC
chr1H	2149957	2149983	chr1H_2149957_2149983	26	+	GGGATCGGCGGGGTGGGAGCCATGGG
chr1H	2150403	2150423	chr1H_2150403_2150423	20	+	GGGATCGGGGCGGGCCGGGG
chr1H	2200689	2200716	chr1H_2200689_2200716	27	-	CCCTCACCCCCTCTCTCTCCCACCCCC
chr1H	2200824	2200852	chr1H_2200824_2200852	28	-	CCCCGGCCCACCACCGCCCTGGCCCCCC
chr1H	2209952	2209977	chr1H_2209952_2209977	25	+	GGGTAAGGGAAAAGGGTCTTTTGGG
chr1H	2221018	2221053	chr1H_2221018_2221053	35	-	CCCCTGCCCGCTATCGCCCATCCCCAGCGGCACCC
chr1H	2222125	2222140	chr1H_2222125_2222140	15	+	GGGGGGGGGGGGGGG
chr1H	2222145	2222161	chr1H_2222145_2222161	16	-	CCCCCCCCCCCCCCCC
chr1H	2222161	2222254	chr1H_2222161_2222254	93	+	GGGGGGGGGGGGGGGGGGGCCGGGGGGGGGGGGGGGGCGCGGGGGGGGGGGGGGGGGCGGTGGCGGGGGGGGCGGGGGGGGGGCGGGGCGGGG
chr1H	2222254	2222269	chr1H_2222254_2222269	15	-	CCCCCCCCCCCCCCC
chr1H	2223115	2223145	chr1H_2223115_2223145	30	-	CCCGTATCCCCCCCCCCCCCCTGCCCGCCC
chr1H	2223219	2223244	chr1H_2223219_2223244	25	+	GGGGAGGGGAGGAGGAGGGGAAGGG
chr1H	2256035	2256057	chr1H_2256035_2256057	22	-	CCCACCCACCCCGGGGAAGCCC
chr1H	2265024	2265040	chr1H_2265024_2265040	16	+	GGGGGGGGGGGGGGGG
chr1H	2285888	2285909	chr1H_2285888_2285909	21	-	CCCTCCTCCCACCTCCCTCCC
chr1H	2289131	2289166	chr1H_2289131_2289166	35	+	GGGGGGGGGGGGGCGGGGCGGGGCGGGGGGGGGGG
chr1H	2289336	2289388	chr1H_2289336_2289388	52	+	GGGCGTCCCCGGGGTGGGTTGCGGGGGGCGGGCCGGGGCGGCGGGGGGGGGG
chr1H	2289558	2289610	chr1H_2289558_2289610	52	+	GGGCGTCCCCGGGGTGGGTTGCGGGGGGCGGGCCGGGGCGGCGGGGGGGGGG
chr1H	2289780	2289832	chr1H_2289780_2289832	52	+	GGGCGTCCCCGGGGTGGGTTGCGGGGGGCGGGCCGGGGCGGCGGGGGGGGGG
chr1H	2290002	2290054	chr1H_2290002_2290054	52	+	GGGCGTCCCCGGGGTGGGTTGCGGGGGGCGGGCCGGGGCGGCGGGGGGGGGG
chr1H	2290224	2290276	chr1H_2290224_2290276	52	+	GGGCGTCCCCGGGGTGGGTTGCGGGGGGCGGGCCGGGGCGGCGGGGGGGGGG
chr1H	2290276	2290307	chr1H_2290276_2290307	31	-	CCCCCCCCCCCCCCGTGAACTCCCGGAACCC
chr1H	2300591	2300616	chr1H_2300591_2300616	25	-	CCCACCACTCCCTCTCCCACTCCCC
chr1H	2300722	2300748	chr1H_2300722_2300748	26	-	CCCCTCCGCCCCTCTCCCATCTCCCC
chr1H	2316418	2316441	chr1H_2316418_2316441	23	+	GGGTTCCGGGGGGGGGGGGGGGG
chr1H	2328181	2328213	chr1H_2328181_2328213	32	+	GGGGACGGGCGCGGGCTCCGGGCGGTAACGGG
chr1H	2328388	2328432	chr1H_2328388_2328432	44	+	GGGCTCGGGGCGATGACGGGCTCGGGGCGATGACGGGCTCGGGG
chr1H	2341494	2341520	chr1H_2341494_2341520	26	-	CCCCTCCCGGTAAACCCCCGGAACCC
chr1H	2364616	2364635	chr1H_2364616_2364635	19	-	CCCCTCCCACCCAAGGCCC
chr1H	2366025	2366044	chr1H_2366025_2366044	19	-	CCCCTCCCACCCAAGGCCC
chr1H	2367167	2367186	chr1H_2367167_2367186	19	-	CCCCTCCCACCCAAGGCCC
chr1H	2370682	2370700	chr1H_2370682_2370700	18	-	CCCCTCCCCTCCCCTCCC
chr1H	2371467	2371485	chr1H_2371467_2371485	18	-	CCCCTCCCCTCCCCTCCC
chr1H	2373041	2373059	chr1H_2373041_2373059	18	-	CCCCTCCCCTCCCCTCCC
chr1H	2373826	2373844	chr1H_2373826_2373844	18	-	CCCCTCCCCTCCCCTCCC
chr1H	2374611	2374629	chr1H_2374611_2374629	18	-	CCCCTCCCCTCCCCTCCC
chr1H	2375396	2375414	chr1H_2375396_2375414	18	-	CCCCTCCCCTCCCCTCCC
chr1H	2376181	2376199	chr1H_2376181_2376199	18	-	CCCCTCCCCTCCCCTCCC
chr1H	2421272	2421318	chr1H_2421272_2421318	46	+	GGGGCCGGGGCCTGGGCGCAGAGGGGCGGCGGGGCCGGGGCCGGGG
chr1H	2433058	2433076	chr1H_2433058_2433076	18	-	CCCCCCCCCCCCCCCCCC
chr1H	2439226	2439251	chr1H_2439226_2439251	25	-	CCCCACCCCGCCCAGCTCATCCCCC
chr1H	2439954	2439978	chr1H_2439954_2439978	24	-	CCCAAGGCCCAGCTGGCCCAACCC
chr1H	2440028	2440090	chr1H_2440028_2440090	62	-	CCCCTCCCCCCCGTGCTTCCCCGATCCCCATGCCCGAAACCCTCTTCTCCCTCTCCTGCCCC
chr1H	2440252	2440300	chr1H_2440252_2440300	48	-	CCCCTGGCCTCCCGCTTCCCCCCGTGATGGCCCCGTTCCCGCGTGCCC
chr1H	2463370	2463396	chr1H_2463370_2463396	26	+	GGGGGGGGAGCGACGGGGCGACGGGG
chr1H	2463438	2463478	chr1H_2463438_2463478	40	+	GGGGGGAGCGACGGGGCGACGGGGCGACAGGGTGCATGGG
chr1H	2463601	2463623	chr1H_2463601_2463623	22	+	GGGTCGGGAGGGAACTTTTGGG
chr1H	2508502	2508521	chr1H_2508502_2508521	19	+	GGGGCGGGGGGGGGGGGGG
chr1H	2508574	2508603	chr1H_2508574_2508603	29	+	GGGGGGGGGGGGGGGGGGGGGGGGCAGGG
chr1H	2512439	2512461	chr1H_2512439_2512461	22	+	GGGGGGCGGAGGGAGGGAAGGG
chr1H	2542175	2542194	chr1H_2542175_2542194	19	+	GGGGGGGGGGGGGGGGGGG
chr1H	2542258	2542301	chr1H_2542258_2542301	43	+	GGGATGGAGGGGGGAGGGGGATGCGGGATGGGGAGGGGAAGGG
chr1H	2542374	2542401	chr1H_2542374_2542401	27	+	GGGAGGGGGCGGCGGGGACAGGCGGGG
chr1H	2578017	2578032	chr1H_2578017_2578032	15	+	GGGCGGGCGGGCGGG
chr1H	2578387	2578402	chr1H_2578387_2578402	15	+	GGGCGGGCGGGCGGG
chr1H	2584504	2584525	chr1H_2584504_2584525	21	+	GGGGGCGGGAGCGGGGGGGGG
chr1H	2584856	2584874	chr1H_2584856_2584874	18	-	CCCAGCCCACCCATGCCC
chr1H	2625055	2625097	chr1H_2625055_2625097	42	+	GGGGTGGGGGGCGCTGGGTGGAAATGGGCGGGCCTAGTCGGG
chr1H	2625652	2625694	chr1H_2625652_2625694	42	+	GGGGTGGGGGGCGCTGGGTGGAAATGGGCGGGCCTAGTCGGG
chr1H	2659321	2659351	chr1H_2659321_2659351	30	-	CCCCCTCCCTCCCGCGGCGACCCCCTCCCC
chr1H	2676035	2676071	chr1H_2676035_2676071	36	+	GGGGGCGCCGGGTGGAAATGGGCGGGCCCAGTCGGG
chr1H	2778574	2778604	chr1H_2778574_2778604	30	+	GGGCCGGGGCGGGGCGGCGACGGGCGGGGG
chr1H	2778617	2778643	chr1H_2778617_2778643	26	+	GGGGCACGGGGCACGGGGCGGGGGGG
chr1H	2783009	2783032	chr1H_2783009_2783032	23	-	CCCTCCCGCTCCCGCAGCAGCCC
chr1H	2790418	2790446	chr1H_2790418_2790446	28	+	GGGCGGGGGGTCAGGGGGTTTTGGGGGG
chr1H	2844239	2844254	chr1H_2844239_2844254	15	-	CCCCCCCCCCCCCCC
chr1H	2852395	2852433	chr1H_2852395_2852433	38	-	CCCCCGCCCCCATCCTCCCCCCTCCCGGATCCGCCCCC
chr1H	2880179	2880204	chr1H_2880179_2880204	25	+	GGGGCGGGGCGGCGACGGGCAGGGG
chr1H	2880217	2880242	chr1H_2880217_2880242	25	+	GGGGCACGGGGCGCGGGGCAGGGGG
chr1H	2880967	2880988	chr1H_2880967_2880988	21	-	CCCTCCCCTTCCCCTCCTCCC
chr1H	2905410	2905436	chr1H_2905410_2905436	26	+	GGGGATATGGTGGGCAGGGGCGAGGG
chr1H	2909593	2909611	chr1H_2909593_2909611	18	-	CCCGAGCCCCCCCCCCCC
chr1H	2927103	2927125	chr1H_2927103_2927125	22	+	GGGATCGGGTGGGGGCATAGGG
chr1H	2970717	2970737	chr1H_2970717_2970737	20	-	CCCCCCCCACCCCCCACCCC
chr1H	2991861	2991887	chr1H_2991861_2991887	26	+	GGGGATATGGTGGGCAGGGGCGAGGG
chr1H	2998113	2998138	chr1H_2998113_2998138	25	-	CCCGAACCCTAAAACCCTAAAACCC
chr1H	3002196	3002221	chr1H_3002196_3002221	25	-	CCCACCCAGTGGGCCCCCGGAACCC
chr1H	3084478	3084512	chr1H_3084478_3084512	34	-	CCCTCCCTCCCTCCCATCTCCCCTCCCTCCACCC
chr1H	3084746	3084773	chr1H_3084746_3084773	27	-	CCCTCTCTCCCTGCCCTGGTTCCCCCC
chr1H	3097231	3097267	chr1H_3097231_3097267	36	-	CCCTCTCTCCCTGCCCTGGTTCCCCCCTCTCCTCCC
chr1H	3106996	3107012	chr1H_3106996_3107012	16	-	CCCCACCCTCCCGCCC
chr1H	3111948	3111978	chr1H_3111948_3111978	30	-	CCCTAGGTCCCCTGGGCCCCCTCTTTGCCC
chr1H	3124087	3124102	chr1H_3124087_3124102	15	-	CCCCCCCCCCCCCCC
chr1H	3124149	3124168	chr1H_3124149_3124168	19	-	CCCTCCCCTCTCCCTCCCC
chr1H	3124565	3124593	chr1H_3124565_3124593	28	+	GGGATCCGGGTGGGCGGCGCGGGTGGGG
chr1H	3148368	3148392	chr1H_3148368_3148392	24	-	CCCCATGAACCCTACCCTAACCCC
chr1H	3148678	3148704	chr1H_3148678_3148704	26	+	GGGGAGAGGGGAGAGGGGCGGAGGGG
chr1H	3148810	3148835	chr1H_3148810_3148835	25	+	GGGGAATGGGAGAGGGAGTGGTGGG
chr1H	3189776	3189802	chr1H_3189776_3189802	26	+	GGGGATATGGTGGGCAGGGGCGAGGG
chr1H	3201303	3201328	chr1H_3201303_3201328	25	-	CCCACCCAGTGGGCCCCCAGAACCC
chr1H	3224440	3224457	chr1H_3224440_3224457	17	-	CCCCCCCCCCCCCACCC
chr1H	3224912	3224943	chr1H_3224912_3224943	31	-	CCCCTCTAAATCCCGATTTCCCTACAATCCC
chr1H	3228652	3228678	chr1H_3228652_3228678	26	+	GGGTTTTGGGGGTTCACCGGGAGGGG
chr1H	3255909	3255941	chr1H_3255909_3255941	32	+	GGGCGTCGGGGGTCGTGGGCGGGGGGTCAGGG
chr1H	3256579	3256691	chr1H_3256579_3256691	112	+	GGGAGGGGGGGGGCCGCGGGGCGGGGGTGGCCGCGGGCGGGGTGGGGCCGCCGGGACGGGGGTGGCCGCGGGGAGGGGGTGGCCGCGGGGAGGGGGGCGCCGGGGGGAGGGG
chr1H	3256699	3256725	chr1H_3256699_3256725	26	+	GGGGAGGGGGTCGCCGTGGGGAGGGG
chr1H	3256733	3256759	chr1H_3256733_3256759	26	+	GGGGAGGGGGTCGCCGTGGGGAGGGG
chr1H	3260895	3260916	chr1H_3260895_3260916	21	-	CCCCACCCCTCCCCCCTGCCC
chr1H	3269031	3269055	chr1H_3269031_3269055	24	-	CCCCCTCGTCCCTCCCCGTCCCCC
chr1H	3272858	3272879	chr1H_3272858_3272879	21	-	CCCCACCCCTCCCCCCTGCCC
chr1H	3293082	3293126	chr1H_3293082_3293126	44	-	CCCCTGCCCCAGTCCCCCTCGTCCCCTCTCCCGGATCTGCCCCC
chr1H	3300674	3300700	chr1H_3300674_3300700	26	-	CCCTCGCCCCTGCCCACCATATCCCC
chr1H	3339103	3339126	chr1H_3339103_3339126	23	-	CCCCCCCTAGCGCTCCCCTGCCC
chr1H	3349725	3349741	chr1H_3349725_3349741	16	-	CCCCCCCTCCCCTCCC
chr1H	3363387	3363410	chr1H_3363387_3363410	23	-	CCCCCCCCCCCCCCCCCCCACCC
chr1H	3363865	3363896	chr1H_3363865_3363896	31	-	CCCCTCTAAATCCCGATTTCCCTACAATCCC
chr1H	3368324	3368350	chr1H_3368324_3368350	26	+	GGGTCTCGGGGGTTCACCGGGAGGGG
chr1H	3376463	3376490	chr1H_3376463_3376490	27	+	GGGGTGGGGGCTTGTGGGGCCCCTGGG
chr1H	3463840	3463865	chr1H_3463840_3463865	25	+	GGGAGGAGGGAGACAGGGAGGTGGG
chr1H	3513697	3513732	chr1H_3513697_3513732	35	-	CCCGGTTCCCAACCCCCTTTAGTCCCGGTTTTCCC
chr1H	3514231	3514249	chr1H_3514231_3514249	18	-	CCCCCTCCCTCCCAACCC
chr1H	3514319	3514349	chr1H_3514319_3514349	30	-	CCCCTCACATCCCCTTCCCCTAGGTCTCCC
chr1H	3529836	3529853	chr1H_3529836_3529853	17	-	CCCACCCTCCCGTCCCC
chr1H	3531335	3531352	chr1H_3531335_3531352	17	+	GGGGGGGGGGGGGGGGG
chr1H	3536911	3536931	chr1H_3536911_3536931	20	-	CCCTCGCCCGTCCCTCTCCC
chr1H	3559771	3559790	chr1H_3559771_3559790	19	+	GGGAGAGGGAGGGAGAGGG
chr1H	3559837	3559861	chr1H_3559837_3559861	24	+	GGGGGGAGGGAGGGAGGGAGAGGG
chr1H	3559874	3559899	chr1H_3559874_3559899	25	+	GGGAGGGGGAGGGAGAGAGGGAGGG
chr1H	3561946	3561973	chr1H_3561946_3561973	27	-	CCCCATCCCCATCGCCCTCACCGACCC
chr1H	3562054	3562077	chr1H_3562054_3562077	23	-	CCCGCTGATCCCGGCCCAATCCC
chr1H	3572661	3572688	chr1H_3572661_3572688	27	-	CCCAACTACCCGCTTACCCTTTGACCC
chr1H	3585595	3585611	chr1H_3585595_3585611	16	+	GGGGGGGGGGGGGGGG
chr1H	3643555	3643581	chr1H_3643555_3643581	26	+	GGGGAACTTCGGGGATAGGGTACGGG
chr1H	3648051	3648077	chr1H_3648051_3648077	26	+	GGGGAACTTCGGGGATAGGGTACGGG
chr1H	3728878	3728929	chr1H_3728878_3728929	51	+	GGGGCACGGGGCGCGGGGCGGGGGGCGGCGAGGGCGTCGGGGCGGCGCGGG
chr1H	3736095	3736119	chr1H_3736095_3736119	24	+	GGGGGGGTTATGGGTTTTGGAGGG
chr1H	3788587	3788610	chr1H_3788587_3788610	23	+	GGGTTAGGGACGAGGGAATCGGG
chr1H	3796362	3796385	chr1H_3796362_3796385	23	+	GGGCTACTGCGGGAGCGGGAGGG
chr1H	3809301	3809329	chr1H_3809301_3809329	28	+	GGGGAGGAGAGGGGGTTTGTGGGCGGGG
chr1H	3811769	3811794	chr1H_3811769_3811794	25	-	CCCCGCCAAACCCTCCCCACCTCCC
chr1H	3836680	3836703	chr1H_3836680_3836703	23	+	GGGCTACTGCGGGAGCGGGAGGG
chr1H	3886587	3886616	chr1H_3886587_3886616	29	-	CCCAAACCTCCCGCCTCCCGTGGCTCCCC
chr1H	3886650	3886707	chr1H_3886650_3886707	57	-	CCCCAGCTCCCCGTGCCGCCCCGCAGCCCGCCGGAGCCCCGCGCCCCCTCATGCCCC
chr1H	3892453	3892477	chr1H_3892453_3892477	24	-	CCCCACCCTCCCGCCCTTTTTCCC
chr1H	3895555	3895586	chr1H_3895555_3895586	31	-	CCCGTCGGAGCCCCGCGCCCCCTCAGGCCCC
chr1H	3912858	3912881	chr1H_3912858_3912881	23	+	GGGAGGGAGGGAGGGAGGGAGGG
chr1H	3920485	3920515	chr1H_3920485_3920515	30	-	CCCGGACCCGAGCCAGCCCATCCTGCCCCC
chr1H	3929790	3929813	chr1H_3929790_3929813	23	-	CCCTCCCGCTCCCGCAACAGCCC
chr1H	3944731	3944762	chr1H_3944731_3944762	31	-	CCCTCGCCCCCATCCACTCCCCACCCCCCCC
chr1H	3949666	3949695	chr1H_3949666_3949695	29	-	CCCAAACCCATATGGGCCCTGAAGGGCCC
chr1H	3949996	3950016	chr1H_3949996_3950016	20	+	GGGAGGGTGGGGGGGGGGGG
chr1H	3953198	3953221	chr1H_3953198_3953221	23	-	CCCCCCCCCCCTCCCGTTACCCC
chr1H	3964274	3964291	chr1H_3964274_3964291	17	-	CCCCCCCCCCCCCCCCC
chr1H	3967682	3967699	chr1H_3967682_3967699	17	+	GGGAGGGAAGGGAGGGG
chr1H	3995276	3995305	chr1H_3995276_3995305	29	-	CCCGAACACCCAAGTCGCCCCGGCCCCCC
chr1H	4035223	4035263	chr1H_4035223_4035263	40	-	CCCCTCCCCGCGAGAGCCCCTCCCCGCGACAACCCACCCC
chr1H	4035912	4035951	chr1H_4035912_4035951	39	-	CCCCCGACCCAGACCCTCGGCCCACGACTCCCGACCCCC
chr1H	4050744	4050778	chr1H_4050744_4050778	34	-	CCCCCTCTCTCTCCCCTCTTTGCCCTTTGCCCCC
chr1H	4057987	4058011	chr1H_4057987_4058011	24	-	CCCCGCCCCGTCCCCTCGCCGCCC
chr1H	4058274	4058303	chr1H_4058274_4058303	29	-	CCCCCCTGCCACCCCCCTTCCCCACTCCC
chr1H	4064781	4064805	chr1H_4064781_4064805	24	-	CCCCGCCCCGTCCCCTCGCCGCCC
chr1H	4073328	4073358	chr1H_4073328_4073358	30	+	GGGGGGTAAGGTGGGCCAACTGGGGAAGGG
chr1H	4107563	4107597	chr1H_4107563_4107597	34	-	CCCCCTCTCTCTCCCCTCTTTGCCCTCTGCCCCC
chr1H	4122264	4122288	chr1H_4122264_4122288	24	-	CCCCGCCCCGTCCCCTCGCCGCCC
chr1H	4129160	4129184	chr1H_4129160_4129184	24	-	CCCCGCCCCGTCCCCTCGCTGCCC
chr1H	4137432	4137462	chr1H_4137432_4137462	30	+	GGGGGGTAAGGTGGGCCAAGTGGGGAAGGG
chr1H	4188274	4188301	chr1H_4188274_4188301	27	-	CCCCAGGGGCCCCACAAGCCCCCACCC
chr1H	4244835	4244855	chr1H_4244835_4244855	20	-	CCCCTCCCTCCCTCCCTCCC
chr1H	4244944	4244996	chr1H_4244944_4244996	52	-	CCCTCCCTTCTCCTCCCTCCCTCCCTCCCTCTCCCGCTCGTCCCCTTCGCCC
chr1H	4251770	4251795	chr1H_4251770_4251795	25	-	CCCGGCCCACGCAGCCCGTGGGCCC
chr1H	4252045	4252083	chr1H_4252045_4252083	38	-	CCCACCTCCCTTCCCCCAGATCTCCCCTCCCCCTCCCC
chr1H	4260257	4260272	chr1H_4260257_4260272	15	-	CCCCCCCCCCCCCCC
chr1H	4272128	4272147	chr1H_4272128_4272147	19	+	GGGGGGAGGGGGGGGGGGG
chr1H	4301108	4301135	chr1H_4301108_4301135	27	-	CCCTCGCCCTCGCCCTCGCCCTCGCCC
chr1H	4308590	4308615	chr1H_4308590_4308615	25	-	CCCTCCGTCCCCACCCCAAGGTCCC
chr1H	4328789	4328821	chr1H_4328789_4328821	32	-	CCCAACCCCCCCCCCCCCAACCCCACCCACCC
chr1H	4372297	4372332	chr1H_4372297_4372332	35	-	CCCCCGGGGCCACCCCTGGTGGTCCCGGTGGTCCC
chr1H	4385491	4385513	chr1H_4385491_4385513	22	-	CCCACCCACCCCGGGGAAGCCC
chr1H	4468004	4468032	chr1H_4468004_4468032	28	+	GGGAGGGGGAGGGGGGAGGGGGGCGGGG
chr1H	4468088	4468112	chr1H_4468088_4468112	24	+	GGGGGGAGGGAGGGAACCCTAGGG
chr1H	4484451	4484488	chr1H_4484451_4484488	37	+	GGGTCGGGGGGTGGGGGTGGGGGTTAGGGTTTGGGGG
chr1H	4497849	4497867	chr1H_4497849_4497867	18	-	CCCTCCACCCCCCCCCCC
chr1H	4528409	4528424	chr1H_4528409_4528424	15	+	GGGAGGGAGGGAGGG
chr1H	4553858	4553876	chr1H_4553858_4553876	18	-	CCCTGCCCGGTCCCTCCC
chr1H	4554098	4554166	chr1H_4554098_4554166	68	+	GGGAGCAGGGGAGGGGCCGCCGGGGGGTGAGGGGGATGAGGGGCCGTCGGGGAGGGGGCGGTGGAGGG
chr1H	4554289	4554325	chr1H_4554289_4554325	36	+	GGGGGGGGGGGGGGGGGTCACGGGAGAGTGGGGGGG
chr1H	4582683	4582702	chr1H_4582683_4582702	19	-	CCCTCGCCCCAACCCACCC
chr1H	4587877	4587911	chr1H_4587877_4587911	34	+	GGGCGGGCCGACGCGGGGCAGCGGCGGGAGCGGG
chr1H	4588694	4588724	chr1H_4588694_4588724	30	+	GGGGGTGGGGGGGCAGGGGAGATGGTGGGG
chr1H	4590248	4590281	chr1H_4590248_4590281	33	+	GGGAGGGGAATGGGGAGGGGGTGGGGAGGGGGG
chr1H	4597332	4597352	chr1H_4597332_4597352	20	-	CCCTCCCTTCCTCCCAACCC
chr1H	4597361	4597382	chr1H_4597361_4597382	21	-	CCCCCTCCCCCTCCCCCTCCC
chr1H	4601391	4601417	chr1H_4601391_4601417	26	+	GGGAGGGCGGGAGGGGAGGAGGGGGG
chr1H	4615260	4615275	chr1H_4615260_4615275	15	-	CCCCCCCCCCCCCCC
chr1H	4621200	4621239	chr1H_4621200_4621239	39	+	GGGAGTGCTGGGAGGGGTGCCGGGGACCATCGGGAGGGG
chr1H	4626783	4626815	chr1H_4626783_4626815	32	-	CCCGGTCAAACCCGTCAATCCCCACACATCCC
chr1H	4626931	4626961	chr1H_4626931_4626961	30	+	GGGGATAAATGGGGATTTGAAGGGATTGGG
chr1H	4644382	4644420	chr1H_4644382_4644420	38	-	CCCCAACCGAGCCCAGCTCCCTGTTTCCCACGTGCCCC
chr1H	4734080	4734119	chr1H_4734080_4734119	39	+	GGGAGTGCCGGGAGGGGTGCCGGGGACTATCGGGAGGGG
chr1H	4747707	4747746	chr1H_4747707_4747746	39	-	CCCCTCCCGATGGTCCCCGGCACCCCTCCCGGCACTCCC
chr1H	4749642	4749681	chr1H_4749642_4749681	39	+	GGGAGTGCCGGGAGGGGTGCCGGGGACCATCGGGAGGGG
chr1H	4799668	4799687	chr1H_4799668_4799687	19	+	GGGGTTGGGGGAGGGGGGG
chr1H	4821127	4821148	chr1H_4821127_4821148	21	-	CCCTCCCCCCCCACCGGCCCC
chr1H	4821291	4821326	chr1H_4821291_4821326	35	-	CCCCGACCCCATCCCTTGCCCGCGGGCCCTTGCCC
chr1H	4821344	4821383	chr1H_4821344_4821383	39	-	CCCGCCCCGACCCCATCCCTTGCCCGCGGGCCCTTGCCC
chr1H	4821401	4821441	chr1H_4821401_4821441	40	-	CCCGCCCCGACCCCATCCCTCGCCCGCAGGCCCTTGCCCC
chr1H	4821465	4821489	chr1H_4821465_4821489	24	-	CCCTCGCCCGCAGGCCCTTGCCCC
chr1H	4830153	4830180	chr1H_4830153_4830180	27	+	GGGGGGAGGGGTCAGGGGCGGGGAGGG
chr1H	4846767	4846796	chr1H_4846767_4846796	29	-	CCCTCCCTCCCCATCCCCACCCCCATCCC
chr1H	4854239	4854264	chr1H_4854239_4854264	25	+	GGGGTTGTTGGGTGGGTCAAGTGGG
chr1H	4863671	4863710	chr1H_4863671_4863710	39	-	CCCCCTCCCCACCATAGCCCCCGCCCCCCCCCCTTTCCC
chr1H	4885603	4885623	chr1H_4885603_4885623	20	-	CCCTCCCTTCCCCGNGGCCC
chr1H	4885880	4885899	chr1H_4885880_4885899	19	-	CCCCCCCCCCCTTGCCCCC
chr1H	4919850	4919867	chr1H_4919850_4919867	17	+	GGGGGGGGGGGGGGGGG
chr1H	4938817	4938840	chr1H_4938817_4938840	23	-	CCCGAGGGCCCCAACACCCACCC
chr1H	4940102	4940127	chr1H_4940102_4940127	25	+	GGGAGTGTCGGGAGGGGTGCTGGGG
chr1H	4941352	4941374	chr1H_4941352_4941374	22	+	GGGAGGGTGGATGGGCTCAGGG
chr1H	4941587	4941615	chr1H_4941587_4941615	28	+	GGGGGGCGTGGGGGTGAGCTCGGGCGGG
chr1H	4960901	4960927	chr1H_4960901_4960927	26	-	CCCCCCCCCCCCCTCCGTCCCTACCC
chr1H	5011530	5011553	chr1H_5011530_5011553	23	-	CCCCGTCCCACTTCCCCCCTCCC
chr1H	5015171	5015193	chr1H_5015171_5015193	22	-	CCCTCCCCAGGGGCCCCTTCCC
chr1H	5020404	5020430	chr1H_5020404_5020430	26	-	CCCCCCTTCCCGCTCCACCCCAGCCC
chr1H	5020563	5020593	chr1H_5020563_5020593	30	-	CCCGTGCCAACCCTGGCAGCCCAACAGCCC
chr1H	5022714	5022732	chr1H_5022714_5022732	18	-	CCCCGACCCCTCCCTCCC
chr1H	5035941	5035967	chr1H_5035941_5035967	26	+	GGGCAAAAAGGGAGGGCCGTGGAGGG
chr1H	5046923	5046947	chr1H_5046923_5046947	24	+	GGGTGGGTGGGAATTGGTGGGGGG
chr1H	5051878	5051901	chr1H_5051878_5051901	23	+	GGGAAGGGAAGGGAAGGGAAGGG
chr1H	5052057	5052099	chr1H_5052057_5052099	42	-	CCCCCCGCCCGCTCCTCCCCCCGCCGCCGCCCGCCATTCCCC
chr1H	5062064	5062106	chr1H_5062064_5062106	42	-	CCCCCCACCCGCTCCTCCCCCCGCCGCCGCCCGCCATTCCCC
chr1H	5062675	5062696	chr1H_5062675_5062696	21	-	CCCGCGCGCCCCTCCCCTCCC
chr1H	5062916	5062938	chr1H_5062916_5062938	22	-	CCCGCGCGCCCCTTCCCCTCCC
chr1H	5064780	5064801	chr1H_5064780_5064801	21	-	CCCGCACGCCCCTCCCCTCCC
chr1H	5096675	5096698	chr1H_5096675_5096698	23	-	CCCTCCCGCTCCCGCAGCATCCC
chr1H	5106141	5106165	chr1H_5106141_5106165	24	+	GGGGAGGGAGTGCTAGGGTTAGGG
chr1H	5106729	5106755	chr1H_5106729_5106755	26	+	GGGTGAGGGGATGGGAGGAGAGGGGG
chr1H	5107331	5107363	chr1H_5107331_5107363	32	+	GGGGGGAGGGGGGGGGGGGGGGGGGGGGGGGG
chr1H	5188750	5188766	chr1H_5188750_5188766	16	+	GGGGGGGGGGGGGGGG
chr1H	5244985	5245010	chr1H_5244985_5245010	25	+	GGGAGTGCCGGGAGGGGTGACGGGG
chr1H	5252248	5252273	chr1H_5252248_5252273	25	+	GGGAGTGCCGGGAGGGGTGACGGGG
chr1H	5487198	5487217	chr1H_5487198_5487217	19	-	CCCCCCCCCCCCCCCCCCC
chr1H	5495697	5495714	chr1H_5495697_5495714	17	+	GGGAGGGAGGGTTGGGG
chr1H	5496024	5496064	chr1H_5496024_5496064	40	+	GGGGAGGGATCCCCGGGGCAGGGAGGAAGGGGGGCGGGGG
chr1H	5496088	5496122	chr1H_5496088_5496122	34	+	GGGGTGGGGGACGGGGGGGAGGGCACGGCCGGGG
chr1H	5496206	5496230	chr1H_5496206_5496230	24	+	GGGGATTCTGGGTTTGAGGGGGGG
chr1H	5500985	5501006	chr1H_5500985_5501006	21	-	CCCCCCCCGNCCCCCCCCCCC
chr1H	5506925	5506952	chr1H_5506925_5506952	27	+	GGGGTCGCCGGGGCTTGGGGCTTGGGG
chr1H	5507109	5507137	chr1H_5507109_5507137	28	+	GGGTCACGGGAGACGAGGGTGGACGGGG
chr1H	5516684	5516699	chr1H_5516684_5516699	15	+	GGGGGGGGGGGGGGG
chr1H	5518602	5518631	chr1H_5518602_5518631	29	-	CCCATCCCCACCCCACCCCACCCCACCCC
chr1H	5519029	5519065	chr1H_5519029_5519065	36	-	CCCAAGAAACCCTCGCCCCCTCCCCCTCCACCGCCC
chr1H	5519074	5519095	chr1H_5519074_5519095	21	-	CCCTCCCCTGCCCCGGCCCCC
chr1H	5549218	5549239	chr1H_5549218_5549239	21	-	CCCCTCTCCGCCCTCCCACCC
chr1H	5556793	5556808	chr1H_5556793_5556808	15	-	CCCCCCCCCCCCCCC
chr1H	5568157	5568178	chr1H_5568157_5568178	21	+	GGGAGGGGGAGGGGAAGGGGG
chr1H	5568187	5568211	chr1H_5568187_5568211	24	+	GGGTTGGGAGGGAGGGAGGGAGGG
chr1H	5582007	5582078	chr1H_5582007_5582078	71	+	GGGGGGCGGGGGAGGGGGAGGGGGAGAGAGGGAGAGAGAGGGGGGGGGCGGGGGAGGGGGAGGGGAGGGGG
chr1H	5589942	5589963	chr1H_5589942_5589963	21	-	CCCCCAGCCCCACCCCCTCCC
chr1H	5592761	5592786	chr1H_5592761_5592786	25	-	CCCCTCCCTCCTGCCCGCTGACCCC
chr1H	5597886	5597909	chr1H_5597886_5597909	23	+	GGGGCAAGGGGTGCGGGCAGGGG
chr1H	5624711	5624726	chr1H_5624711_5624726	15	-	CCCCCCCCCCCCCCC
chr1H	5634207	5634223	chr1H_5634207_5634223	16	-	CCCATCCCCCCCCCCC
chr1H	5649581	5649615	chr1H_5649581_5649615	34	-	CCCCTCGCATCCCACCCACCTGTGCCCCCTCCCC
chr1H	5674036	5674055	chr1H_5674036_5674055	19	+	GGGCAGGGAGTCGGGCGGG
chr1H	5675276	5675309	chr1H_5675276_5675309	33	+	GGGAGGAAGGGGCCGGAGGGGAGGGGTTGGGGG
chr1H	5683381	5683405	chr1H_5683381_5683405	24	-	CCCTCCCAATCCCTTCCAAACCCC
chr1H	5732381	5732443	chr1H_5732381_5732443	62	-	CCCCGGCTGCCCCCGCCCTCGCCCCTGCCGGCCCCGCGCCCGCCCCGGCCGGCCCCGCGCCC
chr1H	5732499	5732561	chr1H_5732499_5732561	62	-	CCCCGGCTGCCCGCGCCCTCGCCCCTGCCGGCCCCGCGCCCGCCCCGGCCGGCCCCGCGCCC
chr1H	5732627	5732705	chr1H_5732627_5732705	78	-	CCCCCGCCGGCCCGCGCCCTCGCCCCTGCCGGCCCCGCGCCCGCCCCGGTCGGCCCCGCGCCCACCGCCCCGCCGCCC
chr1H	5736045	5736107	chr1H_5736045_5736107	62	-	CCCCGGCTGCCCCCGCCCTCGCCCCTGCCGGCCCCGCGCCCGCCCCGGCCGGCCCCGCGCCC
chr1H	5736163	5736225	chr1H_5736163_5736225	62	-	CCCCGGCTGCCCGCGCCCTCGCCCCTGCCGGCCCCGTGCCCGCCCCGGCCGGCCCCGCGCCC
chr1H	5736313	5736375	chr1H_5736313_5736375	62	-	CCCCGGCTGCCCGCGCCCTCGCCCCTGCCGGCCCCGCGCCCGCCCCGGCCGGCCCCGCGCCC
chr1H	5746148	5746169	chr1H_5746148_5746169	21	+	GGGGTGGGGGGGGGGTGGGGG
chr1H	5790873	5790898	chr1H_5790873_5790898	25	+	GGGGCGGGGCGGCGACGGGAAGGGG
chr1H	5790911	5790935	chr1H_5790911_5790935	24	+	GGGGCACGGGACGCGGGGCGGGGG
chr1H	5813811	5813835	chr1H_5813811_5813835	24	+	GGGGATGGGTGGTGGGGTTCAGGG
chr1H	5815002	5815034	chr1H_5815002_5815034	32	+	GGGATGTGCCGGGGTCGCCGGGGTGCGACGGG
chr1H	5815111	5815142	chr1H_5815111_5815142	31	+	GGGACGTGGGGATGTGCCGGGGTGCGACGGG
chr1H	5828918	5828939	chr1H_5828918_5828939	21	+	GGGAGGGACGTGGAGGGAGGG
chr1H	5838840	5838870	chr1H_5838840_5838870	30	-	CCCCCCCCCCCCCCCCCCCCCCCCCCCCCC
chr1H	5839467	5839486	chr1H_5839467_5839486	19	-	CCCCTCCCCTCCCATGCCC
chr1H	5852760	5852780	chr1H_5852760_5852780	20	+	GGGGGGGGGGGGGGGGGGGG
chr1H	5852785	5852806	chr1H_5852785_5852806	21	-	CCCCCACCCCCTTCCCCTCCC
chr1H	5882300	5882333	chr1H_5882300_5882333	33	+	GGGTGACGGAGGGGCAGCACGGGCGACGATGGG
chr1H	5882678	5882701	chr1H_5882678_5882701	23	+	GGGAAATGGGCTAGGGTGCAGGG
chr1H	5883082	5883115	chr1H_5883082_5883115	33	+	GGGTGACGGAGGGGCAGCACGGGCGACGATGGG
chr1H	5883460	5883493	chr1H_5883460_5883493	33	+	GGGAAATGGGCTAGGGTGCAGGGTTTCTGGGGG
chr1H	5886259	5886275	chr1H_5886259_5886275	16	+	GGGCGGGAGGGTGGGG
chr1H	5892169	5892202	chr1H_5892169_5892202	33	+	GGGTGACGGAGGGGCAGCACGGGCGACGATGGG
chr1H	5892865	5892898	chr1H_5892865_5892898	33	+	GGGTGACGGAGGGGCAGCACGGGCGACGATGGG
chr1H	5893243	5893276	chr1H_5893243_5893276	33	+	GGGAAATGGGCTAGGGTGCAGGGTTTCTGGGGG
chr1H	5896915	5896941	chr1H_5896915_5896941	26	-	CCCCTCCCGATGGTCCCCCGGTACCC
chr1H	5899413	5899454	chr1H_5899413_5899454	41	-	CCCCCGCCCCGGCATCCCCCCCCCCCCCCCTCCCAAACCCC
chr1H	5919364	5919383	chr1H_5919364_5919383	19	+	GGGGGGGGGGGAGGAGGGG
chr1H	5929467	5929504	chr1H_5929467_5929504	37	-	CCCTCGCGCGCCCTCGTCCCCGCCCACCCCTTCCCCC
chr1H	5929753	5929774	chr1H_5929753_5929774	21	-	CCCCCTCCCCCCCTCCCTCCC
chr1H	5930748	5930768	chr1H_5930748_5930768	20	-	CCCCCCCCCCCCTCCACCCC
chr1H	5937494	5937517	chr1H_5937494_5937517	23	+	GGGCTGCTGCGGGAGCGGGAGGG
chr1H	5939546	5939566	chr1H_5939546_5939566	20	+	GGGCTGAGTGGGGGGGGGGG
chr1H	5943667	5943690	chr1H_5943667_5943690	23	+	GGGGAGGCTGGGGCCCGGGAGGG
chr1H	5953926	5953959	chr1H_5953926_5953959	33	+	GGGGGGGGGGGGGGGTTTAGGGGTTTTGGGGGG
chr1H	5958394	5958418	chr1H_5958394_5958418	24	+	GGGTAGGGGCGCGGCGGGAGGGGG
chr1H	5994449	5994483	chr1H_5994449_5994483	34	+	GGGGTGGCGAGGGAGGAGGGGGAGGGGAGGAGGG
chr1H	5994524	5994549	chr1H_5994524_5994549	25	+	GGGGGTGACTCGGGAGGGGAGGGGG
chr1H	6005924	6005953	chr1H_6005924_6005953	29	+	GGGTGGGAAAAGGGTGGGAAAGGGGTGGG
chr1H	6010008	6010031	chr1H_6010008_6010031	23	+	GGGGGGGGGGGGGGTTACTAGGG
chr1H	6011408	6011447	chr1H_6011408_6011447	39	+	GGGTGGGTGCGAGAGGGGGATGGGATGGGAATGGTTGGG
chr1H	6018452	6018487	chr1H_6018452_6018487	35	-	CCCTCACCGCCCACGTCGTCCCCCCGGCCGCCCCC
chr1H	6031795	6031835	chr1H_6031795_6031835	40	+	GGGGTTTGGGAGGGGGGGGGGGGGGATGCCGGGGCGGGGG
chr1H	6032273	6032313	chr1H_6032273_6032313	40	+	GGGGTTTGGGAGGGGGGGGGGGGGGATGCCGGGGCGGGGG
chr1H	6055099	6055115	chr1H_6055099_6055115	16	+	GGGGGGGGGGGGGGGG
chr1H	6059575	6059597	chr1H_6059575_6059597	22	-	CCCCCCCCCCCCCCCCCCCCCC
chr1H	6061836	6061864	chr1H_6061836_6061864	28	+	GGGAGAGGGTGGGGGGAGTGGGTGAGGG
chr1H	6069421	6069448	chr1H_6069421_6069448	27	-	CCCGACGCCGCCCGGTCCCGCCCCCCC
chr1H	6069481	6069502	chr1H_6069481_6069502	21	-	CCCGCCCTCGCCCCCGCCCCC
chr1H	6102554	6102584	chr1H_6102554_6102584	30	+	GGGGGTCGCGGGTCGAGGGATCTGAAGGGG
chr1H	6107133	6107157	chr1H_6107133_6107157	24	-	CCCCCCCCCCCCCCCCCCCCCCCC
chr1H	6131885	6131908	chr1H_6131885_6131908	23	+	GGGGGTGGGTGGGTTTGGAGGGG
chr1H	6141298	6141326	chr1H_6141298_6141326	28	-	CCCCCATCCATCCCCCCCTCCCCATCCC
chr1H	6141586	6141607	chr1H_6141586_6141607	21	+	GGGATTGGGATTGGGATTGGG
chr1H	6142591	6142615	chr1H_6142591_6142615	24	+	GGGAGCAAGGGAGGGTGTGGTGGG
chr1H	6168965	6169004	chr1H_6168965_6169004	39	+	GGGATTGCCGGGAGGGGTGCCGGGGACCATCGGGAGGGG
chr1H	6188830	6188860	chr1H_6188830_6188860	30	-	CCCCATCCCTCCAAACCCTAGCGCCCCCCC
chr1H	6188951	6188984	chr1H_6188951_6188984	33	-	CCCCACCCCTCTCTCTCCCATAACTCCCTCCCC
chr1H	6188994	6189018	chr1H_6188994_6189018	24	-	CCCTGCCCACGAGAGCCCACCCCC
chr1H	6212085	6212124	chr1H_6212085_6212124	39	+	GGGAGTGCCGGGAGGGGTGCCGGGGACCATCGGGAGGGG
chr1H	6243707	6243732	chr1H_6243707_6243732	25	-	CCCACCCAGTGGGCCCCCGGAACCC
chr1H	6246076	6246097	chr1H_6246076_6246097	21	-	CCCCCTCCCCTGCCCCGCCCC
chr1H	6253141	6253185	chr1H_6253141_6253185	44	+	GGGGCTACTCGGGTCTGGGCATGGGGAGAACGGGGGGGGGGGGG
chr1H	6256193	6256209	chr1H_6256193_6256209	16	+	GGGTGGGAGGGCGGGG
chr1H	6260991	6261029	chr1H_6260991_6261029	38	+	GGGGCTGCTCGGGCCTGGGGCATGGGGAGAACGGGGGG
chr1H	6261109	6261166	chr1H_6261109_6261166	57	+	GGGAAACGGGCTGAGGGACGCTAGGGTTGGGGGGACTTGGGCCGGCTGGGCCTTGGG
chr1H	6261315	6261335	chr1H_6261315_6261335	20	-	CCCCCCCTCCCCCTCTTCCC
chr1H	6273055	6273072	chr1H_6273055_6273072	17	+	GGGGGGGGGGGNGGGGG
chr1H	6291364	6291387	chr1H_6291364_6291387	23	+	GGGCTCCTGCGGGAGCGGGAGGG
chr1H	6315359	6315375	chr1H_6315359_6315375	16	+	GGGCGGGAGGGCGGGG
chr1H	6315650	6315666	chr1H_6315650_6315666	16	+	GGGCGGGAGGGCGGGG
chr1H	6323282	6323320	chr1H_6323282_6323320	38	+	GGGCCTGGCGGGCCCACGGGGGCTGGGGCTGGTGGGGG
chr1H	6341841	6341886	chr1H_6341841_6341886	45	-	CCCCGCGCCGTCCCGCGCCGCCCCCCGCCCCGCGCCCCGTGCCCC
chr1H	6341899	6341924	chr1H_6341899_6341924	25	-	CCCCTGCCCGTCGCCGCCCTGGCCC
chr1H	6361907	6361929	chr1H_6361907_6361929	22	+	GGGGGTGGGGTGGGGAGGGGGG
chr1H	6376448	6376472	chr1H_6376448_6376472	24	+	GGGAGGAAGTGGGAAGGGAGGGGG
chr1H	6384875	6384899	chr1H_6384875_6384899	24	+	GGGAGGAAGTGGGAAGGGAGGGGG
chr1H	6406111	6406139	chr1H_6406111_6406139	28	+	GGGAGGGAAAAGAGGGAAGTGGGTTGGG
chr1H	6406277	6406298	chr1H_6406277_6406298	21	+	GGGGAGAGAGGGGGGGGGGGG
chr1H	6418631	6418684	chr1H_6418631_6418684	53	+	GGGAGAAGGGAGGGAGGGAAGTGGAGGGAGGAGGGATGAAGGGAAGTGGAGGG
chr1H	6418736	6418756	chr1H_6418736_6418756	20	+	GGGAGGGCGGCGGGCAAGGG
chr1H	6422319	6422336	chr1H_6422319_6422336	17	-	CCCCCCCCCCCCCCCCC
chr1H	6438655	6438682	chr1H_6438655_6438682	27	-	CCCCGTCCCGCAGCGGCCCAGCGCCCC
chr1H	6481525	6481581	chr1H_6481525_6481581	56	-	CCCATCCCACCTGTTCCCTCCTCGACCCACCAGGCCCGAACGACCCTTCCAATCCC
chr1H	6563356	6563390	chr1H_6563356_6563390	34	+	GGGCTGCTGCGGGAGCGGGAGGGTCACCTAGGGG
chr1H	6617937	6617958	chr1H_6617937_6617958	21	+	GGGACTAAGGGGGGGGGGGGG
chr1H	6618879	6618907	chr1H_6618879_6618907	28	+	GGGGAGGTTTGGGGGGGGGGAGAAGGGG
chr1H	6618995	6619029	chr1H_6618995_6619029	34	+	GGGGTAGGAAGGGATTGAAGGGGAACGAATGGGG
chr1H	6627017	6627063	chr1H_6627017_6627063	46	-	CCCGCCGCCCCTGCTCGCCCGCGGCCCCGCACGCCCTCCGCCGCCC
chr1H	6627578	6627622	chr1H_6627578_6627622	44	-	CCCCTCCCCTCCCCTGTTCCCCCACCCGCCCTCCCTCGCTTCCC
chr1H	6652780	6652804	chr1H_6652780_6652804	24	+	GGGAGGAAGTGGGAAGGGAGGGGG
chr1H	6664457	6664496	chr1H_6664457_6664496	39	-	CCCCTCCCGATGGTCCCCGGCACCCCTCCCGGCACTCCC
chr1H	6669885	6669908	chr1H_6669885_6669908	23	-	CCCTCCCGCTCCCGCAGCAGCCC
chr1H	6697779	6697807	chr1H_6697779_6697807	28	-	CCCAAGGGGCCCCACAAGCCCCCACCCC
chr1H	6706498	6706520	chr1H_6706498_6706520	22	+	GGGGGGGCAGTGGGCCAGTGGG
chr1H	6706859	6706882	chr1H_6706859_6706882	23	+	GGGACTAAAGGGGGAGGGGGGGG
chr1H	6732158	6732213	chr1H_6732158_6732213	55	+	GGGACTGCCGGGACGGGGCGGCCGGGACTGCCGGGACGGGGCGGCGCTGGGAGGG
chr1H	6732416	6732443	chr1H_6732416_6732443	27	+	GGGGGTGGGGCAGACGGGGCGGCGGGG
chr1H	6732456	6732493	chr1H_6732456_6732493	37	+	GGGCGGGCGGGGCGGGGCGGCGGAGGGGCGGGCGGGG
chr1H	6733341	6733379	chr1H_6733341_6733379	38	-	CCCTCCTCCCCGGCCCGACGGCCCCATGACCTCCCCCC
chr1H	6746385	6746431	chr1H_6746385_6746431	46	-	CCCTGCCTCCCCCCCAGCGGCCCTCCCCTGCCTCCCACCCCGCCCC
chr1H	6746468	6746495	chr1H_6746468_6746495	27	-	CCCACCCCGCCCCACCCGCAGTCCCCC
chr1H	6752746	6752771	chr1H_6752746_6752771	25	+	GGGTAACTCGGGTATCGGGTTAGGG
chr1H	6776532	6776556	chr1H_6776532_6776556	24	+	GGGAAGAAGTGGGAAGGGAGGGGG
chr1H	6789851	6789877	chr1H_6789851_6789877	26	-	CCCCTCCCGATGGACCCCCGGAACCC
chr1H	6820207	6820223	chr1H_6820207_6820223	16	+	GGGGGGGGGGGGGGGG
chr1H	6829785	6829808	chr1H_6829785_6829808	23	-	CCCTCCCGCTCCCGCAGCAGCCC
chr1H	6842542	6842565	chr1H_6842542_6842565	23	+	GGGGCGGGGCGGGGCGGGGCGGG
chr1H	6842573	6842606	chr1H_6842573_6842606	33	+	GGGGCGCGGTGGGGCGAGGCGGGGCGGGGCGGG
chr1H	6842658	6842681	chr1H_6842658_6842681	23	+	GGGAGGGACGGGGGGTTGGTGGG
chr1H	6848287	6848310	chr1H_6848287_6848310	23	+	GGGGGGGGGGGGGGGGGGTAGGG
chr1H	6905408	6905433	chr1H_6905408_6905433	25	-	CCCCGGCTCCCGATTTGCCCGGCCC
chr1H	6926041	6926076	chr1H_6926041_6926076	35	-	CCCCCCCCCCCCTTCCTCCCACAGCCCTCCTCCCC
chr1H	6961395	6961416	chr1H_6961395_6961416	21	+	GGGGGGGGGGGGGGGGGGGGG
chr1H	6979026	6979055	chr1H_6979026_6979055	29	+	GGGAGTGTTGGGGAGGAGGGGGCGGGGGG
chr1H	6989312	6989336	chr1H_6989312_6989336	24	-	CCCCCTCCCTTCCCACTTCTTCCC
chr1H	6997462	6997486	chr1H_6997462_6997486	24	-	CCCCCTCCCTTCCCACTTCTTCCC
chr1H	7020771	7020798	chr1H_7020771_7020798	27	+	GGGAAGGAGGGCCGAGGGCGGCCGGGG
chr1H	7021128	7021153	chr1H_7021128_7021153	25	+	GGGGGGCTGACGAGGGAGGGAGGGG
chr1H	7030788	7030813	chr1H_7030788_7030813	25	+	GGGGGGCTGACGAGGGAGGGAGGGG
chr1H	7100997	7101012	chr1H_7100997_7101012	15	-	CCCTCCCTCCCTCCC
chr1H	7103125	7103157	chr1H_7103125_7103157	32	-	CCCTATGCCCCCCCCCCCCCCAACCCACCCCC
chr1H	7112402	7112441	chr1H_7112402_7112441	39	+	GGGAGTGTCGGGAGGGGTGCCGGGGACCATCGGGAGGGG
chr1H	7119180	7119219	chr1H_7119180_7119219	39	+	GGGAGTGTCGGGAGGGGTGCCGGGGACCATCGGGAGGGG
chr1H	7122320	7122346	chr1H_7122320_7122346	26	-	CCCTCGCCCCTGCCCACCCTCTCCCC
chr1H	7153547	7153566	chr1H_7153547_7153566	19	-	CCCCCCCCCCCCCTCCCCC
chr1H	7176072	7176097	chr1H_7176072_7176097	25	-	CCCAAACCCTGAAACCCTAAAACCC
chr1H	7183227	7183242	chr1H_7183227_7183242	15	+	GGGGGGGGGGGGGGG
chr1H	7208187	7208220	chr1H_7208187_7208220	33	-	CCCGCCCTAGCCCGGCCCGGCCCACGGTGGCCC
chr1H	7208662	7208695	chr1H_7208662_7208695	33	+	GGGATGGGGGGGGGGGGGGGGATTCGTGGGGGG
chr1H	7208888	7208904	chr1H_7208888_7208904	16	+	GGGAGGGAGGGAGGGG
chr1H	7220285	7220308	chr1H_7220285_7220308	23	+	GGGAGATGCGGGGGTGGGAGGGG
chr1H	7226912	7226951	chr1H_7226912_7226951	39	+	GGGGCAGAGGGGGGCGACGGGATCTCGGGGGTGGGGGGG
chr1H	7242159	7242175	chr1H_7242159_7242175	16	+	GGGGGGGGGGGGGGGG
chr1H	7243052	7243082	chr1H_7243052_7243082	30	+	GGGGGCGGCCGGGGGCAGTGGGATGGGGGG
chr1H	7243633	7243677	chr1H_7243633_7243677	44	+	GGGGGCGGTTGGGGCGGCGGGGCGGGGGCGGTTGGGACTACGGG
chr1H	7253020	7253039	chr1H_7253020_7253039	19	-	CCCACCCACCCCACCTCCC
chr1H	7280875	7280898	chr1H_7280875_7280898	23	-	CCCCCCCCCCCCCCCACCCACCC
chr1H	7281487	7281503	chr1H_7281487_7281503	16	+	GGGGGGGGGGGGGGGG
chr1H	7396287	7396312	chr1H_7396287_7396312	25	-	CCCTCCCTCCCTCTCTCCCTCTCCC
chr1H	7396329	7396354	chr1H_7396329_7396354	25	-	CCCTCCCTCCCTCTCTCCCTCTCCC
chr1H	7422142	7422168	chr1H_7422142_7422168	26	+	GGGAGGGGGGAGGTGGGTGGAGGGGG
chr1H	7432250	7432277	chr1H_7432250_7432277	27	+	GGGGGGAGGGGGGGGGGGGGGGGGGGG
chr1H	7454086	7454112	chr1H_7454086_7454112	26	+	GGGGGTGGGAACAGGGCGGATGTGGG
chr1H	7508491	7508516	chr1H_7508491_7508516	25	+	GGGTGGTAGGGAGTGGGGACCAGGG
chr1H	7511416	7511456	chr1H_7511416_7511456	40	-	CCCCCCCACCCCCCGAGATCCCGTCGCCCCCCTCTGCCCC
chr1H	7522765	7522805	chr1H_7522765_7522805	40	-	CCCCCCCACCCCCCGAGATCCCGTCGCCCCCCTCTGCCCC
chr1H	7528244	7528265	chr1H_7528244_7528265	21	-	CCCCTGCACCCTCGCCCGCCC
chr1H	7528306	7528323	chr1H_7528306_7528323	17	-	CCCGCCCGCCCGCTCCC
chr1H	7528333	7528352	chr1H_7528333_7528352	19	-	CCCAAGCCCGCCCACCCCC
chr1H	7528366	7528389	chr1H_7528366_7528389	23	-	CCCCCACCCGACCCGTCGCCCCC
chr1H	7528401	7528452	chr1H_7528401_7528452	51	-	CCCGCTCCCGCACCCAATTAAGCCCCGCGCCCGGCCGCCCGGCTGGCCCCC
chr1H	7575640	7575668	chr1H_7575640_7575668	28	+	GGGCAAGCCGGGGCTCCTGGGTCGCGGG
chr1H	7575962	7575991	chr1H_7575962_7575991	29	+	GGGGCGGCACGGGTCCCAGGGCGGCGGGG
chr1H	7579230	7579246	chr1H_7579230_7579246	16	+	GGGTGGGAGGGCGGGG
chr1H	7584071	7584099	chr1H_7584071_7584099	28	+	GGGCAGGCCGGGGCTCCTGGGCCGCGGG
chr1H	7584397	7584430	chr1H_7584397_7584430	33	+	GGGCGGGGCGGCACGGGTCCCAGGGCGGCGGGG
chr1H	7602635	7602668	chr1H_7602635_7602668	33	-	CCCATATACCCCCTTTTAGTCCCATATACCCCC
chr1H	7604366	7604410	chr1H_7604366_7604410	44	-	CCCCCTCCCCACCCCCCTCCCCACCCCCCTCCCCACCCCCTCCC
chr1H	7604451	7604472	chr1H_7604451_7604472	21	-	CCCCTCCCTAATCCCCTCCCC
chr1H	7604529	7604550	chr1H_7604529_7604550	21	-	CCCCCATCCCTTCCCTTTCCC
chr1H	7610067	7610126	chr1H_7610067_7610126	59	+	GGGAGAGGGGCTGGGGGAGGGGAATGAGGGAGGGGGTGGGGAGGGGGGTGGGGAGGGGG
chr1H	7622075	7622110	chr1H_7622075_7622110	35	-	CCCCGCCATCCCCACCCCCTGAGCCGCCCGGACCC
chr1H	7628007	7628032	chr1H_7628007_7628032	25	+	GGGTCGCGGGAAGGAGGGAGGAGGG
chr1H	7628089	7628116	chr1H_7628089_7628116	27	+	GGGGGAGAGAGAGGGGTGGGGTGGGGG
chr1H	7628203	7628228	chr1H_7628203_7628228	25	+	GGGTTAGAGGGCGGTGTGGGGTGGG
chr1H	7652872	7652897	chr1H_7652872_7652897	25	+	GGGAGTGCCGGGAGGGGTGCCGGGG
chr1H	7659660	7659685	chr1H_7659660_7659685	25	+	GGGAGTGCCGGGAGGGGTGCCGGGG
chr1H	7692494	7692522	chr1H_7692494_7692522	28	-	CCCTGACGGCCCACTAGCTCCCCCCCCC
chr1H	7697599	7697627	chr1H_7697599_7697627	28	-	CCCTCCCTCCACGCCCCCGCCTCCTCCC
chr1H	7707698	7707722	chr1H_7707698_7707722	24	+	GGGGGGGGGGGGGGAGGGGGGGGG
chr1H	7708647	7708683	chr1H_7708647_7708683	36	-	CCCCCCTCTCGCCCTGCCCTCCCCCCCCCCCCCCCC
chr1H	7724936	7724960	chr1H_7724936_7724960	24	+	GGGAGGAAGTGGGAAGGGAGGGGG
chr1H	7733145	7733169	chr1H_7733145_7733169	24	+	GGGAGGAAGTGGGAAGGGAGGGGG
chr1H	7744527	7744552	chr1H_7744527_7744552	25	+	GGGAGGGCCTCGTGGGATCCAAGGG
chr1H	7754888	7754915	chr1H_7754888_7754915	27	+	GGGGGGTGGGGAGAGGGAATGAATGGG
chr1H	7755043	7755082	chr1H_7755043_7755082	39	+	GGGAGGGGTGGGGCGGGGCGGGGCGGTGGGTGGTTGGGG
chr1H	7760604	7760634	chr1H_7760604_7760634	30	+	GGGAGGGTGTCGGGGGACCACCGGGAGGGG
chr1H	7775226	7775244	chr1H_7775226_7775244	18	-	CCCACCCTTTTCCCACCC
chr1H	7782748	7782771	chr1H_7782748_7782771	23	-	CCCTCCCACTCCCGCAGCAGCCC
chr1H	7807670	7807710	chr1H_7807670_7807710	40	+	GGGCGGGGGCGGGCGACCTGGGCGAGGCGGGCGAGCGGGG
chr1H	7829302	7829329	chr1H_7829302_7829329	27	-	CCCTCCAAAACCCCCAACCCCCCCCCC
chr1H	7830500	7830528	chr1H_7830500_7830528	28	+	GGGAGGGGGGGGGGGTGTTTGGGGAGGG
chr1H	7844195	7844212	chr1H_7844195_7844212	17	-	CCCCCCCCCCCCCCCCC
chr1H	7845007	7845037	chr1H_7845007_7845037	30	-	CCCGGCCCGACCCCGACCTGACCCGATCCC
chr1H	7847236	7847266	chr1H_7847236_7847266	30	+	GGGATCGGGTCGGGTCGGGGTCGGGCCGGG
chr1H	7883278	7883301	chr1H_7883278_7883301	23	-	CCCGACCCACGGCCCTTGCGCCC
chr1H	7883633	7883673	chr1H_7883633_7883673	40	-	CCCCAGATCCCCCATTTCCTCCCTTCCCTTCCTTCCCCCC
chr1H	7893690	7893716	chr1H_7893690_7893716	26	-	CCCTCGCCCCTGCCCACCATATCCCC
chr1H	7912767	7912791	chr1H_7912767_7912791	24	+	GGGAGGAAGTGGGAAGGGAGGGGG
chr1H	7936178	7936202	chr1H_7936178_7936202	24	+	GGGGGGGGGGGGGGGGGGAGGGGG
chr1H	7951469	7951491	chr1H_7951469_7951491	22	-	CCCTCATACCCTTTGCCCCCCC
chr1H	7952240	7952287	chr1H_7952240_7952287	47	+	GGGAAAAAACGGGAATGGTGGGCCAAGGGAAGCTGGGACACGTGGGG
chr1H	7954586	7954612	chr1H_7954586_7954612	26	-	CCCGGCCCGGCCGTCCCGAAAATCCC
chr1H	7974691	7974730	chr1H_7974691_7974730	39	-	CCCCTCCCGATGGTCCCCGGCACCCCTCCCGGCACTCCC
chr1H	7985502	7985541	chr1H_7985502_7985541	39	-	CCCCTCCCGATGGTCCCCGGCACCCCTCCCGGCACTCCC
chr1H	8016621	8016660	chr1H_8016621_8016660	39	+	GGGGAAAGGGGAAGCAATGGGCGGCGGCGGGCGGACGGG
chr1H	8038373	8038394	chr1H_8038373_8038394	21	+	GGGGGGGGGGGGGGGGGGGGG
chr1H	8043697	8043727	chr1H_8043697_8043727	30	-	CCCCCTTCCTTCCCCCCTCCCCCCCCCCCC
chr1H	8067038	8067063	chr1H_8067038_8067063	25	+	GGGAGTGCCGGGAGGGGTGCCGGGG
chr1H	8070319	8070342	chr1H_8070319_8070342	23	-	CCCTCCCGCTCCCGCAGCAGCCC
chr1H	8075242	8075260	chr1H_8075242_8075260	18	-	CCCCCCCTTTCCCTGCCC
chr1H	8077117	8077137	chr1H_8077117_8077137	20	-	CCCCCCCCGCACCCTCCCCC
chr1H	8077156	8077216	chr1H_8077156_8077216	60	-	CCCACCGCACCCTCCCCCGCGCCCCCCCCCCCGCCGCCCGCCCCCCCCGGCCCCCCCCCC
chr1H	8077225	8077243	chr1H_8077225_8077243	18	-	CCCACCCCCCCCCCACCC
chr1H	8077261	8077298	chr1H_8077261_8077298	37	-	CCCCCCCCCGCCGCCCGCCCCCCCCGGCCCCCCCCCC
chr1H	8077307	8077325	chr1H_8077307_8077325	18	-	CCCACCCCCCCCCCACCC
chr1H	8077343	8077380	chr1H_8077343_8077380	37	-	CCCCCCCCCGCCGCCCGCCCCCCCCGGCCCCCCCCCC
chr1H	8077389	8077407	chr1H_8077389_8077407	18	-	CCCACCCCCCCCCCACCC
chr1H	8077425	8077462	chr1H_8077425_8077462	37	-	CCCCCCCCCGCCGCCCGCCCCCCCCGGCCCCCCCCCC
chr1H	8077471	8077489	chr1H_8077471_8077489	18	-	CCCACCCCCCCCCCACCC
chr1H	8077507	8077544	chr1H_8077507_8077544	37	-	CCCCCCCCCGCCGCCCGCCCCCCCCGGCCCCCCCCCC
chr1H	8077553	8077571	chr1H_8077553_8077571	18	-	CCCACCCCCCCCCCACCC
chr1H	8077589	8077626	chr1H_8077589_8077626	37	-	CCCCCCCCCGCCGCCCGCCCCCCCCGGCCCCCCCCCC
chr1H	8077635	8077653	chr1H_8077635_8077653	18	-	CCCACCCCCCCCCCACCC
chr1H	8077671	8077708	chr1H_8077671_8077708	37	-	CCCCCCCCCGCCGCCCGCCCCCCCCGGCCCCCCCCCC
chr1H	8077717	8077735	chr1H_8077717_8077735	18	-	CCCACCCCCCCCCCACCC
chr1H	8077753	8077790	chr1H_8077753_8077790	37	-	CCCCCCCCCGCCGCCCGCCCCCCCCGGCCCCCCCCCC
chr1H	8077799	8077817	chr1H_8077799_8077817	18	-	CCCACCCCCCCCCCACCC
chr1H	8077835	8077872	chr1H_8077835_8077872	37	-	CCCCCCCCCGCCGCCCGCCCCCCCCGGCCCCCCCCCC
chr1H	8077881	8077899	chr1H_8077881_8077899	18	-	CCCACCCCCCCCCCACCC
chr1H	8077917	8077954	chr1H_8077917_8077954	37	-	CCCCCCCCCGCCGCCCGCCCCCCCCGGCCCCCCCCCC
chr1H	8077963	8077981	chr1H_8077963_8077981	18	-	CCCACCCCCCCCCCACCC
chr1H	8077999	8078036	chr1H_8077999_8078036	37	-	CCCCCCCCCGCCGCCCGCCCCCCCCGGCCCCCCCCCC
chr1H	8078045	8078063	chr1H_8078045_8078063	18	-	CCCACCCCCCCCCCACCC
chr1H	8078081	8078118	chr1H_8078081_8078118	37	-	CCCCCCCCCGCCGCCCGCCCCCCCCGGCCCCCCCCCC
chr1H	8078127	8078145	chr1H_8078127_8078145	18	-	CCCACCCCCCCCCCACCC
chr1H	8078163	8078200	chr1H_8078163_8078200	37	-	CCCCCCCCCGCCGCCCGCCCCCCCCGGCCCCCCCCCC
chr1H	8078209	8078227	chr1H_8078209_8078227	18	-	CCCACCCCCCCCCCACCC
chr1H	8078245	8078282	chr1H_8078245_8078282	37	-	CCCCCCCCCGCCGCCCGCCCCCCCCGGCCCCCCCCCC
chr1H	8078291	8078309	chr1H_8078291_8078309	18	-	CCCACCCCCCCCCCACCC
chr1H	8078327	8078364	chr1H_8078327_8078364	37	-	CCCCCCCCCGCCGCCCGCCCCCCCCGGCCCCCCCCCC
chr1H	8078373	8078391	chr1H_8078373_8078391	18	-	CCCACCCCCCCCCCACCC
chr1H	8078409	8078446	chr1H_8078409_8078446	37	-	CCCCCCCCCGCCGCCCGCCCCCCCCGGCCCCCCCCCC
chr1H	8078455	8078473	chr1H_8078455_8078473	18	-	CCCACCCCCCCCCCACCC
chr1H	8078491	8078528	chr1H_8078491_8078528	37	-	CCCCCCCCCGCCGCCCGCCCCCCCCGGCCCCCCCCCC
chr1H	8078537	8078555	chr1H_8078537_8078555	18	-	CCCACCCCCCCCCCACCC
chr1H	8078573	8078610	chr1H_8078573_8078610	37	-	CCCCCCCCCGCCGCCCGCCCCCCCCGGCCCCCCCCCC
chr1H	8078619	8078637	chr1H_8078619_8078637	18	-	CCCACCCCCCCCCCACCC
chr1H	8078655	8078692	chr1H_8078655_8078692	37	-	CCCCCCCCCGCCGCCCGCCCCCCCCGGCCCCCCCCCC
chr1H	8078701	8078719	chr1H_8078701_8078719	18	-	CCCACCCCCCCCCCACCC
chr1H	8078737	8078774	chr1H_8078737_8078774	37	-	CCCCCCCCCGCCGCCCGCCCCCCCCGGCCCCCCCCCC
chr1H	8078783	8078801	chr1H_8078783_8078801	18	-	CCCACCCCCCCCCCACCC
chr1H	8078819	8078856	chr1H_8078819_8078856	37	-	CCCCCCCCCGCCGCCCGCCCCCCCCGGCCCCCCCCCC
chr1H	8078865	8078883	chr1H_8078865_8078883	18	-	CCCACCCCCCCCCCACCC
chr1H	8078901	8078938	chr1H_8078901_8078938	37	-	CCCCCCCCCGCCGCCCGCCCCCCCCGGCCCCCCCCCC
chr1H	8078947	8078965	chr1H_8078947_8078965	18	-	CCCACCCCCCCCCCACCC
chr1H	8078983	8079020	chr1H_8078983_8079020	37	-	CCCCCCCCCGCCGCCCGCCCCCCCCGGCCCCCCCCCC
chr1H	8079029	8079047	chr1H_8079029_8079047	18	-	CCCACCCCCCCCCCACCC
chr1H	8079065	8079102	chr1H_8079065_8079102	37	-	CCCCCCCCCGCCGCCCGCCCCCCCCGGCCCCCCCCCC
chr1H	8079111	8079129	chr1H_8079111_8079129	18	-	CCCACCCCCCCCCCACCC
chr1H	8079147	8079184	chr1H_8079147_8079184	37	-	CCCCCCCCCGCCGCCCGCCCCCCCCGGCCCCCCCCCC
chr1H	8079193	8079211	chr1H_8079193_8079211	18	-	CCCACCCCCCCCCCACCC
chr1H	8079229	8079266	chr1H_8079229_8079266	37	-	CCCCCCCCCGCCGCCCGCCCCCCCCGGCCCCCCCCCC
chr1H	8079275	8079293	chr1H_8079275_8079293	18	-	CCCACCCCCCCCCCACCC
chr1H	8079311	8079348	chr1H_8079311_8079348	37	-	CCCCCCCCCGCCGCCCGCCCCCCCCGGCCCCCCCCCC
chr1H	8079357	8079375	chr1H_8079357_8079375	18	-	CCCACCCCCCCCCCACCC
chr1H	8079393	8079412	chr1H_8079393_8079412	19	-	CCCCCCCCCTCCCCCACCC
chr1H	8080336	8080364	chr1H_8080336_8080364	28	-	CCCACCCCCTCCCTCCCCCCCCCCCCCC
chr1H	8097945	8097976	chr1H_8097945_8097976	31	-	CCCGCCCTCGCTTTCCCTCCCTCGCTTTCCC
chr1H	8131013	8131043	chr1H_8131013_8131043	30	+	GGGATCGTGGGCGTAGGAGGGGGTGAGGGG
chr1H	8132294	8132324	chr1H_8132294_8132324	30	+	GGGATCGTGGGCGTAGGAGGGGGTGAGGGG
chr1H	8167662	8167688	chr1H_8167662_8167688	26	-	CCCCTCCCGGTGGACCCCCGGAACCC
chr1H	8169675	8169698	chr1H_8169675_8169698	23	+	GGGTGTCGGGGTCGGGACAAGGG
chr1H	8169710	8169753	chr1H_8169710_8169753	43	+	GGGAACGGGGGCAGGGCGGCGCGGGGAGGGCACGGGTCCGGGG
chr1H	8185725	8185753	chr1H_8185725_8185753	28	+	GGGGGGGGGGGGGGGGCGGGAATGCGGG
chr1H	8192916	8192951	chr1H_8192916_8192951	35	-	CCCTCAAAACCCTAGGGCCCAAACCCCTCCGGCCC
chr1H	8193461	8193492	chr1H_8193461_8193492	31	+	GGGGTGGGCGGGGAGGAGGGAGAGCGCGGGG
chr1H	8218797	8218819	chr1H_8218797_8218819	22	+	GGGGGGGGGGGGGGGGGGGGGG
chr1H	8229693	8229716	chr1H_8229693_8229716	23	+	GGGCTGCTGCGGGAGCGGGAGGG
chr1H	8256687	8256737	chr1H_8256687_8256737	50	+	GGGGGCGACGGGGGTCGTGGGAGGAGAGGGGAGGGGAGGGGGAGTCCGGG
chr1H	8288465	8288498	chr1H_8288465_8288498	33	+	GGGGAGCCGGGGCAGCGGAGGGGGCGGCACGGG
chr1H	8292430	8292445	chr1H_8292430_8292445	15	+	GGGAGGGAGGGAGGG
chr1H	8304127	8304155	chr1H_8304127_8304155	28	-	CCCCCCCCCCCCCCCCCCGCGCCCCCCC
chr1H	8316203	8316220	chr1H_8316203_8316220	17	-	CCCCCCCCCCCCCCCCC
chr1H	8342560	8342590	chr1H_8342560_8342590	30	-	CCCTCTCCCTTCTCCTCCCTTTTTATCCCC
chr1H	8371404	8371430	chr1H_8371404_8371430	26	+	GGGGATATGGTGGGCAGGGGCGAGGG
chr1H	8384617	8384640	chr1H_8384617_8384640	23	-	CCCCTCCCTCCCCCCCCCACCCC
chr1H	8384689	8384704	chr1H_8384689_8384704	15	-	CCCTCCCTCCCTCCC
chr1H	8479446	8479461	chr1H_8479446_8479461	15	-	CCCCCCCCCCCCCCC
chr1H	8507830	8507857	chr1H_8507830_8507857	27	-	CCCTAAACCCCCTCCCCTCCTCCTCCC
chr1H	8508013	8508032	chr1H_8508013_8508032	19	-	CCCCCCTCCCTCCCTCCCC
chr1H	8523267	8523290	chr1H_8523267_8523290	23	+	GGGGGAGCGAGGGAGGGAGGGGG
chr1H	8523997	8524026	chr1H_8523997_8524026	29	-	CCCAATCCCCTTCGTTCCCCTTCAATCCC
chr1H	8539594	8539621	chr1H_8539594_8539621	27	-	CCCATCCATCCCTAGTCCCATCGACCC
chr1H	8549236	8549262	chr1H_8549236_8549262	26	+	GGGGTTCCTCGGGCATGGGAGCTGGG
chr1H	8579893	8579918	chr1H_8579893_8579918	25	+	GGGTGAGAGGGTAAGGGGGTGTGGG
chr1H	8596991	8597016	chr1H_8596991_8597016	25	+	GGGAGTGCCGGGAGGGGTGACGGGG
chr1H	8622352	8622376	chr1H_8622352_8622376	24	+	GGGAGGAGGTGGGAAGGGAGGGGG
chr1H	8635477	8635493	chr1H_8635477_8635493	16	-	CCCCCCCCCCCCCCCC
chr1H	8649040	8649079	chr1H_8649040_8649079	39	-	CCCCTCCCGATGGTCCCCGGCAACCCTCCCGGCACTCCC
chr1H	8658191	8658214	chr1H_8658191_8658214	23	+	GGGGGGGGGGGAGGGGGAGGGGG
chr1H	8659106	8659128	chr1H_8659106_8659128	22	+	GGGGGCGGGGGCGGGGGAGGGG
chr1H	8698086	8698114	chr1H_8698086_8698114	28	-	CCCGAGGGGCCCCACAAGCCCCCACCCC
chr1H	8703340	8703367	chr1H_8703340_8703367	27	-	CCCCAGGGGCCCCACAAGCCCCCACCC
chr1H	8763466	8763491	chr1H_8763466_8763491	25	-	CCCCGTCACCCCTCCCGGCACTCCC
chr1H	8785420	8785447	chr1H_8785420_8785447	27	+	GGGGGATATGGTGGGCAGGGGCGAGGG
chr1H	8842798	8842822	chr1H_8842798_8842822	24	-	CCCTCCCCCCCCCCCCCCCCCCCC
chr1H	8862481	8862508	chr1H_8862481_8862508	27	+	GGGCGATGGGACGGTGCGGGCAGGGGG
chr1H	8908547	8908570	chr1H_8908547_8908570	23	+	GGGGGGGAGGGGGTTTAGGGGGG
chr1H	8910744	8910767	chr1H_8910744_8910767	23	-	CCCGCCCGAGCCCATCTGGGCCC
chr1H	8917845	8917875	chr1H_8917845_8917875	30	+	GGGTAGGGGCGCGTCGGGAGGGGGTAGGGG
chr1H	8979301	8979326	chr1H_8979301_8979326	25	+	GGGGCTGGGAGCGAGGGGGGAGGGG
chr1H	8983177	8983199	chr1H_8983177_8983199	22	+	GGGGGATGGGCTCGGGGAGGGG
chr1H	8983526	8983555	chr1H_8983526_8983555	29	-	CCCTTTAGTCCCGGTTCTTCCCACGACCC
chr1H	8990211	8990241	chr1H_8990211_8990241	30	-	CCCCTGCCCGTCGCCGCCCCGCCCCGGCCC
chr1H	9011346	9011364	chr1H_9011346_9011364	18	+	GGGGGGGGGGGGGGGGGG
chr1H	9039236	9039252	chr1H_9039236_9039252	16	-	CCCCCCCCCCCCCCCC
chr1H	9044723	9044747	chr1H_9044723_9044747	24	-	CCCCCTCCCTTCCCACTTCCTCCC
chr1H	9049781	9049805	chr1H_9049781_9049805	24	-	CCCCCTCCCTTCCCACTTCCTCCC
chr1H	9049929	9049944	chr1H_9049929_9049944	15	-	CCCCCCCCCCCCCCC
chr1H	9069887	9069914	chr1H_9069887_9069914	27	-	CCCCAAAACCCAAACCCTAGCTACCCC
chr1H	9070065	9070097	chr1H_9070065_9070097	32	-	CCCGCTCGGGCCCGACCGCACCCCTGCTCCCC
chr1H	9099919	9099942	chr1H_9099919_9099942	23	-	CCCTCCCGCTCCCGCAGCAGCCC
chr1H	9143189	9143219	chr1H_9143189_9143219	30	+	GGGTGAAAGAGGGGCTGCGGGAGGCAGGGG
chr1H	9158647	9158671	chr1H_9158647_9158671	24	+	GGGTGGGGGAGGAAGGGAGGAGGG
chr1H	9175263	9175282	chr1H_9175263_9175282	19	+	GGGTGGGGTGGGATGAGGG
chr1H	9178190	9178210	chr1H_9178190_9178210	20	+	GGGATGGGGTGGGGTGGGGG
chr1H	9191398	9191418	chr1H_9191398_9191418	20	+	GGGGGGGGGGGGGGGGGGGG
chr1H	9198598	9198614	chr1H_9198598_9198614	16	+	GGGGGGGGGGGGGGGG
chr1H	9198738	9198762	chr1H_9198738_9198762	24	+	GGGAGGAAGTGGGAAGGGAAGGGG
chr1H	9206595	9206619	chr1H_9206595_9206619	24	+	GGGAGGAAGTGGGAAGGGAAGGGG
chr1H	9222977	9222999	chr1H_9222977_9222999	22	-	CCCACCCACCCCGGGGAAGCCC
chr1H	9226438	9226460	chr1H_9226438_9226460	22	-	CCCACCCACCCCGGGGAAGCCC
chr1H	9234594	9234616	chr1H_9234594_9234616	22	-	CCCACCCACCCCGGGGAAGCCC
chr1H	9240299	9240319	chr1H_9240299_9240319	20	-	CCCCCCCCCCCCCCAAACCC
chr1H	9244952	9244981	chr1H_9244952_9244981	29	-	CCCCGCCCCTCACTCCCTACCTCTCCCCC
chr1H	9250033	9250050	chr1H_9250033_9250050	17	-	CCCCCCCCCCCCCCCCC
chr1H	9256774	9256791	chr1H_9256774_9256791	17	+	GGGCGGGGGGGGGGGGG
chr1H	9281221	9281247	chr1H_9281221_9281247	26	-	CCCGTCGCCCTCCGCCCCCCGAGCCC
chr1H	9315939	9315971	chr1H_9315939_9315971	32	-	CCCTCGACCCCCGACCCCCTACCCCGACCCCC
chr1H	9322541	9322566	chr1H_9322541_9322566	25	+	GGGGAGTGGGAGAGGGACTGGTGGG
chr1H	9337464	9337486	chr1H_9337464_9337486	22	+	GGGGGGGCGCGGGCCTGGTGGG
chr1H	9440022	9440043	chr1H_9440022_9440043	21	-	CCCCGCATCCCGCCCCGGCCC
chr1H	9440095	9440116	chr1H_9440095_9440116	21	-	CCCTGCATCCCGCCCCGGCCC
chr1H	9441983	9442008	chr1H_9441983_9442008	25	+	GGGGCGACGAAGGGGCTGGGTGGGG
chr1H	9460597	9460632	chr1H_9460597_9460632	35	+	GGGTGGGGGGGGGATGGGTTTTGGGGGGGGGGGGG
chr1H	9485039	9485062	chr1H_9485039_9485062	23	-	CCCTCCCACTCCCGCAGCAGCCC
chr1H	9494572	9494600	chr1H_9494572_9494600	28	+	GGGGTGGGGGCTTGTGGGGCCCTTGGGG
chr1H	9497778	9497814	chr1H_9497778_9497814	36	-	CCCCCGCGCCCCCTCCCTCAAACCCTAGAGCCCCCC
chr1H	9508469	9508505	chr1H_9508469_9508505	36	-	CCCCCACGCCCCCTCCCTCAAACCCTAGAGCCCCCC
chr1H	9508610	9508631	chr1H_9508610_9508631	21	-	CCCCTCTCCCCCCCACGACCC
chr1H	9532597	9532631	chr1H_9532597_9532631	34	-	CCCGCGCCCCACCCCGCAAACCCTAATCCCCCCC
chr1H	9532729	9532775	chr1H_9532729_9532775	46	-	CCCTCTCCTCCCCACGACCCCCTCTCAGTCCCGTAACCCCCTCCCC
chr1H	9532804	9532831	chr1H_9532804_9532831	27	-	CCCCCCACCTCGCCCCTCTCCCTCCCC
chr1H	9532918	9532940	chr1H_9532918_9532940	22	-	CCCTCATCCCCCTCACCCCCCC
chr1H	9538879	9538909	chr1H_9538879_9538909	30	+	GGGAGGGGACGAGCGGGGAGATGGGCCGGG
chr1H	9549538	9549563	chr1H_9549538_9549563	25	+	GGGAGGGGACGAGCGGGGAGATGGG
chr1H	9610188	9610227	chr1H_9610188_9610227	39	-	CCCCTCCCGATGGTCCCCGGCACCCCTCCCGGCACTCCC
chr1H	9618344	9618388	chr1H_9618344_9618388	44	-	CCCACCTCGCCCCACCGGCCCATCCACCCAAACCCTAGAGCCCC
chr1H	9618546	9618568	chr1H_9618546_9618568	22	-	CCCCTCTCCCTCCCCACGACCC
chr1H	9618869	9618887	chr1H_9618869_9618887	18	+	GGGAGGGACCGGGCAGGG
chr1H	9629495	9629539	chr1H_9629495_9629539	44	-	CCCACCTCGCCCCACCGGCCCATCCACCCAAACCCTAGAGTCCC
chr1H	9629595	9629612	chr1H_9629595_9629612	17	-	CCCCCCCCCCCACTCCC
chr1H	9629701	9629723	chr1H_9629701_9629723	22	-	CCCCTCTCCCTCCCCACGACCC
chr1H	9636286	9636302	chr1H_9636286_9636302	16	-	CCCTCCCCCCCCCCCC
chr1H	9636336	9636354	chr1H_9636336_9636354	18	-	CCCCACCCCCCCCCCCCC
chr1H	9636413	9636437	chr1H_9636413_9636437	24	-	CCCCCACGCGAGCCCCCCCCCCCC
chr1H	9636448	9636474	chr1H_9636448_9636474	26	-	CCCATCTCTCCCGTGACCTCCCTCCC
chr1H	9636547	9636563	chr1H_9636547_9636563	16	-	CCCCCCCCCCCACCCC
chr1H	9636720	9636752	chr1H_9636720_9636752	32	-	CCCCCCCTCCCCGTCGCGCCCCCCCTCCTCCC
chr1H	9647649	9647666	chr1H_9647649_9647666	17	-	CCCTCCCTCCCCCCCCC
chr1H	9647772	9647796	chr1H_9647772_9647796	24	-	CCCCCGCGAGAGCCCCCCCCTCCC
chr1H	9669984	9670002	chr1H_9669984_9670002	18	-	CCCTGCCCGGTCCCTCCC
chr1H	9672858	9672889	chr1H_9672858_9672889	31	-	CCCCCCCTCCCCGTCGCGCCCCCCTCCTCCC
chr1H	9706081	9706119	chr1H_9706081_9706119	38	+	GGGGGGGGGGCGTGCGGGTCGGGGGCATGCGGGTCGGG
chr1H	9729671	9729698	chr1H_9729671_9729698	27	+	GGGAGGGGGCGAGGTGGGGATCTGGGG
chr1H	9729710	9729759	chr1H_9729710_9729759	49	+	GGGAGGGAGTTGGGGGCTCTCGTGGGAGAGAGGGTCGTGGGGGTGGGGG
chr1H	9729886	9729910	chr1H_9729886_9729910	24	+	GGGTTTGGCGGGAGGGGGCGCGGG
chr1H	9732930	9732955	chr1H_9732930_9732955	25	-	CCCTCCCCTCCCCTCCCCGCCGCCC
chr1H	9733660	9733686	chr1H_9733660_9733686	26	+	GGGTGGTGGGAATCGGGTGGCCGGGG
chr1H	9755871	9755932	chr1H_9755871_9755932	61	+	GGGGGGGGGGGGGGGGGGGAGGTGGGGGGGGGCGGGGGGGGGCGGGGGGGGGGGGGGGGGG
chr1H	9758343	9758376	chr1H_9758343_9758376	33	+	GGGAGGGGAATGGGGAGGGGGTGAGGAGGGGGG
chr1H	9758953	9758985	chr1H_9758953_9758985	32	+	GGGCGGGGCGGGCGGGGGGGGGGGGGGTGGGG
chr1H	9782672	9782687	chr1H_9782672_9782687	15	+	GGGGGGGGGGGGGGG
chr1H	9786065	9786091	chr1H_9786065_9786091	26	-	CCCTCGCCCCTGCCCACCATATCCCC
chr1H	9809176	9809215	chr1H_9809176_9809215	39	+	GGGAGTGCCGGGAGGGGTGCCGGGGACCATCGGGAGGGG
chr1H	9833501	9833522	chr1H_9833501_9833522	21	+	GGGGGGAGGGGGGGGGGGGGG
chr1H	9860531	9860559	chr1H_9860531_9860559	28	-	CCCACACCCCTCACCCTCTCACCCACCC
chr1H	9866982	9867002	chr1H_9866982_9867002	20	+	GGGGGGGGGGGGGGGGGGGG
chr1H	9908543	9908571	chr1H_9908543_9908571	28	-	CCCTCCCCCACGACCCGAGCCCCATCCC
chr1H	9908835	9908853	chr1H_9908835_9908853	18	+	GGGAGGGACCGGGCAGGG
chr1H	9919476	9919494	chr1H_9919476_9919494	18	+	GGGAGGGACCGGGCAGGG
chr1H	9938913	9938928	chr1H_9938913_9938928	15	+	GGGGGGGGGGGGGGG
chr1H	9979485	9979508	chr1H_9979485_9979508	23	-	CCCCCTTCCCCTCCCGGTCGCCC
chr1H	9982561	9982577	chr1H_9982561_9982577	16	-	CCCCCCCCCCCCCCCC
chr1H	10009798	10009829	chr1H_10009798_10009829	31	-	CCCCCCAAATCCCCAAACCCCTCACATACCC
chr1H	10013532	10013553	chr1H_10013532_10013553	21	+	GGGTGGGGTGGGGTGGGGGGG
chr1H	10021158	10021179	chr1H_10021158_10021179	21	+	GGGGGCGGGCGGCCGGGTGGG
chr1H	10031331	10031359	chr1H_10031331_10031359	28	+	GGGGAAATGTAGGGAGGAAGGGGCGGGG
chr1H	10031394	10031417	chr1H_10031394_10031417	23	+	GGGGAGAGGGAGGGAGTGAGGGG
chr1H	10064841	10064857	chr1H_10064841_10064857	16	+	GGGGGGGGGGGGGGGG
chr1H	10064984	10065008	chr1H_10064984_10065008	24	+	GGGAGGAGGTGGGAAGGGAGGGGG
chr1H	10074692	10074716	chr1H_10074692_10074716	24	+	GGGAGGAGGTGGGAAGGGAGGGGG
chr1H	10078039	10078057	chr1H_10078039_10078057	18	+	GGGTAGGGAAAGGGGGGG
chr1H	10085749	10085767	chr1H_10085749_10085767	18	+	GGGTAGGGAAAGGGGGGG
chr1H	10139969	10139995	chr1H_10139969_10139995	26	+	GGGTTCCGGGGGTCCACCGGGAGGGG
chr1H	10176046	10176068	chr1H_10176046_10176068	22	+	GGGGGGGGGGGGGGGGGGGGGG
chr1H	10176068	10176089	chr1H_10176068_10176089	21	-	CCCCCCCCCCCGGGGCCCCCC
chr1H	10176116	10176133	chr1H_10176116_10176133	17	+	GGGGGGGGGGGGGGGGG
chr1H	10176136	10176167	chr1H_10176136_10176167	31	-	CCCCCCCCCCCACCCCACCCCGGGGAAGCCC
chr1H	10192673	10192708	chr1H_10192673_10192708	35	+	GGGCGGCGGGGCCGGGGGTGTTGGGGGCGGCGGGG
chr1H	10195046	10195071	chr1H_10195046_10195071	25	-	CCCTCCCTTGGGACCCCTCCTGCCC
chr1H	10210880	10210919	chr1H_10210880_10210919	39	+	GGGAGTGCCGGGAGGGGTGCCGGGGACCATCGGGAGGGG
chr1H	10236549	10236571	chr1H_10236549_10236571	22	+	GGGCACGCCTGGGGGGGGGGGG
chr1H	10242005	10242035	chr1H_10242005_10242035	30	-	CCCTTCTCCCCATCATCTCCCTTTTTCCCC
chr1H	10270825	10270855	chr1H_10270825_10270855	30	-	CCCTTCTCCCCATCATATCCCTTTTTCCCC
chr1H	10282018	10282046	chr1H_10282018_10282046	28	+	GGGGTGGGGGCTTGTGGGGCCCCTGGGG
chr1H	10288529	10288557	chr1H_10288529_10288557	28	+	GGGGTGGGAGCTTGTGGGTCCACTGGGG
chr1H	10389427	10389466	chr1H_10389427_10389466	39	+	GGGAGTGCCGGGAGGGGTGCCGGGGACCATCGGGAGGGG
chr1H	10392418	10392448	chr1H_10392418_10392448	30	-	CCCTTCTCCCCATCATCTCCCTATATCCCC
chr1H	10410468	10410493	chr1H_10410468_10410493	25	-	CCCCGGCACCCCTCCCGGCACTCCC
chr1H	10418114	10418149	chr1H_10418114_10418149	35	-	CCCACCCGCGCCCCCACCCAAACCCTAGAGCCCCC
chr1H	10418204	10418235	chr1H_10418204_10418235	31	-	CCCCCCCACGCTCCCCCTCGGCCCCACCCCC
chr1H	10418246	10418277	chr1H_10418246_10418277	31	-	CCCTCCCACCTCCCGTAACTCCCTCCCTCCC
chr1H	10418331	10418375	chr1H_10418331_10418375	44	-	CCCTCCTCTCCCGTAACTCCCGTCGCCCCCAGATCCCTCCTCCC
chr1H	10418405	10418423	chr1H_10418405_10418423	18	-	CCCGCCGCCCCCCCCCCC
chr1H	10418471	10418496	chr1H_10418471_10418496	25	-	CCCTCGGCGGCCCCTCCCCTCTCCC
chr1H	10418589	10418622	chr1H_10418589_10418622	33	-	CCCCCCCCCTCCCCGTCGCGCCCCCTTCCTCCC
chr1H	10450608	10450638	chr1H_10450608_10450638	30	+	GGGCGCGAGGGAAGGCAGGGGAGGACAGGG
chr1H	10476687	10476723	chr1H_10476687_10476723	36	-	CCCTCGTGCCCCTATCGCCCAACGCCTCCCCCGCCC
chr1H	10476765	10476793	chr1H_10476765_10476793	28	-	CCCGTGAGCCCCCCTCATCCTCCCCCCC
chr1H	10491171	10491203	chr1H_10491171_10491203	32	+	GGGGCCGGTGCGGGCGCGCGGGTGCGGGTGGG
chr1H	10505237	10505261	chr1H_10505237_10505261	24	+	GGGAGTGGGAGGGGCGGCCACGGG
chr1H	10532341	10532367	chr1H_10532341_10532367	26	-	CCCTCGCCCGTGCCCGCCATATCCCC
chr1H	10533298	10533377	chr1H_10533298_10533377	79	-	CCCGCCAAAGCCCATCTGGGCCCGACCCCGAGCTCCCTTGCGTCCCTCCCATGGCAGCCCTTGCCTGCCCGCTTTGCCC
chr1H	10538650	10538665	chr1H_10538650_10538665	15	-	CCCGCCCTCCCACCC
chr1H	10541404	10541483	chr1H_10541404_10541483	79	-	CCCGCCGAAGCCCATCTGGGCCCAACCCCGAGCTCCCTTGCGTCCCTCCCATGGCAGCCCTTGCCTGCCCGCTTTGCCC
chr1H	10555804	10555851	chr1H_10555804_10555851	47	-	CCCTCCCCCGCCCCCGCGCCCGCCCTCCCCCGCCCCCGTGCCGGCCC
chr1H	10555898	10555926	chr1H_10555898_10555926	28	-	CCCCCTCCCCCCGCCCTCCACCGCCCCC
chr1H	10565930	10565951	chr1H_10565930_10565951	21	-	CCCCCGCCCTCCGCCCCTCCC
chr1H	10573135	10573164	chr1H_10573135_10573164	29	-	CCCCTCTCCCCCCTCCCTCCCACCTCCCC
chr1H	10578179	10578196	chr1H_10578179_10578196	17	-	CCCTCCCTCCCTCTCCC
chr1H	10578261	10578278	chr1H_10578261_10578278	17	-	CCCTCCCTCCCTCTCCC
chr1H	10583329	10583354	chr1H_10583329_10583354	25	-	CCCTCCCCCCCCCCCCCCCCCCCCC
chr1H	10647107	10647135	chr1H_10647107_10647135	28	+	GGGTTCCGGGAGTTCACGGGGGGGGGGG
chr1H	10654475	10654501	chr1H_10654475_10654501	26	+	GGGGATATGGTGGGCTGGGGCGAGGG
chr1H	10664352	10664379	chr1H_10664352_10664379	27	-	CCCTCCCTCTCCCTCTCTCCCTCTCCC
chr1H	10683669	10683690	chr1H_10683669_10683690	21	+	GGGGCTGGGGAGGGGGGGGGG
chr1H	10695940	10696003	chr1H_10695940_10696003	63	+	GGGGGTCGGGGGTAGGGGGCCGGGGGTCGAGGGTCAGGGGCGTCGGGGGTCGGGGGTCGAGGG
chr1H	10696528	10696557	chr1H_10696528_10696557	29	-	CCCCTTCCTTTCCCCTTCGCCACCCTCCC
chr1H	10696565	10696584	chr1H_10696565_10696584	19	-	CCCCCCGCCCCTCCCCCCC
chr1H	10704255	10704273	chr1H_10704255_10704273	18	+	GGGGTGGGTGGGGTGGGG
chr1H	10713969	10714018	chr1H_10713969_10714018	49	+	GGGGGTCGGGGGGTTGGGGTCCAGGGTGTCGGGGGTCGGGGGTTGGGGG
chr1H	10714029	10714092	chr1H_10714029_10714092	63	+	GGGGGTCGGGGGTAGGGGGCCGGGGGTCGAGGGTCAGGGGCGTCGGGGGTCGGGGGTCGAGGG
chr1H	10714617	10714646	chr1H_10714617_10714646	29	-	CCCCTTCCTTTCCCCTTCGCCACCCTCCC
chr1H	10724588	10724609	chr1H_10724588_10724609	21	+	GGGGGGGGGTTGGGGGTTGGG
chr1H	10726078	10726138	chr1H_10726078_10726138	60	+	GGGCTCTGGTGGGGAGGTGGGGAGGGCTCCGGTGGGCAGGGAGCGGGGGGGGGGGGGGGG
chr1H	10726148	10726183	chr1H_10726148_10726183	35	+	GGGGTGGGGAGGGCTCCTCTGGGCGGGGAGCGGGG
chr1H	10726273	10726301	chr1H_10726273_10726301	28	+	GGGACATGGGGAGTTAGGGGATTTTGGG
chr1H	10726746	10726785	chr1H_10726746_10726785	39	+	GGGCAAAGGGGGAGGAAGGGGGAGAGGGGGGTGTGTGGG
chr1H	10732825	10732845	chr1H_10732825_10732845	20	+	GGGGGGGGGGGGGGTGGGGG
chr1H	10734330	10734356	chr1H_10734330_10734356	26	-	CCCGAAGCCCAGTCCCCTCCAGTCCC
chr1H	10737590	10737606	chr1H_10737590_10737606	16	-	CCCCGCCCTCCCGCCC
chr1H	10740853	10740879	chr1H_10740853_10740879	26	-	CCCGAAGCCCAGTCCCCTCCAGGCCC
chr1H	10778738	10778763	chr1H_10778738_10778763	25	-	CCCTCCCCTTCTCACCCTATTTCCC
chr1H	10779682	10779707	chr1H_10779682_10779707	25	+	GGGAGGGGGTGGGAGGGAGGGAGGG
chr1H	10779814	10779838	chr1H_10779814_10779838	24	+	GGGGCTGGGAGCGGGGGGGAGGGG
chr1H	10782105	10782126	chr1H_10782105_10782126	21	+	GGGTGGGGATGAGGGTGAGGG
chr1H	10782944	10783005	chr1H_10782944_10783005	61	-	CCCACACCCCATCTCTCCCCCTTCCTCCCCTTTGCCCTCTCCCCTCATTTCCCCTCTCCCC
chr1H	10811667	10811691	chr1H_10811667_10811691	24	+	GGGCGAGGGGACGGCGGGGTGGGG
chr1H	10811904	10811926	chr1H_10811904_10811926	22	+	GGGAGGGAATATGGGATGGGGG
chr1H	10812301	10812339	chr1H_10812301_10812339	38	+	GGGTTGGGTCGGGTTGGGTTGGGCCGGGCCGATATGGG
chr1H	10813881	10813906	chr1H_10813881_10813906	25	-	CCCAGCCCTTTTCCCAGGTTGCCCC
chr1H	10818850	10818875	chr1H_10818850_10818875	25	+	GGGCGGGATGCAGGGGCAGGCCGGG
chr1H	10819607	10819630	chr1H_10819607_10819630	23	-	CCCAATCCCCTGAAATCCCTCCC
chr1H	10838302	10838331	chr1H_10838302_10838331	29	-	CCCCGACATGCCCTTGCCGTCCCAGACCC
chr1H	10850715	10850734	chr1H_10850715_10850734	19	-	CCCCGCGCCCGCCCCGCCC
chr1H	10850773	10850792	chr1H_10850773_10850792	19	-	CCCGCCCCGCCCCGCCCCC
chr1H	10850874	10850904	chr1H_10850874_10850904	30	-	CCCACAAGGTCCCCTCCCCTTCCCTCTCCC
chr1H	10875205	10875229	chr1H_10875205_10875229	24	+	GGGATGGGCCCGATTGGGGCCGGG
chr1H	10876386	10876406	chr1H_10876386_10876406	20	-	CCCTCATCCCCCCCCCCCCC
chr1H	11028210	11028230	chr1H_11028210_11028230	20	-	CCCCCCCCCCCCCCCCCCCC
chr1H	11033382	11033401	chr1H_11033382_11033401	19	-	CCCCCTCCCCCCCCCCCCC
chr1H	11041643	11041678	chr1H_11041643_11041678	35	+	GGGGTGGGGTGGGGTGGGGTGGGGTGGGGTGGGGG
chr1H	11046651	11046678	chr1H_11046651_11046678	27	-	CCCCCCCCCCCCACCCCACGCACCCCC
chr1H	11053985	11054013	chr1H_11053985_11054013	28	-	CCCACAAAGCCCCCTTCCACCCTCCCCC
chr1H	11090827	11090853	chr1H_11090827_11090853	26	-	CCCCTAATCCCCTCTCCCTGTTTCCC
chr1H	11094037	11094052	chr1H_11094037_11094052	15	-	CCCCCCCCCCCCCCC
chr1H	11100362	11100384	chr1H_11100362_11100384	22	+	GGGAGGGGGGCGCGGGGCTGGG
chr1H	11115636	11115661	chr1H_11115636_11115661	25	-	CCCCACCCTCCCCGCGACCTCCCCC
chr1H	11203255	11203279	chr1H_11203255_11203279	24	+	GGGATATGGCGGGCAGGGCGAGGG
chr1H	11213821	11213844	chr1H_11213821_11213844	23	-	CCCCCCCCCCCCCCGAGTGCCCC
chr1H	11227994	11228023	chr1H_11227994_11228023	29	-	CCCCCCCCCCCCCCACCCCGCGGCGACCC
chr1H	11229640	11229664	chr1H_11229640_11229664	24	+	GGGGGGGGGGGGGGGGGGGAGGGG
chr1H	11254898	11256107	chr1H_11254898_11256107	1209	+	GGGCGGGGGGGGGGGGGGGCCGGGGGGGGGGGGGGGCCGGGGGGGGGGGGGGGCCGGGGGGGGGGGGGGGCCGGGGGGGGGGGGGGGCCGGGGGGGGGGGGGGGCCGGGGGGGGGGGGGGGCCGGGGGGGGGGGGGGGCCGGGGGGGGGGGGGGGCCGGGGGGGGGGGGGGGCCGGGGGGGGGGGGGGGCCGGGGGGGGGGGGGGGCCGGGGGGGGGGGGGGGCCGGGGGGGGGGGGGGGCCGGGGGGGGGGGGGGGCCGGGGGGGGGGGGGGGCCGGGGGGGGGGGGGGGCCGGGGGGGGGGGGGGGCCGGGGGGGGGGGGGGGCCGGGGGGGGGGGGGGGCCGGGGGGGGGGGGGGGCCGGGGGGGGGGGGGGGCCGGGGGGGGGGGGGGGCCGGGG…
chr1H	11256203	11256223	chr1H_11256203_11256223	20	-	CCCCCCCCCCCCCCCAACCC
chr1H	11302029	11302054	chr1H_11302029_11302054	25	-	CCCCCCGCCCCGCGCCCCGTGCCCC
chr1H	11302067	11302097	chr1H_11302067_11302097	30	-	CCCCTGCCCGTCGCCGCCCCTCCCCGGCCC
chr1H	11309846	11309875	chr1H_11309846_11309875	29	+	GGGTAGTGGGACGAACCGGGACTAAAGGG
chr1H	11310198	11310219	chr1H_11310198_11310219	21	-	CCCTCCCCGAGCCCATCCCCC
chr1H	11316518	11316546	chr1H_11316518_11316546	28	-	CCCCAACCCCTCAAACCCTAGTCCCCCC
chr1H	11344203	11344234	chr1H_11344203_11344234	31	-	CCCTCATGGGCCCCCCTTCCCCTCTCATCCC
chr1H	11348380	11348407	chr1H_11348380_11348407	27	-	CCCCTGCGCACCCACTGCCACCCGCCC
chr1H	11351334	11351364	chr1H_11351334_11351364	30	-	CCCGTGTGGGCCCAACGACCCATTGGACCC
chr1H	11352450	11352474	chr1H_11352450_11352474	24	-	CCCCTCCCTGCCCCCCCCCCCCCC
chr1H	11366320	11366350	chr1H_11366320_11366350	30	-	CCCTCCCCTCTCCCCTCCACTCCCCTCCCC
chr1H	11410405	11410441	chr1H_11410405_11410441	36	-	CCCTCCAACCCCCCCCCCCCCCAACCCCCTCCCCCC
chr1H	11424367	11424387	chr1H_11424367_11424387	20	-	CCCCACCCCCCCCCCTCCCC
chr1H	11440656	11440672	chr1H_11440656_11440672	16	-	CCCCCCCCCCCACCCC
chr1H	11441833	11441851	chr1H_11441833_11441851	18	-	CCCGGCCCGGCCCGGCCC
chr1H	11442090	11442108	chr1H_11442090_11442108	18	-	CCCACCCCACCCCACCCC
chr1H	11444239	11444257	chr1H_11444239_11444257	18	-	CCCGGCCCGGCCCAGCCC
chr1H	11444496	11444514	chr1H_11444496_11444514	18	-	CCCACCCCACCCCACCCC
chr1H	11446647	11446665	chr1H_11446647_11446665	18	-	CCCGGCCCGGCCCGGCCC
chr1H	11446904	11446922	chr1H_11446904_11446922	18	-	CCCACCCCACCCCACCCC
chr1H	11449087	11449105	chr1H_11449087_11449105	18	-	CCCGGCCCGGCCCGGCCC
chr1H	11449344	11449362	chr1H_11449344_11449362	18	-	CCCACCCCACCCCACCCC
chr1H	11450479	11450497	chr1H_11450479_11450497	18	-	CCCACCCCACCCCACCCC
chr1H	11456165	11456183	chr1H_11456165_11456183	18	-	CCCGGCCCGGCCCGGCCC
chr1H	11456422	11456440	chr1H_11456422_11456440	18	-	CCCACCCCACCCCACCCC
chr1H	11458936	11458954	chr1H_11458936_11458954	18	-	CCCGGCCCGGCCCGGCCC
chr1H	11459193	11459211	chr1H_11459193_11459211	18	-	CCCACCCCACCCCACCCC
chr1H	11464198	11464216	chr1H_11464198_11464216	18	-	CCCGGCCCGGCCCGGCCC
chr1H	11464397	11464415	chr1H_11464397_11464415	18	-	CCCGGCCCGGCCCGGCCC
chr1H	11464654	11464672	chr1H_11464654_11464672	18	-	CCCACCCCACCCCACCCC
chr1H	11466861	11466879	chr1H_11466861_11466879	18	-	CCCGGCCCGGCCCGGCCC
chr1H	11467118	11467136	chr1H_11467118_11467136	18	-	CCCACCCCACCCCACCCC
chr1H	11469440	11469458	chr1H_11469440_11469458	18	-	CCCGGCCCGGCCCGGCCC
chr1H	11469697	11469715	chr1H_11469697_11469715	18	-	CCCACCCCACCCCACCCC
chr1H	11471959	11471977	chr1H_11471959_11471977	18	-	CCCGGCCCGGCCCAGCCC
chr1H	11472216	11472234	chr1H_11472216_11472234	18	-	CCCACCCCACCCCACCCC
chr1H	11474369	11474387	chr1H_11474369_11474387	18	-	CCCGGCCCGGCCCGGCCC
chr1H	11474626	11474644	chr1H_11474626_11474644	18	-	CCCACCCCACCCCACCCC
chr1H	11476778	11476796	chr1H_11476778_11476796	18	-	CCCGGCCCGGCCCGGCCC
chr1H	11477035	11477053	chr1H_11477035_11477053	18	-	CCCACCCCACCCCACCCC
chr1H	11479185	11479203	chr1H_11479185_11479203	18	-	CCCGGCCCGGCCCAGCCC
chr1H	11479442	11479460	chr1H_11479442_11479460	18	-	CCCACCCCACCCCACCCC
chr1H	11481582	11481600	chr1H_11481582_11481600	18	-	CCCGGCCCGGCCCGGCCC
chr1H	11481839	11481857	chr1H_11481839_11481857	18	-	CCCACCCCACCCCACCCC
chr1H	11484130	11484148	chr1H_11484130_11484148	18	-	CCCGGCCCGGCCCGGCCC
chr1H	11484387	11484405	chr1H_11484387_11484405	18	-	CCCACCCCACCCCACCCC
chr1H	11487423	11487441	chr1H_11487423_11487441	18	-	CCCACCCCACCCCACCCC
chr1H	11494859	11494877	chr1H_11494859_11494877	18	-	CCCACCCCACCCCACCCC
chr1H	11500820	11500838	chr1H_11500820_11500838	18	-	CCCACCCCACCCCACCCC
chr1H	11502972	11502990	chr1H_11502972_11502990	18	-	CCCGGCCCGGCCCGGCCC
chr1H	11503229	11503247	chr1H_11503229_11503247	18	-	CCCACCCCACCCCACCCC
chr1H	11505639	11505657	chr1H_11505639_11505657	18	-	CCCACCCCACCCCACCCC
chr1H	11508788	11508806	chr1H_11508788_11508806	18	-	CCCACCCCACCCCACCCC
chr1H	11510941	11510959	chr1H_11510941_11510959	18	-	CCCGGCCCGGCCCAGCCC
chr1H	11514370	11514388	chr1H_11514370_11514388	18	-	CCCACCCCACCCCACCCC
chr1H	11518933	11518951	chr1H_11518933_11518951	18	-	CCCGGCCCGGCCCGGCCC
chr1H	11519190	11519208	chr1H_11519190_11519208	18	-	CCCACCCCACCCCACCCC
chr1H	11519713	11519731	chr1H_11519713_11519731	18	-	CCCACCCCACCCCACCCC
chr1H	11522124	11522142	chr1H_11522124_11522142	18	-	CCCACCCCACCCCACCCC
chr1H	11525986	11526010	chr1H_11525986_11526010	24	-	CCCTCCCGCGGCCCAGCTGGCCCC
chr1H	11541660	11541699	chr1H_11541660_11541699	39	-	CCCGAAACCCTAGCCGCCCCCACCTGCTCCCTGTCTCCC
chr1H	11546990	11547006	chr1H_11546990_11547006	16	-	CCCCACCCTCCCGCCC
chr1H	11549854	11549894	chr1H_11549854_11549894	40	-	CCCCGAAACCCTAGCCGCCCCCACCTGCTCCCTGTCTCCC
chr1H	11550404	11550444	chr1H_11550404_11550444	40	-	CCCCGAAACCCTAGCCGCCCCCACCTGCTCCCTGTCTCCC
chr1H	11564246	11564273	chr1H_11564246_11564273	27	-	CCCTCCTCCCTGCCCTGGCCGCCCCCC
chr1H	11569343	11569367	chr1H_11569343_11569367	24	-	CCCTCCCGCGGCCCAGCTGGCCCC
chr1H	11588920	11588954	chr1H_11588920_11588954	34	+	GGGGTAGATGCGGGCCAGCGCGGGTGAGTGCGGG
chr1H	11592058	11592080	chr1H_11592058_11592080	22	+	GGGGGGGGGGGGGGTTTAGGGG
chr1H	11611097	11611121	chr1H_11611097_11611121	24	+	GGGCAGGGGGCACGGGCGGGTGGG
chr1H	11613796	11613822	chr1H_11613796_11613822	26	-	CCCCTCCCGGTAAAACCCCAGAACCC
chr1H	11631206	11631228	chr1H_11631206_11631228	22	+	GGGATAGGGGAGGCAGGGAGGG
chr1H	11638634	11638650	chr1H_11638634_11638650	16	-	CCCCACCCTCCCGCCC
chr1H	11657198	11657223	chr1H_11657198_11657223	25	+	GGGAAGGGCGAGGGACGTCCGGGGG
chr1H	11667456	11667488	chr1H_11667456_11667488	32	+	GGGGTGAAGCAGGGTGTCGATGGGGCGATGGG
chr1H	11680187	11680221	chr1H_11680187_11680221	34	-	CCCCCCACCTCGTCCCCCCCCCCCCCCCCCCCCC
chr1H	11694099	11694127	chr1H_11694099_11694127	28	-	CCCTCGCCGCCCGCCGTCGCCCTTGCCC
chr1H	11694136	11694166	chr1H_11694136_11694166	30	-	CCCGCCGTCGCCCGCCGTCGCCCCTCGCCC
chr1H	11694853	11694879	chr1H_11694853_11694879	26	-	CCCTCTCCCACCCCTTCCTCGCCCCC
chr1H	11700937	11700970	chr1H_11700937_11700970	33	+	GGGCAAGGGAGTTGGGGGAGATAGGGACCTGGG
chr1H	11703461	11703494	chr1H_11703461_11703494	33	+	GGGCAAGGGAGTTGGGGGAGATGGGGACGTGGG
chr1H	11708839	11708887	chr1H_11708839_11708887	48	+	GGGAGAGGGGACCGACGGGGAGGGGGGGCTGGGGGTATGGGAGGGGGG
chr1H	11708945	11708978	chr1H_11708945_11708978	33	+	GGGGGGGGCTCGGGGGGGTGAGGGGCTCTGGGG
chr1H	11708988	11709081	chr1H_11708988_11709081	93	+	GGGAGGGTGAGGGAGCGGGGGGTTGGCGAGGGGGCGAGCCAGGGAGGGCGCGGGGGGGTGGGTGTGGGGGCTCTCGGGGGGGAGGGTTACGGG
chr1H	11709179	11709215	chr1H_11709179_11709215	36	+	GGGGGGCTAGGGTTTGAGCGGGAGGGGGCGCGGGGG
chr1H	11719199	11719228	chr1H_11719199_11719228	29	+	GGGGCGAGGGGACCGCCCGGGGGGGGGGG
chr1H	11719246	11719269	chr1H_11719246_11719269	23	+	GGGGGGCGGGGCGCCGGGGGGGG
chr1H	11719269	11719294	chr1H_11719269_11719294	25	-	CCCCGCCCGGCGCCCCGCGGGGCCC
chr1H	11723847	11723876	chr1H_11723847_11723876	29	-	CCCGACCTCCCCCAACCCCGATCTCCCCC
chr1H	11746675	11746711	chr1H_11746675_11746711	36	+	GGGGTTGGGTGGGGGGGGGGGCTGGGGTTGGTTGGG
chr1H	11763331	11763356	chr1H_11763331_11763356	25	-	CCCTCTCTCTCCCTCTCCCTCTCCC
chr1H	11764655	11764684	chr1H_11764655_11764684	29	+	GGGCGAGGGCGACGGCGGGCGACGGCGGG
chr1H	11764693	11764731	chr1H_11764693_11764731	38	+	GGGCGAGGGCGACGGCGGGCGGTGAGGGCGACGGCGGG
chr1H	11771564	11771608	chr1H_11771564_11771608	44	-	CCCCCACCCCCCTCTCTCTCCCCCCTGTTCCCCCTATCGCCCCC
chr1H	11775581	11775618	chr1H_11775581_11775618	37	-	CCCTCCCTCTCTCTCCCTCTCTCCCTCCCTCCCTCCC
chr1H	11780168	11780194	chr1H_11780168_11780194	26	-	CCCCTCCCGATGGTCCCCGGCACCCC
chr1H	11787616	11787641	chr1H_11787616_11787641	25	-	CCCCTTCGCCCGCCGTCCCGCTCCC
chr1H	11794841	11794869	chr1H_11794841_11794869	28	-	CCCCCCCCCCCCACCCCACGCCCACCCC
chr1H	11801244	11801278	chr1H_11801244_11801278	34	+	GGGCAGATCGGGGAGGACGGGGGCGGGGACGGGG
chr1H	11826694	11826719	chr1H_11826694_11826719	25	-	CCCCGGCACCCCTCCCGGCACTCCC
chr1H	11829852	11829879	chr1H_11829852_11829879	27	-	CCCTCGGCCCACTCGCCCCGTCGGCCC
chr1H	11834737	11834753	chr1H_11834737_11834753	16	-	CCCCGCCCTCCCACCC
chr1H	11851802	11851825	chr1H_11851802_11851825	23	-	CCCTCCCGCTCCCGCAGCAGCCC
chr1H	11928270	11928285	chr1H_11928270_11928285	15	-	CCCCCCCCCCCCCCC
chr1H	11937716	11937747	chr1H_11937716_11937747	31	-	CCCACATAACCCCTAAGGCCCAACCATCCCC
chr1H	11944606	11944640	chr1H_11944606_11944640	34	+	GGGAACGCGGGTGGAAAGGGGAGGAGGAGGGGGG
chr1H	11944942	11944960	chr1H_11944942_11944960	18	+	GGGGTGGGACGGGGTGGG
chr1H	11971271	11971323	chr1H_11971271_11971323	52	-	CCCCAATCCCTCAAATCCCTAACCCGCGGCGTCCCCCTCAAATCCCTAACCC
chr1H	11975851	11975876	chr1H_11975851_11975876	25	-	CCCACGCCCGCGTCCCAGAGCTCCC
chr1H	11976149	11976179	chr1H_11976149_11976179	30	+	GGGGCGGCGGGGTGCGGGGCGGCGGCGGGG
chr1H	11976209	11976247	chr1H_11976209_11976247	38	+	GGGGCGGGTGGCCGGGGTGCGGGGCGGTGCGGGGCGGG
chr1H	11976376	11976403	chr1H_11976376_11976403	27	-	CCCTGTGCCCGGACGCCCGCTCGTCCC
chr1H	11985197	11985219	chr1H_11985197_11985219	22	-	CCCCCCCCCCCCACCCCACCCC
chr1H	12049683	12049710	chr1H_12049683_12049710	27	+	GGGTGCAGGGGAAGGGGGAGGAGGGGG
chr1H	12060836	12060862	chr1H_12060836_12060862	26	+	GGGAGCAGCTGGGCCAGGAGGGAGGG
chr1H	12066523	12066548	chr1H_12066523_12066548	25	-	CCCCCCCGCCGCGCCCCCCCCACCC
chr1H	12066558	12066618	chr1H_12066558_12066618	60	-	CCCCGGGCCCCGCCCCCCCGCCCCCCCCGCCCCGCCCCCCCCCCCCCCACCCCCTCCCCC
chr1H	12071533	12071576	chr1H_12071533_12071576	43	+	GGGAGGAGGAGGGAGGGGTGGGGAAGGGGAGGGGAGGGGGGGG
chr1H	12071758	12071793	chr1H_12071758_12071793	35	+	GGGGGAGGGGGCAGTGGTGGGTGGTGGGATTGGGG
chr1H	12071876	12071907	chr1H_12071876_12071907	31	+	GGGAGTGGGAGTGGGGGTGGGGGAGTGAGGG
chr1H	12071982	12072014	chr1H_12071982_12072014	32	+	GGGGGGATCGGGCCGGGACGGGCCGGGCCGGG
chr1H	12096286	12096317	chr1H_12096286_12096317	31	+	GGGTTCCGGGTGTTCACGGGGGGGGGGGGGG
chr1H	12104705	12104721	chr1H_12104705_12104721	16	+	GGGGGGGGGGGGGGGG
chr1H	12106087	12106103	chr1H_12106087_12106103	16	-	CCCCCCCCCCCCCCCC
chr1H	12142441	12142456	chr1H_12142441_12142456	15	-	CCCCCCCCCCCCCCC
chr1H	12174126	12174160	chr1H_12174126_12174160	34	-	CCCCCCTACCCCTACCCCTATCTGACCCCCGCCC
chr1H	12174436	12174457	chr1H_12174436_12174457	21	+	GGGCGAGGGCGAGGGCGCGGG
chr1H	12195752	12195791	chr1H_12195752_12195791	39	-	CCCCTCCCGATGGTCCCCGGCACCCCTCCCGGCACTCCC
chr1H	12201927	12201966	chr1H_12201927_12201966	39	-	CCCCTCCCGATGGTCCCCGGCACCCCTCCCGGCACTCCC
chr1H	12214572	12214611	chr1H_12214572_12214611	39	-	CCCCTCCCGATGGTCCCCGGCACCCCTCCCGGCACTCCC
chr1H	12273211	12273242	chr1H_12273211_12273242	31	+	GGGATGCCCAGGGAGCTCGGGATACCTAGGG
chr1H	12284017	12284032	chr1H_12284017_12284032	15	-	CCCCCCCCCCCCCCC
chr1H	12313792	12313816	chr1H_12313792_12313816	24	+	GGGAAGAAGTGGGAAGGGAGGGGG
chr1H	12323016	12323040	chr1H_12323016_12323040	24	+	GGGAAGAAGTGGGAAGGGAGGGGG
chr1H	12343454	12343477	chr1H_12343454_12343477	23	-	CCCGGCACCCTCCCGGCACTCCC
chr1H	12350205	12350230	chr1H_12350205_12350230	25	-	CCCCGGCACCCCTCCCGGCACTCCC
chr1H	12379777	12379807	chr1H_12379777_12379807	30	+	GGGACATGGGAGAGTTAGGGCAGAGTTGGG
chr1H	12380333	12380350	chr1H_12380333_12380350	17	-	CCCCCCCTCCCCTCCCC
chr1H	12410471	12410494	chr1H_12410471_12410494	23	-	CCCAAACCCATCCAACCCAACCC
chr1H	12420762	12420800	chr1H_12420762_12420800	38	+	GGGCCGGGGGCGGTGGGGGGGGAGGGAGGGAGAAGGGG
chr1H	12430455	12430478	chr1H_12430455_12430478	23	-	CCCACCTCCCTCCCGCAGCGCCC
chr1H	12432528	12432576	chr1H_12432528_12432576	48	-	CCCACGAGCCCGCGCACCCCTACAGCACCCACGAGCCCGCTAAAGCCC
chr1H	12433195	12433212	chr1H_12433195_12433212	17	+	GGGCCGGGGGGGGGGGG
chr1H	12433768	12433793	chr1H_12433768_12433793	25	+	GGGCCGGGGGCGGTGGGGGGGAGGG
chr1H	12449418	12449442	chr1H_12449418_12449442	24	-	CCCTCCCCCCACCGCCCCCGGCCC
chr1H	12451862	12451893	chr1H_12451862_12451893	31	-	CCCCCTCCCCCCCTCCCATCGCGCCCACCCC
chr1H	12459684	12459710	chr1H_12459684_12459710	26	+	GGGGATATGGCGGGCAGGGGCGAGGG
chr1H	12461358	12461388	chr1H_12461358_12461388	30	-	CCCGGCCCATCTCCCCGCTCGTCCCCTCCC
chr1H	12472742	12472772	chr1H_12472742_12472772	30	-	CCCGGCCCATCTCCCCGCTCGTCCCCTCCC
chr1H	12512284	12512302	chr1H_12512284_12512302	18	-	CCCTGCCCGGCCCGGCCC
chr1H	12518446	12518470	chr1H_12518446_12518470	24	+	GGGAAGAAGTGGGAAGGGAGGGGG
chr1H	12526355	12526379	chr1H_12526355_12526379	24	+	GGGAAGAAGTGGGAAGGGAGGGGG
chr1H	12529165	12529187	chr1H_12529165_12529187	22	-	CCCATCCCCGGGCCCCCTCCCC
chr1H	12542032	12542058	chr1H_12542032_12542058	26	-	CCCCTCTCCCCCTCGCTCCCAGCCCC
chr1H	12574758	12574777	chr1H_12574758_12574777	19	+	GGGCGGGAGGGGGGGGGGG
chr1H	12580780	12580816	chr1H_12580780_12580816	36	-	CCCCCTCCCGTTGCCCCCAACCCCCTCCCGAAACCC
chr1H	12580848	12580873	chr1H_12580848_12580873	25	-	CCCCCAACCCCCTCCCGTCGCCCCC
chr1H	12595439	12595487	chr1H_12595439_12595487	48	+	GGGGCGAGAGGGATGGGGTGGGGTGGGATGGGGTGGAGTGGGGGTGGG
chr1H	12598203	12598227	chr1H_12598203_12598227	24	-	CCCCTCCCATGATCCCCATGTCCC
chr1H	12633165	12633196	chr1H_12633165_12633196	31	+	GGGTCTGGGTGGGCAGTGGGAGCCCGCGGGG
chr1H	12644811	12644850	chr1H_12644811_12644850	39	+	GGGAGTGCCGGGAGGGGTGCCGGGGACCATCGGGAGGGG
chr1H	12644996	12645035	chr1H_12644996_12645035	39	+	GGGAGTGCCGGGAGGGGTGCCGGGGACCATCGGGAGGGG
chr1H	12657370	12657395	chr1H_12657370_12657395	25	+	GGGTTTGCGGGTACACGGGTATGGG
chr1H	12701376	12701397	chr1H_12701376_12701397	21	+	GGGGCAGTGGGGGGGGGGGGG
chr1H	12704439	12704463	chr1H_12704439_12704463	24	-	CCCCATGCCCAAGACCCATAACCC
chr1H	12716240	12716266	chr1H_12716240_12716266	26	-	CCCTCGCCCCTGCCCACCATATCCCC
chr1H	12727886	12727901	chr1H_12727886_12727901	15	-	CCCCCCCCCCCCCCC
chr1H	12749322	12749348	chr1H_12749322_12749348	26	+	GGGGATATGGCGGGCAGGGGCGAGGG
chr1H	12781769	12781792	chr1H_12781769_12781792	23	+	GGGCTGCTGCGGGAGCGGGAGGG
chr1H	12824947	12824968	chr1H_12824947_12824968	21	+	GGGAGGGGACAAGGGTGAGGG
chr1H	12825364	12825383	chr1H_12825364_12825383	19	-	CCCTCCACCCACCCCTCCC
chr1H	12826299	12826335	chr1H_12826299_12826335	36	-	CCCGCCCTCGCCTCCCCCACCCCACCCCTCACCCCC
chr1H	12826397	12826443	chr1H_12826397_12826443	46	-	CCCCCTACCCCCACCCCACCCCTCGCCGCCCAATGCCGCCCGGCCC
chr1H	12828562	12828584	chr1H_12828562_12828584	22	-	CCCTCGCCCCCCATCCCTTCCC
chr1H	12832603	12832623	chr1H_12832603_12832623	20	-	CCCCACCCACCCACCCACCC
chr1H	12866635	12866662	chr1H_12866635_12866662	27	-	CCCAGGGGCCCCACAAGCCCTCACCCC
chr1H	12871162	12871198	chr1H_12871162_12871198	36	+	GGGGGGAAGGGAGAGGGAGGGGGTACGGGGCTAGGG
chr1H	12871225	12871247	chr1H_12871225_12871247	22	+	GGGTAGGGGGGAAGGGGGTGGG
chr1H	12878314	12878339	chr1H_12878314_12878339	25	-	CCCCTCCCGATGGACCCCGTAACCC
chr1H	12892934	12892958	chr1H_12892934_12892958	24	+	GGGGGGGGGGGGGGGGGTTCGGGG
chr1H	12897925	12897945	chr1H_12897925_12897945	20	-	CCCTCCCTCCCTCCCTCCCC
chr1H	12898294	12898332	chr1H_12898294_12898332	38	-	CCCCCCCCCCCCCCCCCGCTTCTCCCCCCAATGCCCCC
chr1H	12908903	12908932	chr1H_12908903_12908932	29	-	CCCCCAGCTCCCAGTACCCCCACACCCCC
chr1H	12909111	12909139	chr1H_12909111_12909139	28	+	GGGCCGGGCCGGGCCGGGCCTTGATGGG
chr1H	12909413	12909438	chr1H_12909413_12909438	25	-	CCCCGCCCCAAGCGCCCGGGCCCCC
chr1H	12936102	12936125	chr1H_12936102_12936125	23	-	CCCTCTCTCCCTCTCTCCCTCCC
chr1H	12955049	12955071	chr1H_12955049_12955071	22	-	CCCCGTCCCACCCAGAAGACCC
chr1H	12956130	12956157	chr1H_12956130_12956157	27	-	CCCACCCCGTAGCCCCTCTCTCCCCCC
chr1H	12956344	12956374	chr1H_12956344_12956374	30	-	CCCTGTGCCGCCCTACGCCCTCCTTCTCCC
chr1H	12962746	12962775	chr1H_12962746_12962775	29	+	GGGTAGGGAAGAAGGGGAAGGGTACAGGG
chr1H	12968203	12968225	chr1H_12968203_12968225	22	+	GGGGGGGGGGGTGGCCGGGGGG
chr1H	12969180	12969202	chr1H_12969180_12969202	22	+	GGGACCGGGCCTGGGCCCTGGG
chr1H	12996221	12996246	chr1H_12996221_12996246	25	-	CCCACCACTCCCTATCCCACTCCCC
chr1H	12996350	12996376	chr1H_12996350_12996376	26	-	CCCCTCCGCCCCTCTCCCCTCTCCCC
chr1H	13018294	13018319	chr1H_13018294_13018319	25	+	GGGCCTATGGGCTTCCCCGGGTGGG
chr1H	13040010	13040035	chr1H_13040010_13040035	25	+	GGGGTCGGCGCGGGTTGGGAGGGGG
chr1H	13047027	13047048	chr1H_13047027_13047048	21	-	CCCTCCAACCCCCCCCCCCCC
chr1H	13086578	13086603	chr1H_13086578_13086603	25	-	CCCCTCCCCCTTCGCTCCCAACCCC
chr1H	13105584	13105610	chr1H_13105584_13105610	26	+	GGGGATATGGCGGGCAGGGGCGAGGG
chr1H	13112706	13112736	chr1H_13112706_13112736	30	-	CCCCCTGGCCCCCATCGCACCCTTCCTCCC
chr1H	13113105	13113124	chr1H_13113105_13113124	19	-	CCCTGACCCTCCCCGACCC
chr1H	13117957	13117996	chr1H_13117957_13117996	39	+	GGGAGTGCCGGGAGGGGTGCCGGGGACCATCGGGAGGGG
chr1H	13126084	13126124	chr1H_13126084_13126124	40	+	GGGGAGTGCCGGGAGGGGTGCCGGGGACCATCGGGAGGGG
chr1H	13131780	13131817	chr1H_13131780_13131817	37	-	CCCCATGAACCCTAACCCCACAAACCCCATGAAACCC
chr1H	13132656	13132692	chr1H_13132656_13132692	36	-	CCCTAAACCCTTATTTACCCCATGAACCCTAACCCC
chr1H	13132825	13132848	chr1H_13132825_13132848	23	+	GGGAGATGGGTCGAGGGGATGGG
chr1H	13139996	13140020	chr1H_13139996_13140020	24	+	GGGAGAGGGGAGAGGGCGGAGGGG
chr1H	13155295	13155312	chr1H_13155295_13155312	17	+	GGGGGGGGGGGGGGGGG
chr1H	13159111	13159139	chr1H_13159111_13159139	28	+	GGGGTTTCCGGGGTTATGGGGTTTAGGG
chr1H	13167870	13167891	chr1H_13167870_13167891	21	-	CCCCCCCCCCCTCCTAAACCC
chr1H	13173094	13173118	chr1H_13173094_13173118	24	+	GGGAGGAAGTGGGAAGGGAGGGGG
chr1H	13206591	13206610	chr1H_13206591_13206610	19	-	CCCCCCCCCCCCCCCCCCC
chr1H	13210620	13210649	chr1H_13210620_13210649	29	-	CCCATGGGCCCACAGGCCCTGAAATGCCC
chr1H	13250789	13250812	chr1H_13250789_13250812	23	-	CCCGTGCCCGGCCGCCCGCCCCC
chr1H	13266990	13267019	chr1H_13266990_13267019	29	-	CCCTAGCCGCCCAACTCCCTCCCCCTCCC
chr1H	13280307	13280339	chr1H_13280307_13280339	32	-	CCCCCCTCCCCCCCCCCACTCCCCCTCGCCCC
chr1H	13281916	13281940	chr1H_13281916_13281940	24	-	CCCGCCGACTCCCATGCCCTACCC
chr1H	13283060	13283084	chr1H_13283060_13283084	24	-	CCCACCTCTCCCTCTCCCTCGCCC
chr1H	13294072	13294095	chr1H_13294072_13294095	23	-	CCCGTCCCTTTTCCCCTCCTCCC
chr1H	13322013	13322037	chr1H_13322013_13322037	24	-	CCCCGGTACCCTCCCGGCACTCCC
chr1H	13326116	13326147	chr1H_13326116_13326147	31	-	CCCGCCCCGTTGCCCCAAGCGCGCCCGCCCC
chr1H	13358996	13359022	chr1H_13358996_13359022	26	+	GGGTTGTGGGTGAGGGCGTTCGTGGG
chr1H	13395517	13395556	chr1H_13395517_13395556	39	+	GGGAGTGCCGGGAGGGGTGCCGGGGACCATCGGGAGGGG
chr1H	13395756	13395795	chr1H_13395756_13395795	39	+	GGGAGTGCCGGGAGGGGTGCCGGGGACCATCGGGAGGGG
chr1H	13403061	13403100	chr1H_13403061_13403100	39	+	GGGAGTGCCGGGAGGGGTGCCGGGGACCATCGGGAGGGG
chr1H	13424677	13424692	chr1H_13424677_13424692	15	+	GGGGGGGGGGGGGGG
chr1H	13436130	13436146	chr1H_13436130_13436146	16	+	GGGAGGGGGGGGGGGG
chr1H	13441711	13441737	chr1H_13441711_13441737	26	+	GGGAACGGCGGGGACGGGGTCCCGGG
chr1H	13478997	13479022	chr1H_13478997_13479022	25	-	CCCACCACTCCCTCTCCCACTCCCC
chr1H	13479128	13479154	chr1H_13479128_13479154	26	-	CCCCTCCGCCCCTCTCCCCTCTCCCC
chr1H	13490289	13490314	chr1H_13490289_13490314	25	+	GGGAAGGGGGTGCGGGGGACGCGGG
chr1H	13520571	13520596	chr1H_13520571_13520596	25	+	GGGATTGCCGGGAGGGGTGCCGGGG
chr1H	13531082	13531108	chr1H_13531082_13531108	26	+	GGGCGGCGGGGGGCGGAGGGCGAGGG
chr1H	13531196	13531221	chr1H_13531196_13531221	25	+	GGGCTTGGGGGCGGAGGGCGACGGG
chr1H	13537216	13537239	chr1H_13537216_13537239	23	+	GGGCTGCTGCGGGAGCGGGAGGG
chr1H	13539217	13539275	chr1H_13539217_13539275	58	+	GGGCGTCGGGTTTGGGGCGGGGGGGGGGGGGGCGGCCAGGGGGGGTGGGGGGGGGGGG
chr1H	13545658	13545687	chr1H_13545658_13545687	29	-	CCCCCGCTCCGCCCCAACCCCGTCCGCCC
chr1H	13551470	13551510	chr1H_13551470_13551510	40	+	GGGCGGGGGCGGGCGACCTGGGCGAGGCGGGCGAGCTGGG
chr1H	13561158	13561197	chr1H_13561158_13561197	39	+	GGGAGTGCCGGGAGGGGTGCCGGGGACCATCGGGAGGGG
chr1H	13569754	13569792	chr1H_13569754_13569792	38	+	GGGAGTGCCGGGAGGGGTGCCGGGGACCATCGGGAGGG
chr1H	13584821	13584844	chr1H_13584821_13584844	23	+	GGGATGGGATCCAGGGGGATGGG
chr1H	13588809	13588824	chr1H_13588809_13588824	15	-	CCCCCCCCCCCCCCC
chr1H	13636056	13636073	chr1H_13636056_13636073	17	-	CCCCCCCCCCCCCCCCC
chr1H	13666826	13666847	chr1H_13666826_13666847	21	-	CCCCTGGTCCCCCCCTCCCCC
chr1H	13668326	13668347	chr1H_13668326_13668347	21	+	GGGGCGGGGCGCGGGGGCGGG
chr1H	13668398	13668423	chr1H_13668398_13668423	25	+	GGGGCGGGGGCGCTCGGGGCAGGGG
chr1H	13694414	13694453	chr1H_13694414_13694453	39	+	GGGAGTGTCGGGAGGGTATCGGGGGACCACCGGGAGGGG
chr1H	13711513	13711532	chr1H_13711513_13711532	19	-	CCCACGCACCCGCCCGCCC
chr1H	13711741	13711772	chr1H_13711741_13711772	31	-	CCCTTGCACCCTCCCCCCTCCCGGCATACCC
chr1H	13715475	13715499	chr1H_13715475_13715499	24	-	CCCCCCCCCCCCCTCGACGACCCC
chr1H	13718751	13718774	chr1H_13718751_13718774	23	-	CCCCCGCTCCTCCCTTCCCTCCC
chr1H	13742072	13742103	chr1H_13742072_13742103	31	-	CCCGTCGCCCGCCGCCCTCCGCACCCCTCCC
chr1H	13742268	13742291	chr1H_13742268_13742291	23	-	CCCTCCTCCCTCCTCCCACCCCC
chr1H	13744125	13744165	chr1H_13744125_13744165	40	+	GGGGGAGGGTCTGCTCGGGGAGCGACGGGCGAGGAAGGGG
chr1H	13762817	13762837	chr1H_13762817_13762837	20	-	CCCGCCCCCATCCCCGCCCC
chr1H	13767414	13767446	chr1H_13767414_13767446	32	-	CCCATCAGCGCCCCCCCAGACCCAAGCCGCCC
chr1H	13785254	13785271	chr1H_13785254_13785271	17	-	CCCCCCCACCCCGCCCC
chr1H	13794536	13794552	chr1H_13794536_13794552	16	+	GGGAGGGGGGGGGGGG
chr1H	13818310	13818336	chr1H_13818310_13818336	26	+	GGGGATATGGTGGGCAGGGGCGAGGG
chr1H	13832688	13832719	chr1H_13832688_13832719	31	+	GGGCAAATAGGGGACCTAGGGGACCCAGGGG
chr1H	13833926	13833986	chr1H_13833926_13833986	60	-	CCCCTGCGCCACCCCCTGCGCCGCCCCTCCCCTCACCTGCCCCTGCGCCGCCCACTCCCC
chr1H	13833995	13834055	chr1H_13833995_13834055	60	-	CCCTGCGCCACCCCCTGCGCCGCCCCCTCCCCTCACCTGCCCCGGCGCCGCCCCCTCCCC
chr1H	13839599	13839621	chr1H_13839599_13839621	22	+	GGGGGACAGAGGGGGGGGGGGG
chr1H	13856203	13856237	chr1H_13856203_13856237	34	+	GGGTAGGGAAGAAGGGGAAGGGTACAGGGAGGGG
chr1H	13856543	13856578	chr1H_13856543_13856578	35	+	GGGTCCGGGTGGCTCAGGGGGCGGGGATGGCGGGG
chr1H	13867837	13867866	chr1H_13867837_13867866	29	-	CCCGCCAAGCCCCCTTGCATGCCCCTCCC
chr1H	13868208	13868228	chr1H_13868208_13868228	20	+	GGGGGGCGGGGGGGGGGGGG
chr1H	13893321	13893359	chr1H_13893321_13893359	38	+	GGGAGAGGGAGGAGGGAAAGAGGGATCCGGGGGAGGGG
chr1H	13902587	13902604	chr1H_13902587_13902604	17	+	GGGGGGGAGGGGGGGGG
chr1H	13909845	13909860	chr1H_13909845_13909860	15	-	CCCCCCCCCCCCCCC
chr1H	13941300	13941349	chr1H_13941300_13941349	49	+	GGGTGCGGGGGGTGGGTGTGTGGGGGCTCACCGGGAGGGGCGGCTGGGG
chr1H	13941430	13941465	chr1H_13941430_13941465	35	+	GGGGGCGACAGGGGCGGCGGCGGGGGCGACAGGGG
chr1H	13951457	13951480	chr1H_13951457_13951480	23	-	CCCCCCCCCCCCCCCCCGAACCC
chr1H	13956495	13956523	chr1H_13956495_13956523	28	-	CCCAGGCCACCCCACCCCACCCCACCCC
chr1H	13970133	13970155	chr1H_13970133_13970155	22	-	CCCACCCACCCCGGGGAAGCCC
chr1H	13980153	13980175	chr1H_13980153_13980175	22	-	CCCACCCACCCCGGGGAAGCCC
chr1H	13994966	13994988	chr1H_13994966_13994988	22	-	CCCCCACCCGAACCCAAAGCCC
chr1H	13995487	13995504	chr1H_13995487_13995504	17	+	GGGAGGGAGCGGGCGGG
chr1H	13997384	13997402	chr1H_13997384_13997402	18	-	CCCTTCCCCTCCCCTCCC
chr1H	14005085	14005129	chr1H_14005085_14005129	44	+	GGGGGAGGGAGATGAGGGAGAGGGTGGGTGGTGGGGTGTTTGGG
chr1H	14038962	14038991	chr1H_14038962_14038991	29	-	CCCTGTACCCTTCCCCTTCTTCCCTACCC
chr1H	14044439	14044467	chr1H_14044439_14044467	28	+	GGGGGCGCAGGGAGGAGGGGGCGCAGGG
chr1H	14044537	14044559	chr1H_14044537_14044559	22	+	GGGAGGGGGGGGGGGCGCAGGG
chr1H	14044776	14044803	chr1H_14044776_14044803	27	+	GGGGGGAGAGAGGGGGTGCCGGGTGGG
chr1H	14057354	14057381	chr1H_14057354_14057381	27	-	CCCCTTTCGTACCCTTCCCCGCGTCCC
chr1H	14058572	14058601	chr1H_14058572_14058601	29	-	CCCCGCCATCCCCGCCCCCTGAGCCACCC
chr1H	14058918	14058947	chr1H_14058918_14058947	29	-	CCCTGTACCCTTCCCCTTCTTCCCTACCC
chr1H	14068078	14068103	chr1H_14068078_14068103	25	+	GGGTCGCGGGGAGGAGGGATGAGGG
chr1H	14068245	14068270	chr1H_14068245_14068270	25	+	GGGTCGCGGGGAGGAGGGAGGAGGG
chr1H	14068327	14068354	chr1H_14068327_14068354	27	+	GGGGGGGGAGAGGGGGTGGGGTGGGGG
chr1H	14106220	14106244	chr1H_14106220_14106244	24	+	GGGCAGGGGGAGCTGGGCCTTGGG
chr1H	14110006	14110023	chr1H_14110006_14110023	17	-	CCCCCTCCCCCCCCCCC
chr1H	14157847	14157864	chr1H_14157847_14157864	17	+	GGGGGAGGGGGGGGGGG
chr1H	14195167	14195184	chr1H_14195167_14195184	17	+	GGGGGGGGGGGGGGGGG
chr1H	14200691	14200715	chr1H_14200691_14200715	24	+	GGGGGGGCCTGGTGGGCTTGTGGG
chr1H	14241388	14241427	chr1H_14241388_14241427	39	+	GGGAGTGCCGGGAGGGGTGCCGGGGACCATCGGGAGGGG
chr1H	14247808	14247837	chr1H_14247808_14247837	29	+	GGGGTAGGGGGCTTGTGGGGTCCCTGGGG
chr1H	14264171	14264210	chr1H_14264171_14264210	39	-	CCCTGGGACCCCCCCCCCCCCACGACGCCCCCTCGGCCC
chr1H	14264376	14264418	chr1H_14264376_14264418	42	-	CCCTTCTCGTCCCGCACCCACGCCCTCTTCCTCCCTGCACCC
chr1H	14316185	14316206	chr1H_14316185_14316206	21	+	GGGGTGCGGGGAGGGAGGGGG
chr1H	14316215	14316243	chr1H_14316215_14316243	28	+	GGGTCTCGGGGGGCCCGGAGGGAAAGGG
chr1H	14316328	14316350	chr1H_14316328_14316350	22	+	GGGATCGGGCGGTGGGGCCGGG
chr1H	14325592	14325621	chr1H_14325592_14325621	29	-	CCCTGCTTCCCGTTCCCAGCAGCACCCCC
chr1H	14325993	14326017	chr1H_14325993_14326017	24	+	GGGGCGCGAGGGATAGGGTGAGGG
chr1H	14329203	14329231	chr1H_14329203_14329231	28	+	GGGGGGAGGGGGTTAGGGGGTTTTGGGG
chr1H	14336775	14336793	chr1H_14336775_14336793	18	+	GGGGTGGGAGAGGGAGGG
chr1H	14342083	14342104	chr1H_14342083_14342104	21	-	CCCTTATCCCCTCCCCCCCCC
chr1H	14373126	14373161	chr1H_14373126_14373161	35	-	CCCCGCCATCCCCGCCCCCTGAGCCACCCGAACCC
chr1H	14373472	14373501	chr1H_14373472_14373501	29	-	CCCTATACCCTTCCCCTTCTTCCCTACCC
chr1H	14379102	14379152	chr1H_14379102_14379152	50	+	GGGTGGGGGGGGGGGGGGGGGGTGGGGGTGTGGGGGCTCACCGGGAGGGG
chr1H	14379162	14379201	chr1H_14379162_14379201	39	+	GGGGTCGGGGTGGCGGGGGTGGCGGGGCGGCGCTGGGGG
chr1H	14379266	14379342	chr1H_14379266_14379342	76	+	GGGGCGGTGGCGGGGGCGACAGGGGCGACAGGGGCGGCAGTGGGGGTGACAGGGGCGGCGGCGGGGGCGACAGGGG
chr1H	14379460	14379477	chr1H_14379460_14379477	17	+	GGGGCGGGGTGGGGGGG
chr1H	14439719	14439747	chr1H_14439719_14439747	28	+	GGGGTGGGGGCTTGTGGGGCCCGTAGGG
chr1H	14446178	14446205	chr1H_14446178_14446205	27	+	GGGTGGGGGCTTGTGGGGCCCCTGGGG
chr1H	14447530	14447554	chr1H_14447530_14447554	24	-	CCCTTTGTCCCTATTCCCGTGCCC
chr1H	14508220	14508257	chr1H_14508220_14508257	37	+	GGGCGGTGGGCAGCCGGGGAGGAGGGGGCGGGAGGGG
chr1H	14508322	14508355	chr1H_14508322_14508355	33	+	GGGGAGGCGGGGAGGAGGGTCTGGGGAGGAGGG
chr1H	14526907	14526933	chr1H_14526907_14526933	26	-	CCCTCGCCCCTGCCCACCATATCCCC
chr1H	14560778	14560807	chr1H_14560778_14560807	29	-	CCCCGCCCCTCACTCCCTCCCTCTTCCCC
chr1H	14565510	14565537	chr1H_14565510_14565537	27	-	CCCACCCAGAGAGGCCCATCTTCCCCC
chr1H	14572365	14572381	chr1H_14572365_14572381	16	-	CCCACCCACCCAACCC
chr1H	14581081	14581108	chr1H_14581081_14581108	27	-	CCCACCCAGAGAGGCCCATCTTCCCCC
chr1H	14586828	14586846	chr1H_14586828_14586846	18	-	CCCCCCCCCCCCGCCCCC
chr1H	14600022	14600050	chr1H_14600022_14600050	28	-	CCCAGCGCCCTCTGCCCCGCGTCCCCCC
chr1H	14600078	14600105	chr1H_14600078_14600105	27	-	CCCCCCGCACGCCCCACCCCCCCCCCC
chr1H	14631338	14631357	chr1H_14631338_14631357	19	-	CCCCGACCCGCCCCGCCCC
chr1H	14640408	14640427	chr1H_14640408_14640427	19	-	CCCCGACCCGCCCCGCCCC
chr1H	14677350	14677380	chr1H_14677350_14677380	30	+	GGGAGGGGTGCCGGGGACCATCGGGAGGGG
chr1H	14684834	14684873	chr1H_14684834_14684873	39	+	GGGAGTGCCGGGAGGGGTGCCGGGGACCATCGGGAGGGG
chr1H	14694201	14694223	chr1H_14694201_14694223	22	+	GGGGAGGGAGGGAGGTGGGGGG
chr1H	14707511	14707532	chr1H_14707511_14707532	21	+	GGGGCAGAGGGGAGGGTTGGG
chr1H	14712276	14712315	chr1H_14712276_14712315	39	+	GGGCCGTATGGGCTGTGTGGGGGAGAGGGAGCAAATGGG
chr1H	14733797	14733822	chr1H_14733797_14733822	25	+	GGGCTTGGGATGTGGGAGCCGTGGG
chr1H	14734464	14734495	chr1H_14734464_14734495	31	+	GGGGGACAATGGGCTTGAAGGGGAGAGGGGG
chr1H	14740523	14740553	chr1H_14740523_14740553	30	+	GGGAGACCTAGGGGAAGGGGAAGTGAAGGG
chr1H	14741004	14741061	chr1H_14741004_14741061	57	+	GGGGGAGGGGGTGAGGCCGGGGGCGGCTAGGGTTGGGAGGAAGGGAGGGGGAGGGGG
chr1H	14750971	14750996	chr1H_14750971_14750996	25	-	CCCACCACTCCCTCTCCCTCTCCCC
chr1H	14798591	14798614	chr1H_14798591_14798614	23	-	CCCCCCCCCCCCCCCTCCCACCC
chr1H	14799207	14799232	chr1H_14799207_14799232	25	+	GGGGAGGGGAGGGGCGATGGAGGGG
chr1H	14807561	14807577	chr1H_14807561_14807577	16	+	GGGGGGGGGGGGGGGG
chr1H	14840354	14840379	chr1H_14840354_14840379	25	-	CCCCTCAGCTGCCCTCCCCGTGCCC
chr1H	14851847	14851872	chr1H_14851847_14851872	25	-	CCCCTCAGCTGCCCTCCCCGTGCCC
chr1H	14897365	14897395	chr1H_14897365_14897395	30	-	CCCCAGGGACCCCACAAGCCCCCTAGCCCC
chr1H	14902850	14902889	chr1H_14902850_14902889	39	+	GGGAGTTCCGGGAGGGGTGCCGGGGACCATCGGGAGGGG
chr1H	14911590	14911629	chr1H_14911590_14911629	39	+	GGGAGTTCCGGGAGGGGTGCCGGGGACCATCGGGAGGGG
chr1H	14915438	14915468	chr1H_14915438_14915468	30	-	CCCCAGGGACCCCACAAGCCCCCTAGCCCC
chr1H	14922034	14922063	chr1H_14922034_14922063	29	-	CCCCAGGGACCCCACAACCCCCTAGCCCC
chr1H	14940856	14940884	chr1H_14940856_14940884	28	+	GGGGGCGAGGGGGTTCGGGGAGATTGGG
chr1H	14941004	14941037	chr1H_14941004_14941037	33	+	GGGGTAGCGAGGGAGAGGTGGGGAGGTAGAGGG
chr1H	14944363	14944389	chr1H_14944363_14944389	26	-	CCCTCCCCCCCCCCCCTCCCTCCCCC
chr1H	14948555	14948577	chr1H_14948555_14948577	22	-	CCCGTGCCCGGCCGCCCGCCCC
chr1H	14970686	14970711	chr1H_14970686_14970711	25	+	GGGACGGCGGGGGGGGGCGGGGGGG
chr1H	14970720	14970747	chr1H_14970720_14970747	27	+	GGGAGAAAACGGGACGACGGGGCGGGG
chr1H	14970755	14970789	chr1H_14970755_14970789	34	+	GGGCGGGGCGGCGACGGGGCGCGCGGGGACGGGG
chr1H	15004861	15004885	chr1H_15004861_15004885	24	-	CCCCCTCCCTTCCCACTTCTTCCC
chr1H	15014346	15014370	chr1H_15014346_15014370	24	-	CCCCCTCCCTTCCCACTTCTTCCC
chr1H	15076866	15076893	chr1H_15076866_15076893	27	+	GGGGGCATGGCCGGGGGAGGGCGGGGG
chr1H	15088455	15088479	chr1H_15088455_15088479	24	+	GGGAAGAAGTGGGAAGGGAGGGGG
chr1H	15092726	15092768	chr1H_15092726_15092768	42	+	GGGGGAGACCGGGGCGACCCAGGGCAGTGGGGGTGGCGGGGG
chr1H	15092839	15092883	chr1H_15092839_15092883	44	+	GGGGTGGAGCTGGGAGGCGCGGGGCGGAGCTGGGCGGTGCAGGG
chr1H	15126219	15126247	chr1H_15126219_15126247	28	-	CCCCCTATCCTCCCTCTCCCTCTCCCCC
chr1H	15150169	15150204	chr1H_15150169_15150204	35	+	GGGTGGGGTTCGGGGGGGGGGGGAGGGGGTGAGGG
chr1H	15153907	15153940	chr1H_15153907_15153940	33	+	GGGGTCAATGCGGGTCAGTGCGGGTCAAGCGGG
chr1H	15169564	15169586	chr1H_15169564_15169586	22	+	GGGGGGGGGGGGGGCTGGTGGG
chr1H	15181647	15181671	chr1H_15181647_15181671	24	+	GGGAAGAAGTGGGAAGGGAGGGGG
chr1H	15182592	15182616	chr1H_15182592_15182616	24	-	CCCCCTCCCTTCCCACTTCTTCCC
chr1H	15190096	15190119	chr1H_15190096_15190119	23	-	CCCCCTCCCTTCCCCTTCTTCCC
chr1H	15218757	15218781	chr1H_15218757_15218781	24	-	CCCCCTCCCTTCCCACTTCTTCCC
chr1H	15228413	15228437	chr1H_15228413_15228437	24	-	CCCCCTCCCTTCCCACTTCTTCCC
chr1H	15234745	15234784	chr1H_15234745_15234784	39	-	CCCCTGCTACCCCATCCCCACACCCTCGCTCCCGATCCC
chr1H	15283066	15283103	chr1H_15283066_15283103	37	-	CCCCCGCCCCCCTCCAACCCTTCCCTCCAACCCGCCC
chr1H	15283180	15283209	chr1H_15283180_15283209	29	-	CCCCTCCTCCCCGCACCGCCCTTCCTCCC
chr1H	15283913	15283938	chr1H_15283913_15283938	25	-	CCCTCGACCCCCGACCCCCTACCCC
chr1H	15317169	15317191	chr1H_15317169_15317191	22	+	GGGACCGGGCCTGGGCCCTGGG
chr1H	15360380	15360406	chr1H_15360380_15360406	26	-	CCCTGCTCTCCCTGCTCTCCCGGCCC
chr1H	15360484	15360534	chr1H_15360484_15360534	50	-	CCCCGCCTCTACCCCGCGCCGCCCACCCTGACCTACCCCGCATCTGCCCC
chr1H	15360546	15360571	chr1H_15360546_15360571	25	-	CCCCGCGCCAGCCCCGCCCCGCCCC
chr1H	15360583	15360679	chr1H_15360583_15360679	96	-	CCCCGCGCCGCCCCATGCCAGCCCTGCCCCGTCGCCCCGCCCCGCACCAGCCCCACCCCCTGCCGCCCCACGCCAGCCCCGCACCAGCCCCGCCCC
chr1H	15360712	15360747	chr1H_15360712_15360747	35	-	CCCCGCCCCGCGGCTGCCCCACGCCAACCCCGCCC
chr1H	15361570	15361592	chr1H_15361570_15361592	22	+	GGGTCGGGAGCAGGGCATGGGG
chr1H	15368841	15368871	chr1H_15368841_15368871	30	+	GGGCAAAGAGGGGACAAAGGGGACCCAGGG
chr1H	15442144	15442175	chr1H_15442144_15442175	31	+	GGGCAAAGAGGGGACCTAGGGGGCCTAGGGG
chr1H	15447224	15447281	chr1H_15447224_15447281	57	-	CCCCACACCCCCACCTGCCCGTTCCCCCACCAACCCCGCAACGACCCGTGCGTCCCC
chr1H	15447313	15447348	chr1H_15447313_15447348	35	-	CCCTACCCTACGACACCCCACGAGCTCCCAACCCC
chr1H	15447356	15447397	chr1H_15447356_15447397	41	-	CCCTCCCAGATCGCCCCACGAGCCCCAGCCCCTCGTTCCCC
chr1H	15447457	15447513	chr1H_15447457_15447513	56	-	CCCCCACCTATCCCACGAGCCCGCTTCCCTCTCCTCCCGTCGGCCCTCCATCCCCC
chr1H	15447649	15447673	chr1H_15447649_15447673	24	-	CCCCTCCCACCGGCCCTTCCACCC
chr1H	15453137	15453161	chr1H_15453137_15453161	24	-	CCCCCTCCCGCCGCGCCCCTACCC
chr1H	15465104	15465133	chr1H_15465104_15465133	29	-	CCCCCAATCTGCCCTCTCCCCCGATTCCC
chr1H	15488412	15488451	chr1H_15488412_15488451	39	+	GGGAGTGCCGGGAGGGGTGCCGGGGACCATCGGGATGGG
chr1H	15494267	15494293	chr1H_15494267_15494293	26	+	GGGTAGTCGGGGTGCTCGGGGAGGGG
chr1H	15530393	15530417	chr1H_15530393_15530417	24	-	CCCCCTCCCTTCCCACCTCTTCCC
chr1H	15530541	15530556	chr1H_15530541_15530556	15	-	CCCCCCCCCCCCCCC
chr1H	15539244	15539268	chr1H_15539244_15539268	24	-	CCCCCTCCCTTCCCACCTCTTCCC
chr1H	15597195	15597215	chr1H_15597195_15597215	20	-	CCCCCCCCCCCACTCAGCCC
chr1H	15616552	15616573	chr1H_15616552_15616573	21	-	CCCCCCCCCCCCACTCAGCCC
chr1H	15630605	15630634	chr1H_15630605_15630634	29	+	GGGGGTGAGGGCTTGTGGGGCCCCTGGGG
chr1H	15633824	15633871	chr1H_15633824_15633871	47	-	CCCCTCCCGGTGATCCCCCACACCCCCACACCCCACCCCCCCCACCC
chr1H	15639475	15639504	chr1H_15639475_15639504	29	+	GGGTAGGGAAGAAGGGGAAGGGTACAGGG
chr1H	15639802	15639846	chr1H_15639802_15639846	44	+	GGGTCCGGGTGGCTCAGGGGGCGGGGATGGCGGGGATGGCGGGG
chr1H	15665737	15665761	chr1H_15665737_15665761	24	-	CCCGCCCTTCTCCCCCCATGGCCC
chr1H	15668983	15669001	chr1H_15668983_15669001	18	-	CCCAGCCCGCCCAGCCCC
chr1H	15712697	15712722	chr1H_15712697_15712722	25	+	GGGATTAGGGTTAGGGTTCATGGGG
chr1H	15720091	15720110	chr1H_15720091_15720110	19	-	CCCTCCCGCTCCCATTCCC
chr1H	15723359	15723383	chr1H_15723359_15723383	24	-	CCCCCTCCCTTCCCACTTCTTCCC
chr1H	15740594	15740618	chr1H_15740594_15740618	24	-	CCCCCTCCCTTCCCACTTCTTCCC
chr1H	15743239	15743263	chr1H_15743239_15743263	24	-	CCCTCCCTTCCTTCCCACCTCCCC
chr1H	15750200	15750225	chr1H_15750200_15750225	25	+	GGGCCTCTGGGCTTCCTCGGGTGGG
chr1H	15759604	15759636	chr1H_15759604_15759636	32	-	CCCCGAAGCCCCACAACCTCCCCGGCGCCCCC
chr1H	15759667	15759715	chr1H_15759667_15759715	48	-	CCCCGTGGTGCCCCTATTGCGCCCCCGCTGCCCCACCCCCGGCGCCCC
chr1H	15766853	15766875	chr1H_15766853_15766875	22	+	GGGTAGGGAGGAAGGGGAAGGG
chr1H	15767193	15767219	chr1H_15767193_15767219	26	+	GGGTCCGGGTGGCTCAGGGGGCGGGG
chr1H	15782474	15782499	chr1H_15782474_15782499	25	+	GGGCCTATGGGCTTCCCAGGGTGGG
chr1H	15787853	15787873	chr1H_15787853_15787873	20	-	CCCCCCCCCCACCCCGCCCC
chr1H	15794800	15794829	chr1H_15794800_15794829	29	+	GGGTAGGGAAGAAGGGGAAGGGTATAGGG
chr1H	15795095	15795130	chr1H_15795095_15795130	35	+	GGGTCCGGGTGGCTCAGGGGGTGGGGATGGCGGGG
chr1H	15804922	15804955	chr1H_15804922_15804955	33	+	GGGGCTGCGGGGGCGGCGCCGGGGCCTGCGGGG
chr1H	15805098	15805128	chr1H_15805098_15805128	30	+	GGGGCACCGGGGGCGCCGGGGGTGGCCGGG
chr1H	15857454	15857482	chr1H_15857454_15857482	28	-	CCCCCGAGCCCGTCGTCGCCCCGACCCC
chr1H	15857818	15857875	chr1H_15857818_15857875	57	-	CCCGTAGCCACCCGGAGCCCGCGCCACCCCTCGCCCGGTGTCGCCCGTCGCCGCCCC
chr1H	15888715	15888740	chr1H_15888715_15888740	25	+	GGGATATGGTGGGCAGGGACGAGGG
chr1H	15913379	15913396	chr1H_15913379_15913396	17	+	GGGGGTGGGGGGGGGGG
chr1H	15914630	15914647	chr1H_15914630_15914647	17	+	GGGGGTGGGGGGGGGGG
chr1H	15916781	15916798	chr1H_15916781_15916798	17	+	GGGGGTGGGGGGGGGGG
chr1H	15921661	15921679	chr1H_15921661_15921679	18	+	GGGGGTGGGGGGGGGGGG
chr1H	15925991	15926008	chr1H_15925991_15926008	17	+	GGGGGTGGGGGGGGGGG
chr1H	15930320	15930337	chr1H_15930320_15930337	17	+	GGGGGTGGGGGGGGGGG
chr1H	15945985	15946007	chr1H_15945985_15946007	22	+	GGGGGTGGGTGGGGGGGGGGGG
chr1H	15954453	15954477	chr1H_15954453_15954477	24	-	CCCCTCCCTCCCCCCCATCTCCCC
chr1H	15963013	15963037	chr1H_15963013_15963037	24	-	CCCCTCCCTCCCTCCCATCTCCCC
chr1H	15963149	15963178	chr1H_15963149_15963178	29	-	CCCGCCAATCCCCGACTCCCTGCCGACCC
chr1H	16033656	16033674	chr1H_16033656_16033674	18	-	CCCTGCCCGGTCCCTCCC
chr1H	16033859	16033936	chr1H_16033859_16033936	77	+	GGGAGGCAGGGGAGGGGCCGCCGGGGGGTGAGGGGGGTGAGGGGCCGCCGGGGTAGGGGGCGGTGGAGGGAGAGGGG
chr1H	16033970	16034010	chr1H_16033970_16034010	40	+	GGGGCAGAGGGGGGGCGACGGGATCTCGGGGGTGGGGGGG
chr1H	16081550	16081574	chr1H_16081550_16081574	24	+	GGGTGTCGAGGGTCGGGAGTCGGG
chr1H	16081638	16081663	chr1H_16081638_16081663	25	+	GGGGGCCGCGGGTCGGGGGTCAGGG
chr1H	16082431	16082477	chr1H_16082431_16082477	46	+	GGGGCAGTGGGCGGCCGGGGCGGAGGGCAGTGGGAGGAGGGGAGGG
chr1H	16082631	16082667	chr1H_16082631_16082667	36	+	GGGCGCGGGGAGGAGGGGCGCGGGGAGGAGGGAGGG
chr1H	16082771	16082795	chr1H_16082771_16082795	24	+	GGGGAGCGGGGGGTGGGGGCTGGG
chr1H	16082850	16082868	chr1H_16082850_16082868	18	+	GGGGTGGGTGGGGTGGGG
chr1H	16094854	16094887	chr1H_16094854_16094887	33	+	GGGAGTGGAGGGAGAGGGAGAGGGGGAGGCGGG
chr1H	16103052	16103087	chr1H_16103052_16103087	35	-	CCCCGCCATCCCCGCACCCTGAGCCACCCGGACCC
chr1H	16103398	16103427	chr1H_16103398_16103427	29	-	CCCTGTACCCTTCCCCTTCTTCCCTACCC
chr1H	16103815	16103839	chr1H_16103815_16103839	24	-	CCCTCGCTCCCCTCCTCCCTGCCC
chr1H	16104222	16104254	chr1H_16104222_16104254	32	+	GGGGGTCGGGGTAGGGGGTCGGGGGTCGGGGG
chr1H	16105193	16105227	chr1H_16105193_16105227	34	+	GGGCGGTGGAGGGGGGGCGCAGGGCGGGCGGGGG
chr1H	16105370	16105399	chr1H_16105370_16105399	29	+	GGGGTGGGTGGGGCCGGGGTGGGATGGGG
chr1H	16107013	16107060	chr1H_16107013_16107060	47	+	GGGATAGGGCAAAGGGGGGAGGAAGGGGGAGAGGGGGTGTTTGTGGG
chr1H	16107100	16107140	chr1H_16107100_16107140	40	+	GGGATAGGGCAAAGGGGGTGGAGGGGAAGGGGGGAAGGGG
chr1H	16107187	16107223	chr1H_16107187_16107223	36	+	GGGGATAGGGCAAATGGGGGAGGAAAGGGGAGAGGG
chr1H	16109782	16109813	chr1H_16109782_16109813	31	-	CCCCTTAATCCCAGACTCCCTTAGTCGCCCC
chr1H	16125520	16125550	chr1H_16125520_16125550	30	+	GGGGAGAGGGAGGGAGCGGGGAGGGCAGGG
chr1H	16128439	16128455	chr1H_16128439_16128455	16	-	CCCCCCCCCCCCCCCC
chr1H	16135373	16135390	chr1H_16135373_16135390	17	-	CCCCCCCCACCCCCCCC
chr1H	16146052	16146088	chr1H_16146052_16146088	36	-	CCCCGTACCCACGGGGTCCCGTTCCCATCGGGTCCC
chr1H	16146104	16146130	chr1H_16146104_16146130	26	-	CCCATGTGCCCAAGAACCCCATGCCC
chr1H	16170206	16170235	chr1H_16170206_16170235	29	+	GGGAGCGGGGTCCTAATGGGAACAAAGGG
chr1H	16191354	16191384	chr1H_16191354_16191384	30	-	CCCGGCGACCCTAGCCTCCCCTGATGCCCC
chr1H	16216954	16216972	chr1H_16216954_16216972	18	+	GGGAGGGACCGGGCAGGG
chr1H	16236140	16236166	chr1H_16236140_16236166	26	-	CCCTCGCCCCTGCCCGCCATATCCCC
chr1H	16250161	16250187	chr1H_16250161_16250187	26	-	CCCAGTCCCTCGCCCCCTCCTCTCCC
chr1H	16256041	16256066	chr1H_16256041_16256066	25	-	CCCACCCGGGGAAGCCCATAGGCCC
chr1H	16298070	16298098	chr1H_16298070_16298098	28	+	GGGGTGAGGGATTGTGGGGCCCCTGGGG
chr1H	16331057	16331082	chr1H_16331057_16331082	25	-	CCCCCAGTGCTCCCAGTCCCTCCCC
chr1H	16339505	16339525	chr1H_16339505_16339525	20	-	CCCCGGCCCGCCCCGACCCC
chr1H	16355949	16355973	chr1H_16355949_16355973	24	-	CCCTTTCCCACCATCCCATCACCC
chr1H	16361931	16361957	chr1H_16361931_16361957	26	+	GGGAGGGGTCGCCGTGGGGTGAGGGG
chr1H	16380560	16380583	chr1H_16380560_16380583	23	+	GGGGCCGGGCGGGGCCTCGTGGG
chr1H	16393377	16393402	chr1H_16393377_16393402	25	+	GGGCTTCCCCGGGGTGGGTTGGGGG
chr1H	16393402	16393417	chr1H_16393402_16393417	15	-	CCCCCCCCCCCCCCC
chr1H	16406428	16406454	chr1H_16406428_16406454	26	-	CCCTCGCCCCTGCCCACCATATCCCC
chr1H	16416426	16416463	chr1H_16416426_16416463	37	+	GGGAGGCGGGAGGGCTCGAGGGGCAGGGCGGCTTGGG
chr1H	16454944	16454963	chr1H_16454944_16454963	19	-	CCCCCGCGCCCCCCCCCCC
chr1H	16471997	16472022	chr1H_16471997_16472022	25	+	GGGCGGGGCCAGAGGGCCACCAGGG
chr1H	16485220	16485265	chr1H_16485220_16485265	45	-	CCCCGTGGCCCTAGTGCGCCCCCGCAGCCCCACCCCCGGTGCCCC
chr1H	16485282	16485310	chr1H_16485282_16485310	28	-	CCCCACCACCCCCCCCCCCCGGCGCCCC
chr1H	16492430	16492459	chr1H_16492430_16492459	29	+	GGGTAGGGAGGAAGGGGAAGGGTAGAGGG
chr1H	16492770	16492805	chr1H_16492770_16492805	35	+	GGGTCCGGGTGGCTCAGGGGGCGGGGATGGCGGGG
chr1H	16512542	16512565	chr1H_16512542_16512565	23	-	CCCCTCCCCCTGCTCCCAGCCCC
chr1H	16522585	16522618	chr1H_16522585_16522618	33	-	CCCAACCCCTCCCCCTCCCAACCCTAGCCGCCC
chr1H	16530737	16530763	chr1H_16530737_16530763	26	+	GGGGCTATAAAGGGAGGGTGTGGGGG
chr1H	16543682	16543710	chr1H_16543682_16543710	28	-	CCCCAGGGGCCCCACAAGCACCCACCCC
chr1H	16555003	16555034	chr1H_16555003_16555034	31	+	GGGGGGAGACAGGGGATCGAGGGCGGTGGGG
chr1H	16564075	16564104	chr1H_16564075_16564104	29	+	GGGGAGGAGGGGGCGGGGGGGCTTACGGG
chr1H	16564537	16564563	chr1H_16564537_16564563	26	-	CCCTCGCCCTTGCCCACCATATCCCC
chr1H	16586581	16586603	chr1H_16586581_16586603	22	+	GGGGAGGGCGGGGAGGGCGGGG
chr1H	16586705	16586731	chr1H_16586705_16586731	26	+	GGGGGAGGGAGCGTGCGGGAGGAGGG
chr1H	16592144	16592159	chr1H_16592144_16592159	15	+	GGGGGGGGGGGGGGG
chr1H	16601105	16601142	chr1H_16601105_16601142	37	-	CCCAAGCCGCCCTGCCCCTCGAGCCCTCCCGCCTCCC
chr1H	16602594	16602621	chr1H_16602594_16602621	27	+	GGGGAGCTCGGGCGGGCGAGGGGCGGG
chr1H	16642677	16642704	chr1H_16642677_16642704	27	+	GGGGCGGGGGTGGGGGCAGCGAGGGGG
chr1H	16643004	16643057	chr1H_16643004_16643057	53	+	GGGTGTGGGTGTGGGCGGGAGGCTGGGGAGCGGAGGGCGGTGGGGCGTTCGGG
chr1H	16651351	16651375	chr1H_16651351_16651375	24	+	GGGCGGGCTGGCGGGCGTGGTGGG
chr1H	16663556	16663572	chr1H_16663556_16663572	16	+	GGGGGGGGGGGGAGGG
chr1H	16663754	16663769	chr1H_16663754_16663769	15	+	GGGGGGGGGGGGGGG
chr1H	16681247	16681270	chr1H_16681247_16681270	23	+	GGGCTGCTGCGGGAGCGGGAGGG
chr1H	16696220	16696243	chr1H_16696220_16696243	23	+	GGGCTGCTGCGGGAGCGGGAGGG
chr1H	16716216	16716241	chr1H_16716216_16716241	25	+	GGGCTGAGTGGGGGGGGGGGGGGGG
chr1H	16738671	16738699	chr1H_16738671_16738699	28	+	GGGCACCAGGGACGAGCGGGTTAGGGGG
chr1H	16747323	16747339	chr1H_16747323_16747339	16	-	CCCTGCCCTCCCGCCC
chr1H	16786884	16786915	chr1H_16786884_16786915	31	-	CCCATTTTCCCTCTCATCCCCGCCTAGCCCC
chr1H	16790081	16790105	chr1H_16790081_16790105	24	+	GGGAGGAAGTGGGAAGGGAGGGGG
chr1H	16798780	16798796	chr1H_16798780_16798796	16	-	CCCCGCCCTCCCGCCC
chr1H	16799616	16799641	chr1H_16799616_16799641	25	+	GGGGAGGAAGTGGGAAGGGAGGGGG
chr1H	16807350	16807381	chr1H_16807350_16807381	31	-	CCCGTTTTCCCACTCATCCCCGCCTAGCCCC
chr1H	16807777	16807792	chr1H_16807777_16807792	15	-	CCCCCCCCCCCTCCC
chr1H	16814448	16814464	chr1H_16814448_16814464	16	-	CCCCGCCCTCCCGCCC
chr1H	16825370	16825386	chr1H_16825370_16825386	16	-	CCCCGCCCTCCCGCCC
chr1H	16828843	16828858	chr1H_16828843_16828858	15	-	CCCCCCCCCCCTCCC
chr1H	16837980	16838011	chr1H_16837980_16838011	31	-	CCCGTTTTCCCTCTCATCCCCGCCTAGCCCC
chr1H	16881979	16882003	chr1H_16881979_16882003	24	-	CCCCCCCCTCACCCCCCCCCCCCC
chr1H	16887251	16887283	chr1H_16887251_16887283	32	+	GGGGCGGAGATGGGCCGCGGGAGGCACTGGGG
chr1H	16892711	16892739	chr1H_16892711_16892739	28	+	GGGAGGAGGGTGTGAGGGGAAGAGGGGG
chr1H	16892790	16892816	chr1H_16892790_16892816	26	+	GGGTGGGTTGGTGGGTCGGGCCAGGG
chr1H	16893826	16893847	chr1H_16893826_16893847	21	-	CCCTCCCTCCCCCTCCTCCCC
chr1H	16916390	16916417	chr1H_16916390_16916417	27	+	GGGACTAAAGGGTTTAGGGGTTTTGGG
chr1H	16934118	16934147	chr1H_16934118_16934147	29	+	GGGAGAAGGAGGGGATCCGGGAGGAGGGG
chr1H	16934292	16934322	chr1H_16934292_16934322	30	+	GGGAGGGGACGAGCGGGGAGATGGGCCGGG
chr1H	16947752	16947781	chr1H_16947752_16947781	29	+	GGGAGAAGGAGGGGATCCGGGAGGAGGGG
chr1H	16947926	16947956	chr1H_16947926_16947956	30	+	GGGAGGGGACGAGCGGGGAGATGGGCCGGG
chr1H	16961052	16961082	chr1H_16961052_16961082	30	+	GGGGATGCTGCGGGAGGGAGAGGGCAGGGG
chr1H	16961952	16961982	chr1H_16961952_16961982	30	+	GGGGGGAGGGGGGGGGAGGGAGGGGGTGGG
chr1H	16968235	16968258	chr1H_16968235_16968258	23	+	GGGCTGCTGTGGGAGCGGGAGGG
chr1H	16983000	16983016	chr1H_16983000_16983016	16	+	GGGTGGGAGGGCGGGG
chr1H	17004203	17004225	chr1H_17004203_17004225	22	+	GGGGGGGGGCGCCTGGGTAGGG
chr1H	17006029	17006058	chr1H_17006029_17006058	29	-	CCCCCAATCTGCCCTCTCCCCCGATTCCC
chr1H	17056295	17056327	chr1H_17056295_17056327	32	+	GGGGGGGGGGGGGGTTAGGGGGTTTTGGGGGG
chr1H	17142814	17142830	chr1H_17142814_17142830	16	-	CCCCCCCTTCCCGCCC
chr1H	17183843	17183864	chr1H_17183843_17183864	21	+	GGGGGGGGGGGGCCTGGTGGG
chr1H	17187814	17187832	chr1H_17187814_17187832	18	-	CCCCCCCCCCCCCCGCCC
chr1H	17193097	17193124	chr1H_17193097_17193124	27	-	CCCACCCCGTATCCCTTTTCCTCCCCC
chr1H	17202049	17202073	chr1H_17202049_17202073	24	+	GGGTAGGGGCGCGGCGGGAGGGGG
chr1H	17237473	17237496	chr1H_17237473_17237496	23	+	GGGAAGAGGGAGTTGGGCATGGG
chr1H	17278081	17278115	chr1H_17278081_17278115	34	-	CCCCACAACCCTAGCCCACCCCAAACCCTCTCCC
chr1H	17354521	17354547	chr1H_17354521_17354547	26	-	CCCTCGCCCCTGCCCACCATATCCCC
chr1H	17382719	17382744	chr1H_17382719_17382744	25	-	CCCACGCCCCGTAGCCCCGCTCCCC
chr1H	17420745	17420765	chr1H_17420745_17420765	20	+	GGGGGGGGGGGGCGTGAGGG
chr1H	17456585	17456610	chr1H_17456585_17456610	25	+	GGGAGTGCCGGGAGGGGTGCCGGGG
chr1H	17463402	17463427	chr1H_17463402_17463427	25	+	GGGAGTGCCGGGAGGGGTGCCGGGG
chr1H	17469443	17469466	chr1H_17469443_17469466	23	+	GGGCTACGGCGGGAGCGGGAGGG
chr1H	17473301	17473319	chr1H_17473301_17473319	18	-	CCCCCCCCCCCCCCCCCC
chr1H	17498630	17498651	chr1H_17498630_17498651	21	-	CCCCGCATCCCGTCCCGACCC
chr1H	17505223	17505242	chr1H_17505223_17505242	19	-	CCCTCGCCCCTGCCCACCC
chr1H	17507909	17507944	chr1H_17507909_17507944	35	-	CCCCCCCCCCCCCCCCCCCCCCCGCTCCCAGCCCC
chr1H	17513302	17513322	chr1H_17513302_17513322	20	+	GGGTGGGGGCGGGGGTAGGG
chr1H	17515984	17516031	chr1H_17515984_17516031	47	+	GGGGGAGAGACAGGGAGAGAGGGACGAGGGTCTATACGGGGAGGGGG
chr1H	17518747	17518773	chr1H_17518747_17518773	26	-	CCCTGACCCCTCCTGTCCCCAACCCC
chr1H	17545732	17545771	chr1H_17545732_17545771	39	+	GGGAGTGCCGGGAGGGGTGCCGGGGACCATCGGGAGGGG
chr1H	17554070	17554109	chr1H_17554070_17554109	39	+	GGGAGTGTCGGGAGGGGTGACGGGGACCATCGGGAGGGG
chr1H	17560291	17560308	chr1H_17560291_17560308	17	-	CCCCCCCCCCCCTTCCC
chr1H	17600453	17600471	chr1H_17600453_17600471	18	+	GGGTGGGGGGGAAGGGGG
chr1H	17600691	17600718	chr1H_17600691_17600718	27	+	GGGAGCGGGCCGGGGGGGGGGACTGGG
chr1H	17609442	17609465	chr1H_17609442_17609465	23	-	CCCAGCCCCGACCCAGTCTCCCC
chr1H	17631827	17631850	chr1H_17631827_17631850	23	+	GGGCTGCTGCGGGAGCGGGAGGG
chr1H	17640602	17640625	chr1H_17640602_17640625	23	+	GGGCTGCTGCGGGAGCGGGAGGG
chr1H	17657083	17657110	chr1H_17657083_17657110	27	+	GGGCGGTGGAGGGGGAGGGGGAGGGGG
chr1H	17690519	17690541	chr1H_17690519_17690541	22	-	CCCCAACCCATGCCCAACTCCC
chr1H	17702888	17702906	chr1H_17702888_17702906	18	+	GGGCTGGGGCTGGGTGGG
chr1H	17702938	17702965	chr1H_17702938_17702965	27	+	GGGGGCGAGTGGGTTGGGGAGATGGGG
chr1H	17719866	17719894	chr1H_17719866_17719894	28	+	GGGGTGGGGTGTAAGGGGGAGAGGGGGG
chr1H	17720050	17720067	chr1H_17720050_17720067	17	+	GGGGAGGGGGGGGGGGG
chr1H	17740185	17740214	chr1H_17740185_17740214	29	-	CCCCCGGCGCCCCCACCCTCATCCTCCCC
chr1H	17755165	17755203	chr1H_17755165_17755203	38	-	CCCGTGGGCCCACAGGCCCGGCTGGGCCCTCAACGCCC
chr1H	17755595	17755617	chr1H_17755595_17755617	22	+	GGGAGGGAAGGGGCACGGAGGG
chr1H	17761155	17761204	chr1H_17761155_17761204	49	+	GGGAGTGGAGGGTGGGGGGTGGTAGTGGGGGTGTCAGGGCCGAGGGGGG
chr1H	17762834	17762852	chr1H_17762834_17762852	18	-	CCCAGCCCACCCTACCCC
chr1H	17770711	17770749	chr1H_17770711_17770749	38	-	CCCTCCTTTCCCCCCTCTCTCCCCACAACCCCCACCCC
chr1H	17778384	17778407	chr1H_17778384_17778407	23	-	CCCAATCCCGACCCTCACTTCCC
chr1H	17779620	17779641	chr1H_17779620_17779641	21	-	CCCTCGCCCCGTCCCCTCCCC
chr1H	17788794	17788831	chr1H_17788794_17788831	37	-	CCCCGACGCCCCCGGCGGCTCCCCCTCCCTGCCTCCC
chr1H	17789494	17789523	chr1H_17789494_17789523	29	-	CCCCCTCCCTGCCCCCGTGCCCGAGCCCC
chr1H	17792131	17792163	chr1H_17792131_17792163	32	-	CCCGCCCACCCGTCTCAACCCCATTGAGACCC
chr1H	17802584	17802609	chr1H_17802584_17802609	25	-	CCCTAAACCCTAAACCCTAAGCCCC
chr1H	17832913	17832946	chr1H_17832913_17832946	33	-	CCCCCCCCCCCCCCCGGTGAACCCCCGGAACCC
chr1H	17842203	17842231	chr1H_17842203_17842231	28	-	CCCTGACCCAAAACCCCCTCTCCCGCCC
chr1H	17843597	17843620	chr1H_17843597_17843620	23	-	CCCTAAACCCTAACCCCAACCCC
chr1H	17847639	17847669	chr1H_17847639_17847669	30	+	GGGGTGGAAGGGTTTGGGGGTTTTGGGGGG
chr1H	17855117	17855141	chr1H_17855117_17855141	24	+	GGGAGGAAGTGGGAAGGGAGGGGG
chr1H	17863404	17863428	chr1H_17863404_17863428	24	+	GGGAGGAAGTGGGAAGGGAGGGGG
chr1H	17865558	17865585	chr1H_17865558_17865585	27	+	GGGTGGGAAGCTCGGGGGGAGGGGGGG
chr1H	17880192	17880207	chr1H_17880192_17880207	15	-	CCCCCCCCCCCCCCC
chr1H	17880403	17880425	chr1H_17880403_17880425	22	-	CCCCCCCCCCCCCCCCCTCCCC
chr1H	17889967	17889982	chr1H_17889967_17889982	15	+	GGGGGGGGGGGGGGG
chr1H	17902908	17902928	chr1H_17902908_17902928	20	-	CCCCCCCCCCACCCCCACCC
chr1H	17911351	17911379	chr1H_17911351_17911379	28	+	GGGAGCAGGGGAGAAAGAGGGAGATGGG
chr1H	17931361	17931387	chr1H_17931361_17931387	26	+	GGGGGCGAGGAAGGGGTGGGAGAGGG
chr1H	17931983	17932012	chr1H_17931983_17932012	29	+	GGGCGAGGGCGACGGCGGGCGACGACGGG
chr1H	17936932	17936960	chr1H_17936932_17936960	28	-	CCCAGGCCTCCCCCAACCCTAGTGCCCC
chr1H	17937057	17937086	chr1H_17937057_17937086	29	-	CCCCAATCCCTCGTCCCGAGTCCGCCCCC
chr1H	17937406	17937435	chr1H_17937406_17937435	29	-	CCCTCGTCCCGTGCCGCCCGCCGTCGCCC
chr1H	17975145	17975195	chr1H_17975145_17975195	50	+	GGGGGGAGCGGGACTGCGGGAGCAGGGGGAGCCGGGAGCGGGAAAAAGGG
chr1H	17975318	17975340	chr1H_17975318_17975340	22	+	GGGAATCTGGGCGGGATCTGGG
chr1H	18000818	18000842	chr1H_18000818_18000842	24	+	GGGAGGTAGGGTGAGGGGAAGGGG
chr1H	18019728	18019751	chr1H_18019728_18019751	23	+	GGGCAAGATCGGGTCGGGCCGGG
chr1H	18066289	18066316	chr1H_18066289_18066316	27	+	GGGGAAAGGGAGAATCGGGAGCGTGGG
chr1H	18066381	18066407	chr1H_18066381_18066407	26	+	GGGGAAGTGCGGGGTGGGGGATGGGG
chr1H	18071909	18071925	chr1H_18071909_18071925	16	-	CCCTGCCCCCCCCCCC
chr1H	18091901	18091923	chr1H_18091901_18091923	22	-	CCCTTCCCTACCCTCACCGCCC
chr1H	18105063	18105091	chr1H_18105063_18105091	28	+	GGGGCGGGCCGGCGGGGGCGGATACGGG
chr1H	18120779	18120826	chr1H_18120779_18120826	47	-	CCCTCCCTCCCTCCCTCCCTTCCTCCCTCGCTCCCTCCCTCCCTCCC
chr1H	18121355	18121374	chr1H_18121355_18121374	19	-	CCCTGGCTCCCTCCCTCCC
chr1H	18121876	18121912	chr1H_18121876_18121912	36	-	CCCTCGCTCCCTCCCCCGTCCCTCCCTCCCCCTCCC
chr1H	18136460	18136486	chr1H_18136460_18136486	26	-	CCCAATTCCTCCCTGGCCCAAGTCCC
chr1H	18155085	18155119	chr1H_18155085_18155119	34	+	GGGGGGGGGAGGGGGTTTAGGGGATTTTGGGGGG
chr1H	18158218	18158237	chr1H_18158218_18158237	19	+	GGGGTGGGAGGGGGGAGGG
chr1H	18173555	18173583	chr1H_18173555_18173583	28	+	GGGGCTGGGAGCGAGGGGGGGGGAGGGG
chr1H	18188478	18188501	chr1H_18188478_18188501	23	-	CCCCCCCTGGCACTCCCCTGCCC
chr1H	18197424	18197449	chr1H_18197424_18197449	25	-	CCCCGTCACCCCTCCCGGCACTCCC
chr1H	18198134	18198159	chr1H_18198134_18198159	25	-	CCCCGTCACCCCTCCCGGCACTCCC
chr1H	18207193	18207218	chr1H_18207193_18207218	25	-	CCCCGTCACCCCTCCCGGCACTCCC
chr1H	18213245	18213268	chr1H_18213245_18213268	23	-	CCCCCCCTAGCGCTCCCCTGCCC
chr1H	18215603	18215632	chr1H_18215603_18215632	29	-	CCCTTTAGTCCCGGTTCGTCCCACGACCC
chr1H	18220569	18220584	chr1H_18220569_18220584	15	+	GGGGGGGGGGGGGGG
chr1H	18234417	18234442	chr1H_18234417_18234442	25	+	GGGGCGAATGGGGCACTCGGGGGGG
chr1H	18234526	18234557	chr1H_18234526_18234557	31	+	GGGGAGGAATGGGTAGCGGGGATGGATAGGG
chr1H	18244485	18244503	chr1H_18244485_18244503	18	-	CCCCCCCCCACCCAGCCC
chr1H	18246514	18246537	chr1H_18246514_18246537	23	-	CCCTCCCGCTCCCGCAGCAGCCC
chr1H	18254531	18254554	chr1H_18254531_18254554	23	+	GGGGCACTCGGGGGGGGAGGGGG
chr1H	18254638	18254669	chr1H_18254638_18254669	31	+	GGGGAGGAATGGGTAGCGGGGATGGATAGGG
chr1H	18304485	18304508	chr1H_18304485_18304508	23	-	CCCTCCGTATCCCAATCCCCCCC
chr1H	18311824	18311897	chr1H_18311824_18311897	73	-	CCCCCTCACCCCAAAGCCCGAACCCGACGCCCCTCTGCCCCCCTGCCCCGCCCCTCCCACCGCCCTCAACCCC
chr1H	18312022	18312043	chr1H_18312022_18312043	21	-	CCCACCACCCGAGCCCAACCC
chr1H	18359607	18359646	chr1H_18359607_18359646	39	+	GGGAGTGCCGGGAGGGGTGCCGGGGACCATCGGGAGGGG
chr1H	18367705	18367744	chr1H_18367705_18367744	39	+	GGGAGTGCCGGGAGGGGTGCCGGGGACCATCGGGAGGGG
chr1H	18376584	18376602	chr1H_18376584_18376602	18	-	CCCTCCCCTCCCACTCCC
chr1H	18390106	18390132	chr1H_18390106_18390132	26	-	CCCGATCGGACCCCGCATCCCGTCCC
chr1H	18420077	18420104	chr1H_18420077_18420104	27	-	CCCCAGGGGCCCCACAAGCCCCCACCC
chr1H	18511524	18511547	chr1H_18511524_18511547	23	-	CCCCTCCCCCATCCCCCTCTCCC
chr1H	18520167	18520200	chr1H_18520167_18520200	33	+	GGGAGGGGAATGGGGAGGGGGTGGGGAGGGGGG
chr1H	18520898	18520917	chr1H_18520898_18520917	19	-	CCCAACCCGACCCCTTCCC
chr1H	18533868	18533892	chr1H_18533868_18533892	24	-	CCCACTGCCCGCCCGTCCCGTCCC
chr1H	18544387	18544410	chr1H_18544387_18544410	23	+	GGGGCTGGGAGCGAGGGGGAGGG
chr1H	18550231	18550256	chr1H_18550231_18550256	25	+	GGGGCTGGGAGCGAGGGGGGAGGGG
chr1H	18585040	18585072	chr1H_18585040_18585072	32	+	GGGAGGAGGGAGGGAAGGGAGGGGCGAGCGGG
chr1H	18585104	18585147	chr1H_18585104_18585147	43	+	GGGGGCGGCGCGGGTCGCGGGAGGGAAGGAGGGGGAGAGGGGG
chr1H	18585178	18585215	chr1H_18585178_18585215	37	+	GGGAGGGGAGGAGGGGGAGAGGGGGAGGGGGGCGGGG
chr1H	18585237	18585267	chr1H_18585237_18585267	30	-	CCCTAGGGAACCCGCCTCGCCCTCGGTCCC
chr1H	18592649	18592676	chr1H_18592649_18592676	27	+	GGGGAAACGGGCGGCTCGGGCTCAGGG
chr1H	18616488	18616511	chr1H_18616488_18616511	23	+	GGGCTGCTGCGGGAGCGGGAGGG
chr1H	18636464	18636479	chr1H_18636464_18636479	15	-	CCCCCCCCCCCCCCC
chr1H	18652237	18652255	chr1H_18652237_18652255	18	-	CCCCCCCCCCCCCCCCCC
chr1H	18673986	18674012	chr1H_18673986_18674012	26	-	CCCCTCCCGATGGACCCCCAGAACCC
chr1H	18688918	18688972	chr1H_18688918_18688972	54	+	GGGGTGGGGTAGTATTGGGGATCGAAGGGGTTCAGGGTTCAGGGTAGTATGGGG
chr1H	18705590	18705607	chr1H_18705590_18705607	17	-	CCCCCCCCCCCCCCCCC
chr1H	18709458	18709577	chr1H_18709458_18709577	119	-	CCCCCCCCCCCCCCCCCCCCCCCCCGCCCCCCCCCCCCCCCCCCCCCACCCCCCGCCCCCCCACCCCCCCCCCACCCCCCCCACCCCCCCCCGACCCCCCCCCCCCCCCCCCCTCGCCC
chr1H	18741142	18741171	chr1H_18741142_18741171	29	-	CCCGAACACCCAAGTCGCCCCGGCCCCCC
chr1H	18820815	18820838	chr1H_18820815_18820838	23	-	CCCCCCCCCCCCCCCGAGGACCC
chr1H	18822647	18822686	chr1H_18822647_18822686	39	+	GGGAGTGCCGGGAGGGGTGCCGGGGACCATCGGGAGGGG
chr1H	18831107	18831137	chr1H_18831107_18831137	30	+	GGGAGGGGTGCCGGGGACCATCGGGAGGGG
chr1H	18837921	18837936	chr1H_18837921_18837936	15	+	GGGAGGGAGGGAGGG
chr1H	18837967	18837982	chr1H_18837967_18837982	15	+	GGGAGGGAGGGAGGG
chr1H	18838013	18838028	chr1H_18838013_18838028	15	+	GGGAGGGAGGGAGGG
chr1H	18838059	18838074	chr1H_18838059_18838074	15	+	GGGAGGGAGGGAGGG
chr1H	18838105	18838120	chr1H_18838105_18838120	15	+	GGGAGGGAGGGAGGG
chr1H	18838151	18838166	chr1H_18838151_18838166	15	+	GGGAGGGAGGGAGGG
chr1H	18838197	18838212	chr1H_18838197_18838212	15	+	GGGAGGGAGGGAGGG
chr1H	18838243	18838258	chr1H_18838243_18838258	15	+	GGGAGGGAGGGAGGG
chr1H	18838289	18838304	chr1H_18838289_18838304	15	+	GGGAGGGAGGGAGGG
chr1H	18838335	18838350	chr1H_18838335_18838350	15	+	GGGAGGGAGGGAGGG
chr1H	18838381	18838396	chr1H_18838381_18838396	15	+	GGGAGGGAGGGAGGG
chr1H	18838427	18838442	chr1H_18838427_18838442	15	+	GGGAGGGAGGGAGGG
chr1H	18838473	18838488	chr1H_18838473_18838488	15	+	GGGAGGGAGGGAGGG
chr1H	18838519	18838534	chr1H_18838519_18838534	15	+	GGGAGGGAGGGAGGG
chr1H	18838565	18838580	chr1H_18838565_18838580	15	+	GGGAGGGAGGGAGGG
chr1H	18838611	18838626	chr1H_18838611_18838626	15	+	GGGAGGGAGGGAGGG
chr1H	18838657	18838672	chr1H_18838657_18838672	15	+	GGGAGGGAGGGAGGG
chr1H	18838703	18838718	chr1H_18838703_18838718	15	+	GGGAGGGAGGGAGGG
chr1H	18838749	18838764	chr1H_18838749_18838764	15	+	GGGAGGGAGGGAGGG
chr1H	18838795	18838810	chr1H_18838795_18838810	15	+	GGGAGGGAGGGAGGG
chr1H	18838841	18838856	chr1H_18838841_18838856	15	+	GGGAGGGAGGGAGGG
chr1H	18838887	18838902	chr1H_18838887_18838902	15	+	GGGAGGGAGGGAGGG
chr1H	18838933	18838948	chr1H_18838933_18838948	15	+	GGGAGGGAGGGAGGG
chr1H	18838979	18838994	chr1H_18838979_18838994	15	+	GGGAGGGAGGGAGGG
chr1H	18839025	18839040	chr1H_18839025_18839040	15	+	GGGAGGGAGGGAGGG
chr1H	18839071	18839086	chr1H_18839071_18839086	15	+	GGGAGGGAGGGAGGG
chr1H	18839117	18839132	chr1H_18839117_18839132	15	+	GGGAGGGAGGGAGGG
chr1H	18839163	18839178	chr1H_18839163_18839178	15	+	GGGAGGGAGGGAGGG
chr1H	18839209	18839224	chr1H_18839209_18839224	15	+	GGGAGGGAGGGAGGG
chr1H	18839255	18839270	chr1H_18839255_18839270	15	+	GGGAGGGAGGGAGGG
chr1H	18857117	18857140	chr1H_18857117_18857140	23	+	GGGGTGGGGATCGGGGCATCGGG
chr1H	18858448	18858473	chr1H_18858448_18858473	25	+	GGGCAGCCGGGCACCTGGGCCTGGG
chr1H	18909530	18909555	chr1H_18909530_18909555	25	+	GGGAGGGGTCGCCGCGGGGAGGGGG
chr1H	18932437	18932462	chr1H_18932437_18932462	25	-	CCCCCGCCCCTCAAAATCCCTCCCC
chr1H	18932583	18932604	chr1H_18932583_18932604	21	-	CCCCCGGTCCCCGCCCCCCCC
chr1H	18932644	18932667	chr1H_18932644_18932667	23	-	CCCCGCCCTCACCCGTCCCACCC
chr1H	18933060	18933090	chr1H_18933060_18933090	30	+	GGGGGGAAATTTCGGGTTTCAACGGGTGGG
chr1H	18935686	18935711	chr1H_18935686_18935711	25	+	GGGGCAGGGATCGGGCAATAGAGGG
chr1H	18946780	18946799	chr1H_18946780_18946799	19	-	CCCTCCCTTTTTCCCTCCC
chr1H	18970988	18971027	chr1H_18970988_18971027	39	+	GGGAGGAAGGGCGGTGCAGGGAGGAGGGGCGGCGCAGGG
chr1H	18971037	18971084	chr1H_18971037_18971084	47	+	GGGACGAGGGGCGACGCAGGGAGGAGGGGTGCCGCAGGGAGGAGGGG
chr1H	18971108	18971143	chr1H_18971108_18971143	35	+	GGGGCGGTGCAGGGTGGGGGAGGCGCCGGGAGGGG
chr1H	18971181	18971218	chr1H_18971181_18971218	37	+	GGGGCGGCGCGGGGCAGGGAGGAGGGGCGACGCGGGG
chr1H	18971412	18971452	chr1H_18971412_18971452	40	+	GGGGGGGGGGGAGGCACCGGGTGGGGGTTGGGTTGGTGGG
chr1H	18971519	18971537	chr1H_18971519_18971537	18	+	GGGGAGGGGTGGGTGGGG
chr1H	19000635	19000660	chr1H_19000635_19000660	25	+	GGGAAGAGGGAGGAAGAGGGGTGGG
chr1H	19025934	19025959	chr1H_19025934_19025959	25	-	CCCAGGCCCAAGCGCCCAGCTGCCC
chr1H	19036378	19036418	chr1H_19036378_19036418	40	+	GGGATTAGGGGGGCCGACGGGAGNCAGGGGGGTGGGGGGG
chr1H	19049786	19049820	chr1H_19049786_19049820	34	+	GGGGGCTAGGGTTGAGCGGGAGGGGGCGCGGGGG
chr1H	19076194	19076218	chr1H_19076194_19076218	24	+	GGGGGATTTCGGGCTAGGGGAGGG
chr1H	19086064	19086092	chr1H_19086064_19086092	28	+	GGGGTGAGGGCTTGTGGGTCCCCTGGGG
chr1H	19091326	19091353	chr1H_19091326_19091353	27	+	GGGGTGAGGGCTTGTGGGGCCCCTGGG
chr1H	19096204	19096227	chr1H_19096204_19096227	23	-	CCCGATGCCCCGATCCCCACCCC
chr1H	19105535	19105570	chr1H_19105535_19105570	35	+	GGGCACTAGGGCATGGTGGGTCTCAGCGGGCGGGG
chr1H	19105765	19105783	chr1H_19105765_19105783	18	+	GGGTGGGTGGAGGGTGGG
chr1H	19109432	19109449	chr1H_19109432_19109449	17	-	CCCCCCCTCCCCAGCCC
chr1H	19110788	19110808	chr1H_19110788_19110808	20	-	CCCCTCCCCCCCCCCGCCCC
chr1H	19110863	19110908	chr1H_19110863_19110908	45	-	CCCGGCGGCCCTCCCCGTCACGGCCCTTCCCACGCGGCCCTCCCC
chr1H	19110917	19110940	chr1H_19110917_19110940	23	-	CCCTCCTCGTCCCGGCCCTGCCC
chr1H	19110995	19111032	chr1H_19110995_19111032	37	-	CCCGCCTCATCCCCGCCCTCCCCACGCGGCCCTCCCC
chr1H	19111078	19111099	chr1H_19111078_19111099	21	-	CCCCCCCCCCCCCCTTCTCCC
chr1H	19169789	19169814	chr1H_19169789_19169814	25	-	CCCAGCAACCCCCCCCCCCAGGCCC
chr1H	19171362	19171397	chr1H_19171362_19171397	35	+	GGGGTTAATGGGCCTCTGGGACCGGGACAAATGGG
chr1H	19181045	19181079	chr1H_19181045_19181079	34	-	CCCCCCCCCCGCCCCCGATGAACCCCCGGAACCC
chr1H	19209473	19209503	chr1H_19209473_19209503	30	-	CCCCCAAATCGGCCCCTCACTCCCTCCCCC
chr1H	19213144	19213189	chr1H_19213144_19213189	45	+	GGGGGCGACGGGAGGGGGTTAGGGGGGACAGGAAGGGGCGACGGG
chr1H	19233499	19233532	chr1H_19233499_19233532	33	-	CCCTAAGGAACCCCGGTTCCCCCCATCGTTCCC
chr1H	19233758	19233792	chr1H_19233758_19233792	34	-	CCCTCCCCCAGATCGGCCCCTCACTCCCTCCCCC
chr1H	19276684	19276701	chr1H_19276684_19276701	17	+	GGGGGGGGGGGGGAGGG
chr1H	19305117	19305158	chr1H_19305117_19305158	41	+	GGGGGAGCGGGGCTGAGCGGGGCAAGCGGGGGGAGCTGGGG
chr1H	19326101	19326128	chr1H_19326101_19326128	27	+	GGGTGGGGGCTTGTGGGGCCCCTGGGG
chr1H	19327466	19327495	chr1H_19327466_19327495	29	-	CCCTCAGGGGCCCCACAAGCCCCCACCCC
chr1H	19343358	19343375	chr1H_19343358_19343375	17	-	CCCCCCCCCCCCCGCCC
chr1H	19347840	19347868	chr1H_19347840_19347868	28	-	CCCACCAAAACCCCCTAACCCCCCCCCC
chr1H	19348895	19348924	chr1H_19348895_19348924	29	+	GGGATTGAAGGGGAATGGAGGGGATTGGG
chr1H	19357343	19357382	chr1H_19357343_19357382	39	+	GGGAGTGCCGGGAGGGGTGCCGGGGACCATCGGGAGGGG
chr1H	19365265	19365304	chr1H_19365265_19365304	39	+	GGGAGTGCCGGGAGGGGTGCCGGGGACCATCGGGAGGGG
chr1H	19375339	19375366	chr1H_19375339_19375366	27	-	CCCTAAAACCCTAAAACCCAAAAACCC
chr1H	19380261	19380297	chr1H_19380261_19380297	36	-	CCCCCCGACACACCCCCCCCCCCCCCCCCCCCCCCC
chr1H	19382234	19382262	chr1H_19382234_19382262	28	+	GGGGCTCCTGGGGTGGTCAGGGGAGGGG
chr1H	19393540	19393565	chr1H_19393540_19393565	25	-	CCCACCCCACACCGCCCTCTAACCC
chr1H	19393653	19393681	chr1H_19393653_19393681	28	-	CCCCCACCCCACCCCCTCTCTCTCCCCC
chr1H	19393888	19393915	chr1H_19393888_19393915	27	-	CCCTGGTGCCCTCCTCCCCGCGACCCC
chr1H	19393935	19393972	chr1H_19393935_19393972	37	-	CCCCTCGCCCTGGTTCCCTCTCCTCCCCGCGACCCCC
chr1H	19399540	19399569	chr1H_19399540_19399569	29	+	GGGTAGGGAAGAAGGGGAAGGGTACAGGG
chr1H	19399868	19399894	chr1H_19399868_19399894	26	+	GGGTCCGGGTGGCTCAGGGGGCGGGG
chr1H	19407628	19407662	chr1H_19407628_19407662	34	+	GGGGCCCGACGGGAGGGAAGGGCGGCGGCGGGGG
chr1H	19423081	19423107	chr1H_19423081_19423107	26	+	GGGAGAGCAGGGAGGCCGGGAGGGGG
chr1H	19423278	19423298	chr1H_19423278_19423298	20	+	GGGGGAGGGCTTGGGCTGGG
chr1H	19432670	19432685	chr1H_19432670_19432685	15	-	CCCCCCCCCCCCCCC
chr1H	19434723	19434757	chr1H_19434723_19434757	34	+	GGGCATGCGGGTCTCGGTGGGCAATGGGTCTGGG
chr1H	19444148	19444178	chr1H_19444148_19444178	30	+	GGGAGACCTAGGGGAAGGGGAAGTGAGGGG
chr1H	19444585	19444644	chr1H_19444585_19444644	59	+	GGGAGGGGGAGGGAGTGGGGCGGCTAGGGTTGGGAGGGGGGAGGAGGGAACGGAGGGGG
chr1H	19446295	19446311	chr1H_19446295_19446311	16	-	CCCCCCCCCCCCCCCC
chr1H	19448506	19448551	chr1H_19448506_19448551	45	-	CCCACCTACCCCTAACCCTAATTTTCCCACCTCCCACTCCTCCCC
chr1H	19456868	19456887	chr1H_19456868_19456887	19	-	CCCCCCCCCCCCCCCCCCC
chr1H	19461711	19461739	chr1H_19461711_19461739	28	+	GGGGTTTCCGGGGTTATGGGGTTTAGGG
chr1H	19462398	19462434	chr1H_19462398_19462434	36	+	GGGGTTTTCGGGGTTTAGGGTTGCAGTGGGCTAGGG
chr1H	19470202	19470234	chr1H_19470202_19470234	32	-	CCCGCTAGGACCCCTATGGGCCCGCAGGGCCC
chr1H	19470550	19470588	chr1H_19470550_19470588	38	+	GGGAAGGGGAGAGGGGGGTGGCGGGGAGGGCCTAGGGG
chr1H	19506626	19506647	chr1H_19506626_19506647	21	+	GGGAGGGAGGCGGGGACGGGG
chr1H	19506671	19506706	chr1H_19506671_19506706	35	+	GGGGACGAGGGAGGAAGGGTGCGATGGGGGGAGGG
chr1H	19506716	19506737	chr1H_19506716_19506737	21	+	GGGTTTGGGTTACGGGTGGGG
chr1H	19534898	19534914	chr1H_19534898_19534914	16	+	GGGTTGGGTGGGCGGG
chr1H	19572444	19572472	chr1H_19572444_19572472	28	+	GGGTTGGTTGGGGAGTAGGGCCGGGGGG
chr1H	19612949	19612973	chr1H_19612949_19612973	24	-	CCCTAGCCCCAAATCCCTCTCCCC
chr1H	19618107	19618139	chr1H_19618107_19618139	32	+	GGGAGGGGGAGGGAGGAGGAGGGGGTTTGGGG
chr1H	19687858	19687886	chr1H_19687858_19687886	28	+	GGGGATGAGACGGGTAAGAGAGGGAGGG
chr1H	19691083	19691107	chr1H_19691083_19691107	24	+	GGGAAGGAGGGGGCCGAGGGGGGG
chr1H	19692880	19692921	chr1H_19692880_19692921	41	+	GGGCTCGGGGGTCGGAGGGCGACGGGCGACGGGGGACGGGG
chr1H	19700469	19700492	chr1H_19700469_19700492	23	+	GGGCTGCTGCGGGAGCGGGAGGG
chr1H	19737161	19737186	chr1H_19737161_19737186	25	-	CCCCGGCATCCCTCCCGGCACTCCC
chr1H	19744002	19744027	chr1H_19744002_19744027	25	-	CCCCGGCACCCCTCCCGGAACTCCC
chr1H	19772621	19772638	chr1H_19772621_19772638	17	-	CCCCCCCCCCCCCCCCC
chr1H	19773426	19773452	chr1H_19773426_19773452	26	-	CCCCTCGCCCCGGCCGCCCGATGCCC
chr1H	19838732	19838765	chr1H_19838732_19838765	33	-	CCCACGTCCCCATCTCCCCCAACTCCCTTGCCC
chr1H	19840108	19840135	chr1H_19840108_19840135	27	-	CCCACGTCCCCATCTCCCCCAGCTCCC
chr1H	19840462	19840499	chr1H_19840462_19840499	37	-	CCCACCACCCAACCACCCACCCGGTGCCTCCCCCCCC
chr1H	19840808	19840837	chr1H_19840808_19840837	29	-	CCCCTCCTCCCTGCGGCACCCCTCCTCCC
chr1H	19841557	19841582	chr1H_19841557_19841582	25	-	CCCTCGACCCCCGACCCCCTACCCC
chr1H	19841696	19841728	chr1H_19841696_19841728	32	-	CCCTCGACCCCCGACCCCCGACCCCGACCCCC
chr1H	19841769	19841795	chr1H_19841769_19841795	26	-	CCCTCGACCCTCGACCCTCGACCCCC
chr1H	19841806	19841838	chr1H_19841806_19841838	32	-	CCCTCGACCCCCGACCCCCGACCCCGACCCCC
chr1H	19841879	19841905	chr1H_19841879_19841905	26	-	CCCTCGACCCTCGACCCTCGACCCCC
chr1H	19841916	19841948	chr1H_19841916_19841948	32	-	CCCTCGACCCCCGACCCCCGACCCCGACCCCC
chr1H	19841989	19842015	chr1H_19841989_19842015	26	-	CCCTCGACCCTCGACCCTCGACCCCC
chr1H	19842026	19842058	chr1H_19842026_19842058	32	-	CCCTCGACCCCCGACCCCCGACCCCGACCCCC
chr1H	19842099	19842125	chr1H_19842099_19842125	26	-	CCCTCGACCCTCGACCCTCGACCCCC
chr1H	19842136	19842168	chr1H_19842136_19842168	32	-	CCCTCGACCCCCGACCCCCGACCCCGACCCCC
chr1H	19842209	19842235	chr1H_19842209_19842235	26	-	CCCTCGACCCTCGACCCTCGACCCCC
chr1H	19842246	19842278	chr1H_19842246_19842278	32	-	CCCTCGACCCCCGACCCCCGACCCCGACCCCC
chr1H	19842319	19842345	chr1H_19842319_19842345	26	-	CCCTCGACCCTCGACCCTCGACCCCC
chr1H	19842356	19842388	chr1H_19842356_19842388	32	-	CCCTCGACCCCCGACCCCCGACCCCGACCCCC
chr1H	19842429	19842455	chr1H_19842429_19842455	26	-	CCCTCGACCCTCGACCCTCGACCCCC
chr1H	19842466	19842498	chr1H_19842466_19842498	32	-	CCCTCGACCCCCGACCCCCGACCCCGACCCCC
chr1H	19842539	19842565	chr1H_19842539_19842565	26	-	CCCTCGACCCTCGACCCTCGACCCCC
chr1H	19842576	19842608	chr1H_19842576_19842608	32	-	CCCTCGACCCCCGACCCCCGACCCCGACCCCC
chr1H	19842649	19842675	chr1H_19842649_19842675	26	-	CCCTCGACCCTCGACCCTCGACCCCC
chr1H	19842686	19842718	chr1H_19842686_19842718	32	-	CCCTCGACCCCCGACCCCCGACCCCGACCCCC
chr1H	19842759	19842785	chr1H_19842759_19842785	26	-	CCCTCGACCCTCGACCCTCGACCCCC
chr1H	19842796	19842828	chr1H_19842796_19842828	32	-	CCCTCGACCCCCGACCCCCGACCCCGACCCCC
chr1H	19842869	19842895	chr1H_19842869_19842895	26	-	CCCTCGACCCTCGACCCTCGACCCCC
chr1H	19842906	19842938	chr1H_19842906_19842938	32	-	CCCTCGACCCCCGACCCCCGACCCCGACCCCC
chr1H	19842979	19843005	chr1H_19842979_19843005	26	-	CCCTCGACCCTCGACCCTCGACCCCC
chr1H	19843016	19843048	chr1H_19843016_19843048	32	-	CCCTCGACCCCCGACCCCCGACCCCGACCCCC
chr1H	19843089	19843115	chr1H_19843089_19843115	26	-	CCCTCGACCCTCGACCCTCGACCCCC
chr1H	19843126	19843158	chr1H_19843126_19843158	32	-	CCCTCGACCCCCGACCCCCGACCCCGACCCCC
chr1H	19843199	19843225	chr1H_19843199_19843225	26	-	CCCTCGACCCTCGACCCTCGACCCCC
chr1H	19843236	19843268	chr1H_19843236_19843268	32	-	CCCTCGACCCCCGACCCCCGACCCCGACCCCC
chr1H	19843309	19843335	chr1H_19843309_19843335	26	-	CCCTCGACCCTCGACCCTCGACCCCC
chr1H	19843346	19843378	chr1H_19843346_19843378	32	-	CCCTCGACCCCCGACCCCCGACCCCGACCCCC
chr1H	19843419	19843445	chr1H_19843419_19843445	26	-	CCCTCGACCCTCGACCCTCGACCCCC
chr1H	19843456	19843488	chr1H_19843456_19843488	32	-	CCCTCGACCCCCGACCCCCTACCCCGATCCCC
chr1H	19862664	19862697	chr1H_19862664_19862697	33	-	CCCACGTTCCCATCTCCCCCAACTCCCTTTCCC
chr1H	19864038	19864071	chr1H_19864038_19864071	33	-	CCCACGTTCCCATCTCCCCCAACTCCCTTTCCC
chr1H	19903183	19903200	chr1H_19903183_19903200	17	+	GGGAGGGATGGGGTGGG
chr1H	19966999	19967019	chr1H_19966999_19967019	20	+	GGGCTTGGGGGGAGGGGGGG
chr1H	19978981	19979012	chr1H_19978981_19979012	31	-	CCCGCCCTCGCTTTCCCGCCCTCGCTTTCCC
chr1H	19991944	19991974	chr1H_19991944_19991974	30	-	CCCGGCCCATCTCCCCGCTCGTCCCCTCCC
chr1H	20020681	20020708	chr1H_20020681_20020708	27	+	GGGAGGGGGAGGGGGACGGGAGTGGGG
chr1H	20020836	20020856	chr1H_20020836_20020856	20	+	GGGTTGGGGTTGGGTGAGGG
chr1H	20041675	20041699	chr1H_20041675_20041699	24	-	CCCCCTCCCACCGCGCCCCTACCC
chr1H	20048389	20048412	chr1H_20048389_20048412	23	+	GGGATGCGGGCGGGGGGGGGGGG
chr1H	20055668	20055688	chr1H_20055668_20055688	20	-	CCCCTGACCCGCCCCGCCCC
chr1H	20060455	20060479	chr1H_20060455_20060479	24	+	GGGAGGAAGTGGGAAGGGAGGGGG
chr1H	20070530	20070554	chr1H_20070530_20070554	24	+	GGGAGGAAGTGGGAAGGGAGGGGG
chr1H	20073612	20073637	chr1H_20073612_20073637	25	-	CCCTCGCCCCTGCCCACCATATCCC
chr1H	20103327	20103351	chr1H_20103327_20103351	24	-	CCCGCCTCCCATCCCCGGCGCCCC
chr1H	20103559	20103584	chr1H_20103559_20103584	25	-	CCCGGCGCCCCTACACCCCGAGCCC
chr1H	20126278	20126311	chr1H_20126278_20126311	33	-	CCCCCTCCCCCCTCCCCGCCCGCAGCCCTCCCC
chr1H	20166692	20166718	chr1H_20166692_20166718	26	+	GGGGGCGAGGAAGGGGTGGGAGAGGG
chr1H	20167382	20167412	chr1H_20167382_20167412	30	+	GGGCGAGGGGCGACGGCGGGCGACGGCGGG
chr1H	20167422	20167450	chr1H_20167422_20167450	28	+	GGGCAAGGGCGACGGCGGGCGGCGAGGG
chr1H	20167459	20167497	chr1H_20167459_20167497	38	+	GGGCGAGGGCGACGGCGGGCGACGGCGGGCGGCGAGGG
chr1H	20179205	20179274	chr1H_20179205_20179274	69	-	CCCCCTCCCCCCTCCCCCTCCCCCCTCCCCGCCCGCAGCCCTCCCCTCCCCGCCGGCACCCCCACCCCC
chr1H	20222732	20222795	chr1H_20222732_20222795	63	-	CCCCCTCCCCCCTCCCCCCTCCCCGCCCGCAGCCCTCCCCTCCCCGCCGGCACCCCCACCCCC
chr1H	20258582	20258601	chr1H_20258582_20258601	19	+	GGGAGGGGGCAGGGAGGGG
chr1H	20276172	20276193	chr1H_20276172_20276193	21	+	GGGAGGGGCGCGGGGGGTGGG
chr1H	20285140	20285160	chr1H_20285140_20285160	20	-	CCCACCCGGAGCCCAAACCC
chr1H	20285297	20285321	chr1H_20285297_20285321	24	-	CCCCACCCACCCGCCCCCAATCCC
chr1H	20285790	20285809	chr1H_20285790_20285809	19	-	CCCCGTCCCTCCCCTCCCC
chr1H	20333054	20333078	chr1H_20333054_20333078	24	-	CCCCCTCCCGCCGCACCCCTACCC
chr1H	20346433	20346461	chr1H_20346433_20346461	28	-	CCCCCCAAAACCCCCTACCCCCCCCCCC
chr1H	20348773	20348798	chr1H_20348773_20348798	25	+	GGGGGAGGCGCGGGGGGGAGGGGGG
chr1H	20348860	20348930	chr1H_20348860_20348930	70	+	GGGGGGGAGCGACGGGGCGATGGGGAGGCGCAGGGGGGAGCGACGGGGCAACGGGGCGAGGGTGCATGGG
chr1H	20349054	20349077	chr1H_20349054_20349077	23	+	GGGTCGGGGAGGGAACTTTTGGG
chr1H	20361732	20361747	chr1H_20361732_20361747	15	-	CCCCCCCCCCCCCCC
chr1H	20365971	20366003	chr1H_20365971_20366003	32	-	CCCTAACGAACCCGGTTCCCCCCATCGTTCCC
chr1H	20369940	20369985	chr1H_20369940_20369985	45	+	GGGGGTGACGGGAGGGGGTTAGGGGGGACAAGAAGGGGCGGCGGG
chr1H	20383607	20383636	chr1H_20383607_20383636	29	-	CCCCATCCCACCCCGGCCCCACCCACCCC
chr1H	20383800	20383826	chr1H_20383800_20383826	26	-	CCCACGCACGCCCTGCGCCCCCCCCC
chr1H	20383929	20383964	chr1H_20383929_20383964	35	-	CCCCACCGCCGCCCTGCGCCCCCCCTCCACCGCCC
chr1H	20384808	20384840	chr1H_20384808_20384840	32	-	CCCTCGACCCCCGACCCCCTACCCCGACCCCC
chr1H	20385032	20385064	chr1H_20385032_20385064	32	-	CCCTCGACCCCCGACCCCCTACCCCGACCCCC
chr1H	20385448	20385472	chr1H_20385448_20385472	24	+	GGGCAGGGAGGAGGGGAGCGAGGG
chr1H	20385859	20385888	chr1H_20385859_20385888	29	+	GGGTAGGGAAGAAGGGGAAGGGTACAGGG
chr1H	20386199	20386225	chr1H_20386199_20386225	26	+	GGGTCCGGGTGGCTCAGGGTGCGGGG
chr1H	20400236	20400269	chr1H_20400236_20400269	33	-	CCCTATGGAACCCCGGTTCCCCCCATCGTTCCC
chr1H	20400411	20400428	chr1H_20400411_20400428	17	-	CCCCCCCCCCCCCCCCC
chr1H	20400505	20400539	chr1H_20400505_20400539	34	-	CCCTCCCCCAGATCGGCCCCTCACTCCCTCCCCC
chr1H	20409063	20409096	chr1H_20409063_20409096	33	-	CCCTAACGAACCCCGGTTCCCCCCATCGTTCCC
chr1H	20440870	20440895	chr1H_20440870_20440895	25	-	CCCTGGCACCCCTCCCGGCACTCCC
chr1H	20447643	20447664	chr1H_20447643_20447664	21	-	CCCACCCCACCCAACCACCCC
chr1H	20447721	20447744	chr1H_20447721_20447744	23	-	CCCAGCCCCCACCCCCGCTCCCC
chr1H	20447868	20447902	chr1H_20447868_20447902	34	-	CCCTGCGGCCCTCCTCCCCGCGGCCCTCCTCCCC
chr1H	20447973	20448031	chr1H_20447973_20448031	58	-	CCCGCCCCTCCTCCCACTGCCCTCCTCCCCGCGGCCCTCCTCCCACAGCCCTCCTCCC
chr1H	20448042	20448090	chr1H_20448042_20448090	48	-	CCCACTGCCCCTCCTCCCACTGCCCTCCTCCCCGCGGCCCTCCTCCCC
chr1H	20448809	20448848	chr1H_20448809_20448848	39	-	CCCCGACCCCCGACCCCCGGCCCACGACCCCCGACGCCC
chr1H	20448898	20448922	chr1H_20448898_20448922	24	-	CCCGACTCCCGACCCCCGACGCCC
chr1H	20449023	20449049	chr1H_20449023_20449049	26	-	CCCTCGACCCTCGACCCCCGACGCCC
chr1H	20449113	20449145	chr1H_20449113_20449145	32	-	CCCTCGACCCCCGGCCCCCTACCCCGACCCCC
chr1H	20459496	20459512	chr1H_20459496_20459512	16	-	CCCCCCCCCCCCCCCC
chr1H	20465920	20465954	chr1H_20465920_20465954	34	-	CCCCCTCACTCTCCCCTCTTTGCCCTCTGCCCCC
chr1H	20467088	20467127	chr1H_20467088_20467127	39	-	CCCCTCCCGATGGTCCCCAGCACCCATCCCGGCACTCCC
chr1H	20489259	20489280	chr1H_20489259_20489280	21	-	CCCACCCCACCCAACCACCCC
chr1H	20489337	20489360	chr1H_20489337_20489360	23	-	CCCAGCCCCCACCCCCGCTCCCC
chr1H	20490575	20490614	chr1H_20490575_20490614	39	-	CCCCGACCCCCGACCCCCGGCCCACGACCCCCGACGCCC
chr1H	20490664	20490688	chr1H_20490664_20490688	24	-	CCCGACTCCCGACCCCCGACGCCC
chr1H	20490699	20490782	chr1H_20490699_20490782	83	-	CCCCCCCCCCCCCCCGCCCGGCCCCCCACACCCCCCACCCCCCCCCCCCGCCCCCGCCCCCCGACCCCCGGCCCCCGCCCCCC
chr1H	20490793	20490846	chr1H_20490793_20490846	53	-	CCCCCCACCCCCCCCCCCCGCCCCCGCCCCCCGACCCCCGGCCCCCGCCCCCC
chr1H	20490857	20490910	chr1H_20490857_20490910	53	-	CCCCCCACCCCCCCCCCCCGCCCCCGCCCCCCGACCCCCGGCCCCCGCCCCCC
chr1H	20490921	20490974	chr1H_20490921_20490974	53	-	CCCCCCACCCCCCCCCCCCGCCCCCGCCCCCCGACCCCCGGCCCCCGCCCCCC
chr1H	20490985	20491038	chr1H_20490985_20491038	53	-	CCCCCCACCCCCCCCCCCCGCCCCCGCCCCCCGACCCCCGGCCCCCGCCCCCC
chr1H	20491049	20491102	chr1H_20491049_20491102	53	-	CCCCCCACCCCCCCCCCCCGCCCCCGCCCCCCGACCCCCGGCCCCCGCCCCCC
chr1H	20491113	20491166	chr1H_20491113_20491166	53	-	CCCCCCACCCCCCCCCCCCGCCCCCGCCCCCCGACCCCCGGCCCCCGCCCCCC
chr1H	20491177	20491230	chr1H_20491177_20491230	53	-	CCCCCCACCCCCCCCCCCCGCCCCCGCCCCCCGACCCCCGGCCCCCGCCCCCC
chr1H	20491241	20491294	chr1H_20491241_20491294	53	-	CCCCCCACCCCCCCCCCCCGCCCCCGCCCCCCGACCCCCGGCCCCCGCCCCCC
chr1H	20491305	20491358	chr1H_20491305_20491358	53	-	CCCCCCACCCCCCCCCCCCGCCCCCGCCCCCCGACCCCCGGCCCCCGCCCCCC
chr1H	20491369	20491422	chr1H_20491369_20491422	53	-	CCCCCCACCCCCCCCCCCCGCCCCCGCCCCCCGACCCCCGGCCCCCGCCCCCC
chr1H	20491433	20491486	chr1H_20491433_20491486	53	-	CCCCCCACCCCCCCCCCCCGCCCCCGCCCCCCGACCCCCGGCCCCCGCCCCCC
chr1H	20491497	20491550	chr1H_20491497_20491550	53	-	CCCCCCACCCCCCCCCCCCGCCCCCGCCCCCCGACCCCCGGCCCCCGCCCCCC
chr1H	20491561	20491614	chr1H_20491561_20491614	53	-	CCCCCCACCCCCCCCCCCCGCCCCCGCCCCCCGACCCCCGGCCCCCGCCCCCC
chr1H	20491625	20491678	chr1H_20491625_20491678	53	-	CCCCCCACCCCCCCCCCCCGCCCCCGCCCCCCGACCCCCGGCCCCCGCCCCCC
chr1H	20491689	20491742	chr1H_20491689_20491742	53	-	CCCCCCACCCCCCCCCCCCGCCCCCGCCCCCCGACCCCCGGCCCCCGCCCCCC
chr1H	20491753	20491806	chr1H_20491753_20491806	53	-	CCCCCCACCCCCCCCCCCCGCCCCCGCCCCCCGACCCCCGGCCCCCGCCCCCC
chr1H	20491817	20491870	chr1H_20491817_20491870	53	-	CCCCCCACCCCCCCCCCCCGCCCCCGCCCCCCGACCCCCGGCCCCCGCCCCCC
chr1H	20491881	20491934	chr1H_20491881_20491934	53	-	CCCCCCACCCCCCCCCCCCGCCCCCGCCCCCCGACCCCCGGCCCCCGCCCCCC
chr1H	20491945	20491998	chr1H_20491945_20491998	53	-	CCCCCCACCCCCCCCCCCCGCCCCCGCCCCCCGACCCCCGGCCCCCGCCCCCC
chr1H	20492009	20492062	chr1H_20492009_20492062	53	-	CCCCCCACCCCCCCCCCCCGCCCCCGCCCCCCGACCCCCGGCCCCCGCCCCCC
chr1H	20492073	20492126	chr1H_20492073_20492126	53	-	CCCCCCACCCCCCCCCCCCGCCCCCGCCCCCCGACCCCCGGCCCCCGCCCCCC
chr1H	20492137	20492190	chr1H_20492137_20492190	53	-	CCCCCCACCCCCCCCCCCCGCCCCCGCCCCCCGACCCCCGGCCCCCGCCCCCC
chr1H	20492201	20492254	chr1H_20492201_20492254	53	-	CCCCCCACCCCCCCCCCCCGCCCCCGCCCCCCGACCCCCGGCCCCCGCCCCCC
chr1H	20492265	20492318	chr1H_20492265_20492318	53	-	CCCCCCACCCCCCCCCCCCGCCCCCGCCCCCCGACCCCCGGCCCCCGCCCCCC
chr1H	20492329	20492382	chr1H_20492329_20492382	53	-	CCCCCCACCCCCCCCCCCCGCCCCCGCCCCCCGACCCCCGGCCCCCGCCCCCC
chr1H	20492393	20492431	chr1H_20492393_20492431	38	-	CCCCCCACCCCCCCCCCCCGCCCCCGCCCCCAACCCCC
chr1H	20502368	20502383	chr1H_20502368_20502383	15	-	CCCCCCCGCCCCCCC
chr1H	20509938	20509977	chr1H_20509938_20509977	39	-	CCCCTCCCAATGGTCCCCAGCACCCCTCCCGGCACTCCC
chr1H	20521963	20521987	chr1H_20521963_20521987	24	-	CCCGAGCCCGCGCCCCCTGTGCCC
chr1H	20527832	20527881	chr1H_20527832_20527881	49	+	GGGGGGGGGGGGGGCCGCGCCGGGGGGGGGGCGGGGCGGCGGGGGGGGG
chr1H	20557885	20557912	chr1H_20557885_20557912	27	-	CCCTCGCGCCCACGACCCGCTCGCCCC
chr1H	20558232	20558272	chr1H_20558232_20558272	40	-	CCCGTCCCCGGGGCGCCCCTCTCCCCCAACGCCCGTGCCC
chr1H	20559331	20559361	chr1H_20559331_20559361	30	-	CCCCCCAGTGGGACCCGGCTGCCCTCGCCC
chr1H	20560753	20560784	chr1H_20560753_20560784	31	-	CCCTCTGTCCCGCCCTTCCGCCCGGACTCCC
chr1H	20560834	20560862	chr1H_20560834_20560862	28	-	CCCCCCACCTGCCCATACTCCCACGCCC
chr1H	20560901	20560933	chr1H_20560901_20560933	32	-	CCCACTTCCCCCGCCCCGGTGCCCACTGACCC
chr1H	20560962	20560987	chr1H_20560962_20560987	25	-	CCCCCTCTACCCCCCCCCCCCCCCC
chr1H	20562142	20562158	chr1H_20562142_20562158	16	+	GGGGGGGGGGGGGGGG
chr1H	20564376	20564405	chr1H_20564376_20564405	29	+	GGGGGGGGGGGGGGGGGGGTTGCTTGGGG
chr1H	20599984	20600012	chr1H_20599984_20600012	28	-	CCCCAGGGGCCCCACAAGACCCCACCCC
chr1H	20604094	20604121	chr1H_20604094_20604121	27	+	GGGGGCGGGCTTGTGGGGTCCCTGGGG
chr1H	20607295	20607319	chr1H_20607295_20607319	24	-	CCCGTGCCCCCTCCCCGAGCCCCC
chr1H	20660822	20660854	chr1H_20660822_20660854	32	-	CCCGTGGATCCCGCGGATCCCGTCCCATGCCC
chr1H	20661525	20661559	chr1H_20661525_20661559	34	-	CCCTATCCCCCCTCCCGAACCCTACCCCTTCCCC
chr1H	20661607	20661634	chr1H_20661607_20661634	27	-	CCCCCCCCTTTCCTCCCCCGTCCACCC
chr1H	20677050	20677076	chr1H_20677050_20677076	26	-	CCCCTCCCGGTAAAACCCAGGAACCC
chr1H	20711596	20711617	chr1H_20711596_20711617	21	+	GGGTGGGTTGGGGAGGGGGGG
chr1H	20715226	20715253	chr1H_20715226_20715253	27	+	GGGTGCGGCGGGTATTAGGGGAATGGG
chr1H	20720980	20721001	chr1H_20720980_20721001	21	-	CCCCCACCCGTCCCTCTCCCC
chr1H	20728136	20728162	chr1H_20728136_20728162	26	-	CCCTCGCCCCTGCCCACCATATCCCC
chr1H	20732124	20732150	chr1H_20732124_20732150	26	-	CCCTCGCCCCTGCCCACCATATCCCC
chr1H	20734785	20734811	chr1H_20734785_20734811	26	-	CCCTCGCCCCTGCCCACCATATCCCC
chr1H	20757255	20757283	chr1H_20757255_20757283	28	-	CCCCCAAGACCGCCCCAACGGCCCACCC
chr1H	20757501	20757535	chr1H_20757501_20757535	34	-	CCCTCGCCCGGGCTCCCATGCCCAGGCCTACCCC
chr1H	20774479	20774497	chr1H_20774479_20774497	18	+	GGGGGGGACGAGGGGGGG
chr1H	20790494	20790514	chr1H_20790494_20790514	20	+	GGGGGCGGGGGCGGGCGGGG
chr1H	20791722	20791742	chr1H_20791722_20791742	20	+	GGGATGCGGGCGGGCGGGGG
chr1H	20793426	20793442	chr1H_20793426_20793442	16	-	CCCCCCCCCCCCCCCC
chr1H	20803126	20803155	chr1H_20803126_20803155	29	+	GGGATCCCTGGGTCGGACCGGGAAGAGGG
chr1H	20809329	20809344	chr1H_20809329_20809344	15	-	CCCCCCCCCCCCCCC
chr1H	20826512	20826538	chr1H_20826512_20826538	26	+	GGGGATATGGTGGGCACGGGTGAGGG
chr1H	20852059	20852082	chr1H_20852059_20852082	23	-	CCCTCCCGCTCCCGCAGCAGCCC
chr1H	20868801	20868828	chr1H_20868801_20868828	27	+	GGGCGGGAGGTGGGGGTTGCGCGGGGG
chr1H	20869018	20869040	chr1H_20869018_20869040	22	+	GGGTGAGGGGCGAGGGGGAGGG
chr1H	20879005	20879050	chr1H_20879005_20879050	45	-	CCCGCCCTTGCTTTCCCGCCCTCGCTTTCCCGCCCTCGCTTTCCC
chr1H	20895777	20895802	chr1H_20895777_20895802	25	+	GGGAGTGTCGGGAGGGGTGCCGGGG
chr1H	20904968	20905002	chr1H_20904968_20905002	34	+	GGGGGCGACTTGGGAGGGGACGGGAGGGGAGGGG
chr1H	20906167	20906183	chr1H_20906167_20906183	16	-	CCCCCCCCCCCCCCCC
chr1H	20913626	20913650	chr1H_20913626_20913650	24	-	CCCCCTCCCTTCCCACTTCTTCCC
chr1H	20948515	20948530	chr1H_20948515_20948530	15	-	CCCCCCCCCCCCCCC
chr1H	20950865	20950884	chr1H_20950865_20950884	19	-	CCCCAAAACCCTCCCGCCC
chr1H	20963385	20963415	chr1H_20963385_20963415	30	-	CCCTCGACCTCCCTCCTCCCCTGCTTCCCC
chr1H	20969668	20969688	chr1H_20969668_20969688	20	-	CCCCCCCTCCCCCCAAGCCC
chr1H	20985995	20986024	chr1H_20985995_20986024	29	-	CCCGAAGGCCCGTTTCCCCTTGCGCGCCC
chr1H	20986247	20986270	chr1H_20986247_20986270	23	-	CCCTACCCCCATTCCCCCCCCCC
chr1H	20988159	20988181	chr1H_20988159_20988181	22	-	CCCTCGCCCTCGCTCCCAGCCC
chr1H	20988216	20988236	chr1H_20988216_20988236	20	-	CCCCTCGCCCTCCCTCTCCC
chr1H	20988685	20988708	chr1H_20988685_20988708	23	-	CCCGTGCCCGGCCGCCCGCCCCC
chr1H	20999266	20999297	chr1H_20999266_20999297	31	-	CCCGTCAGCCCGCCAAAGCCCATCTACGCCC
chr1H	20999748	20999765	chr1H_20999748_20999765	17	+	GGGGGGGGGGGGGGGGG
chr1H	21001678	21001701	chr1H_21001678_21001701	23	-	CCCGTCCCACGCCCTGCTCTCCC
chr1H	21001724	21001801	chr1H_21001724_21001801	77	-	CCCTGTGCCGCCCCGCGGCCGCCCAGCCCTGCGCCGCCCCTCGCCCGCCCCGCCCCGCGCCGCCCTGCGCCGCCCCC
chr1H	21001961	21001991	chr1H_21001961_21001991	30	-	CCCGCCCCGGCCCCCGCCGCCCCCCCGCCC
chr1H	21009314	21009345	chr1H_21009314_21009345	31	+	GGGCAAAGAGGGGACCTAGGGGGCCTAGGGG
chr1H	21013442	21013467	chr1H_21013442_21013467	25	-	CCCCGAGCCCGGCCCGACGCCGCCC
chr1H	21013580	21013623	chr1H_21013580_21013623	43	-	CCCCCCCCCCCCCCCCGACCCTGTCCCCCCTCTCCCTCACCCC
chr1H	21013644	21013663	chr1H_21013644_21013663	19	-	CCCAGAGTCCCCCCCCCCC
chr1H	21016690	21016712	chr1H_21016690_21016712	22	-	CCCCAAATACCCCAACCCACCC
chr1H	21017410	21017433	chr1H_21017410_21017433	23	+	GGGAGAGAGGGAGGGAGGAGGGG
chr1H	21029021	21029045	chr1H_21029021_21029045	24	-	CCCAGTCCTGCCCATTTCCCCCCC
chr1H	21043486	21043502	chr1H_21043486_21043502	16	-	CCCACCCACCCAACCC
chr1H	21049429	21049454	chr1H_21049429_21049454	25	-	CCCAGTCCTGCCCATTTTCCCCCCC
chr1H	21057629	21057652	chr1H_21057629_21057652	23	+	GGGAGGGATTTCAGGGGATTGGG
chr1H	21057744	21057773	chr1H_21057744_21057773	29	+	GGGATTGAAGGGGGATGGAGGGGATTGGG
chr1H	21063438	21063463	chr1H_21063438_21063463	25	-	CCCAGCCCGCAGCCCCTGCCTCCCC
chr1H	21076879	21076909	chr1H_21076879_21076909	30	-	CCCAGCCACGCCCCCAGCGTCCCCCCCCCC
chr1H	21078193	21078224	chr1H_21078193_21078224	31	-	CCCTCGCCCAGTCACGCCCCTCCCGAGCCCC
chr1H	21104548	21104584	chr1H_21104548_21104584	36	+	GGGGAGGGACGGGAGTGGGTGGATGGGAGCAACGGG
chr1H	21104593	21104614	chr1H_21104593_21104614	21	+	GGGGTTGGTGGGGAGGGTGGG
chr1H	21146171	21146197	chr1H_21146171_21146197	26	-	CCCCGCCCGACACCCCGCGGTGGCCC
chr1H	21146626	21146647	chr1H_21146626_21146647	21	-	CCCAGCAGCCCGCCCCGGCCC
chr1H	21146942	21146966	chr1H_21146942_21146966	24	+	GGGGGAGGGGAGGGGAGGGGAGGG
chr1H	21171325	21171340	chr1H_21171325_21171340	15	-	CCCACCCTCCCGCCC
chr1H	21208914	21208955	chr1H_21208914_21208955	41	-	CCCCAACCCCATTGTCGCCCTCTTCCCGCCCACCACCGCCC
chr1H	21214437	21214476	chr1H_21214437_21214476	39	-	CCCTCGCCCCCCTGCCCCCTCCCCTCCCGGTCCCCGCCC
chr1H	21214523	21214555	chr1H_21214523_21214555	32	-	CCCTTCGGCCCCTCCTCCCTCCTCCCCCACCC
chr1H	21225976	21226001	chr1H_21225976_21226001	25	+	GGGAGTGCCGGGAGGGGTGACGGGG
chr1H	21236499	21236524	chr1H_21236499_21236524	25	+	GGGAGTGCCGGGAGGGGTGACGGGG
chr1H	21237165	21237190	chr1H_21237165_21237190	25	+	GGGAGTGCCGGGAGGGGTGACGGGG
chr1H	21244417	21244456	chr1H_21244417_21244456	39	+	GGGAGTGTCGGGAGGGGTGCCGGGGACCACCGGGAGGGG
chr1H	21254125	21254164	chr1H_21254125_21254164	39	+	GGGAGTGCCGGGAGGGGTGCCGGGGACCACCGGGAGGGG
chr1H	21269470	21269500	chr1H_21269470_21269500	30	-	CCCCCCATCCCCCCCCCCCCCAACCCGCCC
chr1H	21281485	21281504	chr1H_21281485_21281504	19	+	GGGCGAGGGGGGGAGGGGG
chr1H	21288245	21288274	chr1H_21288245_21288274	29	+	GGGAGAGGGGGGGCAGGGAGGAGAGGGGG
chr1H	21311055	21311071	chr1H_21311055_21311071	16	+	GGGTGGGAGGGCGGGG
chr1H	21347176	21347202	chr1H_21347176_21347202	26	+	GGGCCGCGGGGTGGGGGCTTGTGGGG
chr1H	21383227	21383251	chr1H_21383227_21383251	24	-	CCCCCTCCCGTCCCACTTCTTCCC
chr1H	21405778	21405817	chr1H_21405778_21405817	39	-	CCCCTCCCGATGGTCCCCGGCGCCCCTCCCGGCACTCCC
chr1H	21407496	21407535	chr1H_21407496_21407535	39	-	CCCCTCCCGATGGTCCCCGGCACCCCTCCCGGCACTCCC
chr1H	21414411	21414450	chr1H_21414411_21414450	39	-	CCCCTCCCGATGGTCCCCGGCACCCCTCCCGGCACTCCC
chr1H	21426699	21426727	chr1H_21426699_21426727	28	-	CCCCCCGTACCCTCCCCCGCTCACCCCC
chr1H	21428531	21428552	chr1H_21428531_21428552	21	-	CCCACCCCCTCCCTCTCCCCC
chr1H	21429446	21429476	chr1H_21429446_21429476	30	-	CCCCTGCCCTCTCTCTCCCCCAGCCTCCCC
chr1H	21429770	21429802	chr1H_21429770_21429802	32	-	CCCGTGAGCCCCCTCCCCCACCCCCCAAACCC
chr1H	21444000	21444027	chr1H_21444000_21444027	27	+	GGGGCACGGGCTATCTGGGAGGTCGGG
chr1H	21453024	21453054	chr1H_21453024_21453054	30	-	CCCCTCCCGATGGTCCCCGGCACCCCTCCC
chr1H	21460092	21460131	chr1H_21460092_21460131	39	-	CCCCTCCCGATGGTCCCCGGCACCCCTCCCGGCACTCCC
chr1H	21477642	21477670	chr1H_21477642_21477670	28	-	CCCGTGCTGCCCGATCCCCTCCAGTCCC
chr1H	21477829	21477862	chr1H_21477829_21477862	33	-	CCCCTGCGCTGCCCCGTCGAGCCCGCAGCTCCC
chr1H	21482312	21482331	chr1H_21482312_21482331	19	+	GGGTAGGGTATGGGCAGGG
chr1H	21490648	21490674	chr1H_21490648_21490674	26	-	CCCTCGCCCCTGCCCACCATATCCCC
chr1H	21505658	21505677	chr1H_21505658_21505677	19	+	GGGGAGAGGGAAGGGGGGG
chr1H	21507689	21507712	chr1H_21507689_21507712	23	-	CCCTCCCGCTCCCGCAGCAGCCC
chr1H	21512699	21512718	chr1H_21512699_21512718	19	+	GGGGAGAGGGAAGGGGGGG
chr1H	21519882	21519912	chr1H_21519882_21519912	30	+	GGGGAAGAGAGGGGGAGACAGGGGATGGGG
chr1H	21520245	21520271	chr1H_21520245_21520271	26	+	GGGAGGAGGAGGGCGGGCAGCGGGGG
chr1H	21523622	21523637	chr1H_21523622_21523637	15	-	CCCCCCCCCCCCCCC
chr1H	21541138	21541158	chr1H_21541138_21541158	20	-	CCCCCTCCCTCCCCATGCCC
chr1H	21547012	21547039	chr1H_21547012_21547039	27	-	CCCTCTTCCCTGAGCCTCCCTGCCCCC
chr1H	21551844	21551883	chr1H_21551844_21551883	39	+	GGGCGTCTCCGGGATATTGGGCTGAGCGGGAGCGACGGG
chr1H	21570741	21570762	chr1H_21570741_21570762	21	-	CCCCGCATCCCGCCCCGACCC
chr1H	21570814	21570835	chr1H_21570814_21570835	21	-	CCCCGCATCCCGCCCCGACCC
chr1H	21570957	21570979	chr1H_21570957_21570979	22	-	CCCTTTCCCGCTCCCCGCACCC
chr1H	21576040	21576055	chr1H_21576040_21576055	15	+	GGGGGGGGGGGGGGG
chr1H	21579753	21579779	chr1H_21579753_21579779	26	+	GGGGGGGGGGGGGGACGGGACACGGG
chr1H	21590569	21590593	chr1H_21590569_21590593	24	-	CCCCCTCCCTTCCCACTTCTTCCC
chr1H	21596356	21596398	chr1H_21596356_21596398	42	-	CCCTGTCGTCCCCGCCCCCTGAGCCACCCGGACCCTCGGCCC
chr1H	21596642	21596666	chr1H_21596642_21596666	24	-	CCCTGTACCCTTCCCCTTCTTCCC
chr1H	21601677	21601712	chr1H_21601677_21601712	35	+	GGGGGGGTGGGGGTGTGGGGGCTCACCGGGAGGGG
chr1H	21601727	21601754	chr1H_21601727_21601754	27	+	GGGTGGCGGGGCCGGGGGTGTTGGGGG
chr1H	21608902	21608930	chr1H_21608902_21608930	28	+	GGGGTGGGGGCTTGTGGGGCCCCTGGGG
chr1H	21615460	21615488	chr1H_21615460_21615488	28	+	GGGGTGGGGGCTTGTGGGGCCCCTTGGG
chr1H	21620183	21620236	chr1H_21620183_21620236	53	-	CCCTATCCCTCTCTCTCCCTCTCCCTCTCCCTCTCTCCCTCTCCCTCTCTCCC
chr1H	21639998	21640022	chr1H_21639998_21640022	24	+	GGGAAGAAGTGGGAAGGGAGGGGG
chr1H	21647749	21647776	chr1H_21647749_21647776	27	+	GGGAGCTCGGGCGGTGGGAGGAATGGG
chr1H	21648025	21648054	chr1H_21648025_21648054	29	+	GGGGAGAGAGGGCGCTGGGTGGCTGCGGG
chr1H	21665472	21665511	chr1H_21665472_21665511	39	+	GGGGCAGGGGAGGGGGGAGGGGGCGGGGGGCTTTGCGGG
chr1H	21671255	21671281	chr1H_21671255_21671281	26	+	GGGTTCCGAGGGTCCATTGGGAGGGG
chr1H	21673142	21673166	chr1H_21673142_21673166	24	+	GGGAAGAAGTGGGAAGGGAGGGGG
chr1H	21684491	21684515	chr1H_21684491_21684515	24	+	GGGAAGAAGTGGGAAGGGAGGGGG
chr1H	21735623	21735659	chr1H_21735623_21735659	36	-	CCCAGCTGTCCCCCAAGTCCCCCCCCCCCCCCACCC
chr1H	21741081	21741105	chr1H_21741081_21741105	24	+	GGGGGGGCTAGTGGGCCACCAGGG
chr1H	21756805	21756825	chr1H_21756805_21756825	20	+	GGGGCGGGGGCGAGGGCGGG
chr1H	21756858	21756889	chr1H_21756858_21756889	31	+	GGGGCCGGGGGCGAGGCGGGCGACCGAGGGG
chr1H	21756904	21756940	chr1H_21756904_21756940	36	+	GGGGGCGGGGTGAGGGCGCGACCGGGCGGCGTCGGG
chr1H	21756989	21757025	chr1H_21756989_21757025	36	+	GGGGGTGGGGGAGGCACCGGGAGGCGTCGGGAAGGG
chr1H	21758403	21758430	chr1H_21758403_21758430	27	-	CCCCCTCAGGTGCCCACGCCCGCGCCC
chr1H	21778342	21778411	chr1H_21778342_21778411	69	+	GGGCAGCCGGGGCGATGGGCAGCCGGGGAGGAGGGGCAGCCGGGGCGGTGGGCAGCCGGGGCGGTGGGG
chr1H	21778592	21778634	chr1H_21778592_21778634	42	+	GGGCGGGGAGGAGGGGTGGCGAGGGCGCTCGGGCGGGCAGGG
chr1H	21778742	21778760	chr1H_21778742_21778760	18	+	GGGGTGGGCGGGGGGGGG
chr1H	21814961	21814985	chr1H_21814961_21814985	24	+	GGGAGGAAGTGGGAAGGGAGGGGG
chr1H	21824319	21824358	chr1H_21824319_21824358	39	-	CCCCTCCCGATGGTCCCCGGCACCCCTCCCGGCACTCCC
chr1H	21830640	21830664	chr1H_21830640_21830664	24	+	GGGAGGAAGTGGGAAGGGAGGGGG
chr1H	21838701	21838730	chr1H_21838701_21838730	29	+	GGGGGGCTCTTGGGCAGGAGGGCGATGGG
chr1H	21839049	21839071	chr1H_21839049_21839071	22	+	GGGGGGGTGGGGGAGTGGGGGG
chr1H	21843601	21843617	chr1H_21843601_21843617	16	+	GGGGGGGGGGGGGGGG
chr1H	21850426	21850445	chr1H_21850426_21850445	19	+	GGGAAGGGACGGGTTGGGG
chr1H	21907637	21907666	chr1H_21907637_21907666	29	-	CCCCTCCCCATGGTCCCCGGTACCCTCCC
chr1H	21922130	21922159	chr1H_21922130_21922159	29	+	GGGATGGGGTGGGGAGAGGAGGGAGTGGG
chr1H	21928009	21928025	chr1H_21928009_21928025	16	-	CCCCCCCCCCCCCCCC
chr1H	21937105	21937127	chr1H_21937105_21937127	22	-	CCCTTCTCCCTCTCCCTCTCCC
chr1H	21944435	21944468	chr1H_21944435_21944468	33	+	GGGACTTTTAGGGACTAAAAGGGGGTATTTGGG
chr1H	21955527	21955548	chr1H_21955527_21955548	21	-	CCCGCGCCCCCGCCCCCGCCC
chr1H	21955892	21955918	chr1H_21955892_21955918	26	+	GGGTGGGCTTTGGGGGCTTCGCTGGG
chr1H	21965036	21965059	chr1H_21965036_21965059	23	+	GGGCTGCTGCGGGAGCGGGAGGG
chr1H	22028709	22028725	chr1H_22028709_22028725	16	+	GGGGGGGGGGGGGGGG
chr1H	22032228	22032288	chr1H_22032228_22032288	60	+	GGGAGCGTGGGAGGAGAAGGGGCTCAAGGGGGAGCTCAGGGGGAGCCCAAGGGAGAGGGG
chr1H	22044889	22044905	chr1H_22044889_22044905	16	-	CCCCCCCCCCCCGCCC
chr1H	22049435	22049451	chr1H_22049435_22049451	16	-	CCCCCCCCCCCCCCCC
chr1H	22054071	22054088	chr1H_22054071_22054088	17	+	GGGGGGGAGGGGGAGGG
chr1H	22086837	22086856	chr1H_22086837_22086856	19	+	GGGGAGGGTGGTGGGAGGG
chr1H	22088054	22088080	chr1H_22088054_22088080	26	+	GGGGCTGGGAGCGAGGGGGGGAGGGG
chr1H	22139111	22139130	chr1H_22139111_22139130	19	+	GGGGAGGGTGGTGGGAGGG
chr1H	22141686	22141712	chr1H_22141686_22141712	26	+	GGGGCTGGGAGCGAGGGGGGGAGGGG
chr1H	22173572	22173588	chr1H_22173572_22173588	16	-	CCCCCCCCCCCCCCCC
chr1H	22191815	22191845	chr1H_22191815_22191845	30	+	GGGAGGGGTGCCGGGGACCATCGGGAGGGG
chr1H	22202377	22202396	chr1H_22202377_22202396	19	-	CCCTCGCCCCTGCCCACCC
chr1H	22220497	22220519	chr1H_22220497_22220519	22	-	CCCACCGCCCCCCTCCCCTCCC
chr1H	22227352	22227368	chr1H_22227352_22227368	16	-	CCCCCCCACCCCGCCC
chr1H	22227486	22227520	chr1H_22227486_22227520	34	-	CCCCACCTCGCCCCCGCTGCCCCACCTCGCCCCC
chr1H	22227679	22227710	chr1H_22227679_22227710	31	-	CCCCCACACCCCCACCCCCACCCCCCCACCC
chr1H	22233943	22233972	chr1H_22233943_22233972	29	+	GGGTAGGGAGGAAGGGGAAGGGTACAGGG
chr1H	22259452	22259477	chr1H_22259452_22259477	25	+	GGGAGTGCCGGGAGGGGTGCCGGGG
chr1H	22267893	22267918	chr1H_22267893_22267918	25	+	GGGAGTGCCGGGAGGGGTGCTGGGG
chr1H	22276831	22276855	chr1H_22276831_22276855	24	-	CCCCCTCCCTTCCCACTTCCTCCC
chr1H	22295594	22295618	chr1H_22295594_22295618	24	-	CCCCCTCCCTTCCCACTTCCTCCC
chr1H	22328806	22328831	chr1H_22328806_22328831	25	+	GGGATGAGGGGGGGGGGGGGGGGGG
chr1H	22334954	22334986	chr1H_22334954_22334986	32	+	GGGTGAGGTAGGGACGGCGGGGCGATGCAGGG
chr1H	22409301	22409335	chr1H_22409301_22409335	34	-	CCCACACTGGCCCGCGCATGCCCGCATTGACCCC
chr1H	22412099	22412122	chr1H_22412099_22412122	23	-	CCCTTTCGACCCATCCCCGACCC
chr1H	22432164	22432197	chr1H_22432164_22432197	33	-	CCCACCCCCACCCCCACCCCCACCCGAACCCCC
chr1H	22440414	22440439	chr1H_22440414_22440439	25	-	CCCCGGCACCCCTCCCGGCACTCCC
chr1H	22490160	22490185	chr1H_22490160_22490185	25	-	CCCCGGCACCCCTCCCGGCACTCCC
chr1H	22494871	22494902	chr1H_22494871_22494902	31	-	CCCGGTCCCGCTCCCCCGAGCCCTGCCGCCC
chr1H	22520757	22520784	chr1H_22520757_22520784	27	+	GGGGAAGAGGGAGGCCGCGGGCACGGG
chr1H	22523974	22523990	chr1H_22523974_22523990	16	+	GGGCGGGAGGGCGGGG
chr1H	22529855	22529882	chr1H_22529855_22529882	27	+	GGGGAAGAGGGAGGCCGCGGGCACGGG
chr1H	22558719	22558771	chr1H_22558719_22558771	52	+	GGGGCGATGGGGCCTGCGGGCGGCGGGGCGACGGGGCCTGCGGGCGGCGGGG
chr1H	22570223	22570250	chr1H_22570223_22570250	27	+	GGGGAAGAGGGAGGCCGCGGGCACGGG
chr1H	22578229	22578268	chr1H_22578229_22578268	39	-	CCCCTCCCGATGGTCCCCGGCACCCCTCCCGGCACTCCC
chr1H	22583564	22583602	chr1H_22583564_22583602	38	-	CCCCTCCCGATGGTCCCCGGCACCCTCCCGGCACTCCC
chr1H	22593756	22593795	chr1H_22593756_22593795	39	-	CCCCTCCCGATGGTCCCCGGCACCCCTCCCGGCACTCCC
chr1H	22603101	22603121	chr1H_22603101_22603121	20	-	CCCCTCCCTCCCTCCCTCCC
chr1H	22603267	22603292	chr1H_22603267_22603292	25	-	CCCCGTCCCCCGCGCCCCTCCGCCC
chr1H	22603366	22603389	chr1H_22603366_22603389	23	-	CCCCGCCCCGCCCCGCCTCCCCC
chr1H	22606447	22606466	chr1H_22606447_22606466	19	-	CCCTCACTCCCTCCCTCCC
chr1H	22617591	22617619	chr1H_22617591_22617619	28	-	CCCGCACCGCCCACGGCCCGTGCGACCC
chr1H	22626058	22626074	chr1H_22626058_22626074	16	+	GGGGGGGGGGGGTGGG
chr1H	22632496	22632519	chr1H_22632496_22632519	23	-	CCCTCCCGCTCCCGCAGCAGCCC
chr1H	22646827	22646851	chr1H_22646827_22646851	24	-	CCCCCTCCCTTCCCACTTCCTCCC
chr1H	22654593	22654632	chr1H_22654593_22654632	39	-	CCCCTCCCGATGGTCCCCGGCACCCCTCCCGGCACTCCC
chr1H	22665974	22666013	chr1H_22665974_22666013	39	-	CCCCTCCCGATGGTCCCCGGCACCCCTCCCGGCACTCCC
chr1H	22678493	22678527	chr1H_22678493_22678527	34	-	CCCATCCCGAAGTCCCGCCAGAACCCCGGCGCCC
chr1H	22682241	22682265	chr1H_22682241_22682265	24	+	GGGGGAGGAGGGGGATGGGGAGGG
chr1H	22728806	22728843	chr1H_22728806_22728843	37	+	GGGAGTGCCGGGAGGGTACCGGGGACCATCGGGAGGG
chr1H	22732435	22732462	chr1H_22732435_22732462	27	-	CCCAGGGGCCCCACAAGCCCCCACCCC
chr1H	22739603	22739630	chr1H_22739603_22739630	27	-	CCCCAGGGGCCCCACAAGCCCCCACCC
chr1H	22742667	22742682	chr1H_22742667_22742682	15	+	GGGGGGGGGGGGGGG
[truncated: 327,098 more rows]
