# Supplementary material for: Genome-wide discovery of G-quadruplexes in barley
Source: Sci Rep. 2021 Apr 12;11:7876. doi: 10.1038/s41598-021-86838-3 (PMC8041835; doi:10.1038/s41598-021-86838-3)
Supplement: Supplementary file 2 — Supplementary Information 2. [file 41598_2021_86838_MOESM2_ESM.zip]

Archive with 34 entries (33 files):
- circos/
- circos/image.black.conf
- __MACOSX/circos/._image.black.conf
- circos/cut_n1000_GC.counts.txt
- __MACOSX/circos/._cut_n1000_GC.counts.txt
- circos/r0r1.conf
- __MACOSX/circos/._r0r1.conf
- circos/barley_genome.tsv
- __MACOSX/circos/._barley_genome.tsv
- circos/housekeeping.conf
- __MACOSX/circos/._housekeeping.conf
- circos/bundles_1e6_mem3.txt
- __MACOSX/circos/._bundles_1e6_mem3.txt
- circos/cut_n1000_HC.counts.txt
- __MACOSX/circos/._cut_n1000_HC.counts.txt
- circos/colors_fonts_patterns.conf
- __MACOSX/circos/._colors_fonts_patterns.conf
- circos/image.conf
- __MACOSX/circos/._image.conf
- circos/image.generic.conf
- __MACOSX/circos/._image.generic.conf
- circos/circos.png
- __MACOSX/circos/._circos.png
- circos/circos.conf
- __MACOSX/circos/._circos.conf
- circos/cut_n1000_G4.counts.txt
- __MACOSX/circos/._cut_n1000_G4.counts.txt
- circos/cut_n1000_TE.counts.txt
- __MACOSX/circos/._cut_n1000_TE.counts.txt
- circos/wheat_genome.tsv
- __MACOSX/circos/._wheat_genome.tsv
- circos/circos.svg
- circos/circos_submitted.conf
- __MACOSX/circos/._circos_submitted.conf
