# Supplementary material for: Genome-wide discovery of G-quadruplexes in barley
Source: Sci Rep. 2021 Apr 12;11:7876. doi: 10.1038/s41598-021-86838-3 (PMC8041835; doi:10.1038/s41598-021-86838-3)
Supplement: Supplementary file 2 — Supplementary Information 2. [file 41598_2021_86838_MOESM2_ESM.zip › circos/cut_n1000_GC.counts.txt]

Hv1	0	522466	0.425239
Hv1	522466	1044932	0.427590
Hv1	1044932	1567398	0.440157
Hv1	1567398	2089864	0.420445
Hv1	2089864	2612330	0.426187
Hv1	2612330	3134796	0.413570
Hv1	3134796	3657262	0.438702
Hv1	3657262	4179728	0.441399
Hv1	4179728	4702194	0.431967
Hv1	4702194	5224660	0.444109
Hv1	5224660	5747126	0.452378
Hv1	5747126	6269592	0.408015
Hv1	6269592	6792058	0.386408
Hv1	6792058	7314524	0.423130
Hv1	7314524	7836990	0.416607
Hv1	7836990	8359456	0.429595
Hv1	8359456	8881922	0.429999
Hv1	8881922	9404388	0.428849
Hv1	9404388	9926854	0.408195
Hv1	9926854	10449320	0.419405
Hv1	10449320	10971786	0.431257
Hv1	10971786	11494252	0.414348
Hv1	11494252	12016718	0.444718
Hv1	12016718	12539184	0.430543
Hv1	12539184	13061650	0.435603
Hv1	13061650	13584116	0.424431
Hv1	13584116	14106582	0.441525
Hv1	14106582	14629048	0.426175
Hv1	14629048	15151514	0.422772
Hv1	15151514	15673980	0.416620
Hv1	15673980	16196446	0.418791
Hv1	16196446	16718912	0.417463
Hv1	16718912	17241378	0.406725
Hv1	17241378	17763844	0.422215
Hv1	17763844	18286310	0.429209
Hv1	18286310	18808776	0.427234
Hv1	18808776	19331242	0.409830
Hv1	19331242	19853708	0.407131
Hv1	19853708	20376174	0.433651
Hv1	20376174	20898640	0.436953
Hv1	20898640	21421106	0.415801
Hv1	21421106	21943572	0.422611
Hv1	21943572	22466038	0.410859
Hv1	22466038	22988504	0.408319
Hv1	22988504	23510970	0.412859
Hv1	23510970	24033436	0.422322
Hv1	24033436	24555902	0.426181
Hv1	24555902	25078368	0.443424
Hv1	25078368	25600834	0.410823
Hv1	25600834	26123300	0.418360
Hv1	26123300	26645766	0.413857
Hv1	26645766	27168232	0.422102
Hv1	27168232	27690698	0.424946
Hv1	27690698	28213164	0.413162
Hv1	28213164	28735630	0.429848
Hv1	28735630	29258096	0.429482
Hv1	29258096	29780562	0.447202
Hv1	29780562	30303028	0.414544
Hv1	30303028	30825494	0.426231
Hv1	30825494	31347960	0.418020
Hv1	31347960	31870426	0.428677
Hv1	31870426	32392892	0.416347
Hv1	32392892	32915358	0.424770
Hv1	32915358	33437824	0.427237
Hv1	33437824	33960290	0.413428
Hv1	33960290	34482756	0.437366
Hv1	34482756	35005222	0.438876
Hv1	35005222	35527688	0.432899
Hv1	35527688	36050154	0.391997
Hv1	36050154	36572620	0.429948
Hv1	36572620	37095086	0.441608
Hv1	37095086	37617552	0.431000
Hv1	37617552	38140018	0.408440
Hv1	38140018	38662484	0.437309
Hv1	38662484	39184950	0.431425
Hv1	39184950	39707416	0.432581
Hv1	39707416	40229882	0.420615
Hv1	40229882	40752348	0.437043
Hv1	40752348	41274814	0.428885
Hv1	41274814	41797280	0.445717
Hv1	41797280	42319746	0.440371
Hv1	42319746	42842212	0.434099
Hv1	42842212	43364678	0.421338
Hv1	43364678	43887144	0.427310
Hv1	43887144	44409610	0.440936
Hv1	44409610	44932076	0.435582
Hv1	44932076	45454542	0.432265
Hv1	45454542	45977008	0.427748
Hv1	45977008	46499474	0.417470
Hv1	46499474	47021940	0.432053
Hv1	47021940	47544406	0.439923
Hv1	47544406	48066872	0.435217
Hv1	48066872	48589338	0.439650
Hv1	48589338	49111804	0.433984
Hv1	49111804	49634270	0.410392
Hv1	49634270	50156736	0.439627
Hv1	50156736	50679202	0.430106
Hv1	50679202	51201668	0.438004
Hv1	51201668	51724134	0.427042
Hv1	51724134	52246600	0.435029
Hv1	52246600	52769066	0.432022
Hv1	52769066	53291532	0.430097
Hv1	53291532	53813998	0.442348
Hv1	53813998	54336464	0.438951
Hv1	54336464	54858930	0.431768
Hv1	54858930	55381396	0.435988
Hv1	55381396	55903862	0.434851
Hv1	55903862	56426328	0.436421
Hv1	56426328	56948794	0.429161
Hv1	56948794	57471260	0.427073
Hv1	57471260	57993726	0.431850
Hv1	57993726	58516192	0.420621
Hv1	58516192	59038658	0.436361
Hv1	59038658	59561124	0.429364
Hv1	59561124	60083590	0.425054
Hv1	60083590	60606056	0.440367
Hv1	60606056	61128522	0.433157
Hv1	61128522	61650988	0.442006
Hv1	61650988	62173454	0.430110
Hv1	62173454	62695920	0.430361
Hv1	62695920	63218386	0.433404
Hv1	63218386	63740852	0.413813
Hv1	63740852	64263318	0.439401
Hv1	64263318	64785784	0.434924
Hv1	64785784	65308250	0.436964
Hv1	65308250	65830716	0.424395
Hv1	65830716	66353182	0.426906
Hv1	66353182	66875648	0.431261
Hv1	66875648	67398114	0.438517
Hv1	67398114	67920580	0.430399
Hv1	67920580	68443046	0.429490
Hv1	68443046	68965512	0.438685
Hv1	68965512	69487978	0.432788
Hv1	69487978	70010444	0.427383
Hv1	70010444	70532910	0.439583
Hv1	70532910	71055376	0.429534
Hv1	71055376	71577842	0.439418
Hv1	71577842	72100308	0.418207
Hv1	72100308	72622774	0.439680
Hv1	72622774	73145240	0.445600
Hv1	73145240	73667706	0.442787
Hv1	73667706	74190172	0.436532
Hv1	74190172	74712638	0.433908
Hv1	74712638	75235104	0.445784
Hv1	75235104	75757570	0.441456
Hv1	75757570	76280036	0.444567
Hv1	76280036	76802502	0.434084
Hv1	76802502	77324968	0.424016
Hv1	77324968	77847434	0.447218
Hv1	77847434	78369900	0.434170
Hv1	78369900	78892366	0.438628
Hv1	78892366	79414832	0.435559
Hv1	79414832	79937298	0.447087
Hv1	79937298	80459764	0.436754
Hv1	80459764	80982230	0.435468
Hv1	80982230	81504696	0.427605
Hv1	81504696	82027162	0.436300
Hv1	82027162	82549628	0.433908
Hv1	82549628	83072094	0.436922
Hv1	83072094	83594560	0.431228
Hv1	83594560	84117026	0.430428
Hv1	84117026	84639492	0.433781
Hv1	84639492	85161958	0.417430
Hv1	85161958	85684424	0.432311
Hv1	85684424	86206890	0.435690
Hv1	86206890	86729356	0.442308
Hv1	86729356	87251822	0.439395
Hv1	87251822	87774288	0.445543
Hv1	87774288	88296754	0.437797
Hv1	88296754	88819220	0.436210
Hv1	88819220	89341686	0.433488
Hv1	89341686	89864152	0.436528
Hv1	89864152	90386618	0.431012
Hv1	90386618	90909084	0.432116
Hv1	90909084	91431550	0.428973
Hv1	91431550	91954016	0.397036
Hv1	91954016	92476482	0.434045
Hv1	92476482	92998948	0.449987
Hv1	92998948	93521414	0.433100
Hv1	93521414	94043880	0.443294
Hv1	94043880	94566346	0.417212
Hv1	94566346	95088812	0.423899
Hv1	95088812	95611278	0.437661
Hv1	95611278	96133744	0.442322
Hv1	96133744	96656210	0.439407
Hv1	96656210	97178676	0.425431
Hv1	97178676	97701142	0.432346
Hv1	97701142	98223608	0.435045
Hv1	98223608	98746074	0.442295
Hv1	98746074	99268540	0.442660
Hv1	99268540	99791006	0.435366
Hv1	99791006	100313472	0.447267
Hv1	100313472	100835938	0.433559
Hv1	100835938	101358404	0.429247
Hv1	101358404	101880870	0.434300
Hv1	101880870	102403336	0.440827
Hv1	102403336	102925802	0.442840
Hv1	102925802	103448268	0.447893
Hv1	103448268	103970734	0.425025
Hv1	103970734	104493200	0.433511
Hv1	104493200	105015666	0.429578
Hv1	105015666	105538132	0.421059
Hv1	105538132	106060598	0.451549
Hv1	106060598	106583064	0.434141
Hv1	106583064	107105530	0.446102
Hv1	107105530	107627996	0.439958
Hv1	107627996	108150462	0.432721
Hv1	108150462	108672928	0.436813
Hv1	108672928	109195394	0.438270
Hv1	109195394	109717860	0.439129
Hv1	109717860	110240326	0.448889
Hv1	110240326	110762792	0.436126
Hv1	110762792	111285258	0.441399
Hv1	111285258	111807724	0.444670
Hv1	111807724	112330190	0.431065
Hv1	112330190	112852656	0.441307
Hv1	112852656	113375122	0.445717
Hv1	113375122	113897588	0.449800
Hv1	113897588	114420054	0.441855
Hv1	114420054	114942520	0.437466
Hv1	114942520	115464986	0.442576
Hv1	115464986	115987452	0.433479
Hv1	115987452	116509918	0.433852
Hv1	116509918	117032384	0.436522
Hv1	117032384	117554850	0.416293
Hv1	117554850	118077316	0.430713
Hv1	118077316	118599782	0.425061
Hv1	118599782	119122248	0.441665
Hv1	119122248	119644714	0.434028
Hv1	119644714	120167180	0.426694
Hv1	120167180	120689646	0.434706
Hv1	120689646	121212112	0.433982
Hv1	121212112	121734578	0.440494
Hv1	121734578	122257044	0.438407
Hv1	122257044	122779510	0.449696
Hv1	122779510	123301976	0.448959
Hv1	123301976	123824442	0.441045
Hv1	123824442	124346908	0.436572
Hv1	124346908	124869374	0.444249
Hv1	124869374	125391840	0.423321
Hv1	125391840	125914306	0.433565
Hv1	125914306	126436772	0.438605
Hv1	126436772	126959238	0.429421
Hv1	126959238	127481704	0.440762
Hv1	127481704	128004170	0.432244
Hv1	128004170	128526636	0.426887
Hv1	128526636	129049102	0.430103
Hv1	129049102	129571568	0.448873
Hv1	129571568	130094034	0.446444
Hv1	130094034	130616500	0.452022
Hv1	130616500	131138966	0.432174
Hv1	131138966	131661432	0.463749
Hv1	131661432	132183898	0.431779
Hv1	132183898	132706364	0.432019
Hv1	132706364	133228830	0.435804
Hv1	133228830	133751296	0.443788
Hv1	133751296	134273762	0.432639
Hv1	134273762	134796228	0.456952
Hv1	134796228	135318694	0.436825
Hv1	135318694	135841160	0.460283
Hv1	135841160	136363626	0.448538
Hv1	136363626	136886092	0.432032
Hv1	136886092	137408558	0.436604
Hv1	137408558	137931024	0.436308
Hv1	137931024	138453490	0.443713
Hv1	138453490	138975956	0.432618
Hv1	138975956	139498422	0.447625
Hv1	139498422	140020888	0.424688
Hv1	140020888	140543354	0.443914
Hv1	140543354	141065820	0.436587
Hv1	141065820	141588286	0.429607
Hv1	141588286	142110752	0.437016
Hv1	142110752	142633218	0.422942
Hv1	142633218	143155684	0.445907
Hv1	143155684	143678150	0.431479
Hv1	143678150	144200616	0.436859
Hv1	144200616	144723082	0.444481
Hv1	144723082	145245548	0.435330
Hv1	145245548	145768014	0.444440
Hv1	145768014	146290480	0.432706
Hv1	146290480	146812946	0.432866
Hv1	146812946	147335412	0.449509
Hv1	147335412	147857878	0.435402
Hv1	147857878	148380344	0.426060
Hv1	148380344	148902810	0.442469
Hv1	148902810	149425276	0.435745
Hv1	149425276	149947742	0.448324
Hv1	149947742	150470208	0.446165
Hv1	150470208	150992674	0.451763
Hv1	150992674	151515140	0.445759
Hv1	151515140	152037606	0.424843
Hv1	152037606	152560072	0.436681
Hv1	152560072	153082538	0.434392
Hv1	153082538	153605004	0.430061
Hv1	153605004	154127470	0.433802
Hv1	154127470	154649936	0.431345
Hv1	154649936	155172402	0.447371
Hv1	155172402	155694868	0.437345
Hv1	155694868	156217334	0.441925
Hv1	156217334	156739800	0.440655
Hv1	156739800	157262266	0.438340
Hv1	157262266	157784732	0.451427
Hv1	157784732	158307198	0.438689
Hv1	158307198	158829664	0.423342
Hv1	158829664	159352130	0.426801
Hv1	159352130	159874596	0.442069
Hv1	159874596	160397062	0.446339
Hv1	160397062	160919528	0.437747
Hv1	160919528	161441994	0.424175
Hv1	161441994	161964460	0.431569
Hv1	161964460	162486926	0.425245
Hv1	162486926	163009392	0.448096
Hv1	163009392	163531858	0.450114
Hv1	163531858	164054324	0.432262
Hv1	164054324	164576790	0.434514
Hv1	164576790	165099256	0.437498
Hv1	165099256	165621722	0.419723
Hv1	165621722	166144188	0.431668
Hv1	166144188	166666654	0.433722
Hv1	166666654	167189120	0.437653
Hv1	167189120	167711586	0.421048
Hv1	167711586	168234052	0.434844
Hv1	168234052	168756518	0.436239
Hv1	168756518	169278984	0.436620
Hv1	169278984	169801450	0.448822
Hv1	169801450	170323916	0.433198
Hv1	170323916	170846382	0.443583
Hv1	170846382	171368848	0.433682
Hv1	171368848	171891314	0.452743
Hv1	171891314	172413780	0.450091
Hv1	172413780	172936246	0.440901
Hv1	172936246	173458712	0.436365
Hv1	173458712	173981178	0.437089
Hv1	173981178	174503644	0.440777
Hv1	174503644	175026110	0.447220
Hv1	175026110	175548576	0.451294
Hv1	175548576	176071042	0.448349
Hv1	176071042	176593508	0.444999
Hv1	176593508	177115974	0.458650
Hv1	177115974	177638440	0.459167
Hv1	177638440	178160906	0.453459
Hv1	178160906	178683372	0.441805
Hv1	178683372	179205838	0.426759
Hv1	179205838	179728304	0.434861
Hv1	179728304	180250770	0.446479
Hv1	180250770	180773236	0.441992
Hv1	180773236	181295702	0.445233
Hv1	181295702	181818168	0.435778
Hv1	181818168	182340634	0.434373
Hv1	182340634	182863100	0.451962
Hv1	182863100	183385566	0.441577
Hv1	183385566	183908032	0.446523
Hv1	183908032	184430498	0.421386
Hv1	184430498	184952964	0.457555
Hv1	184952964	185475430	0.453021
Hv1	185475430	185997896	0.441087
Hv1	185997896	186520362	0.448894
Hv1	186520362	187042828	0.441359
Hv1	187042828	187565294	0.455867
Hv1	187565294	188087760	0.435538
Hv1	188087760	188610226	0.449583
Hv1	188610226	189132692	0.455819
Hv1	189132692	189655158	0.451367
Hv1	189655158	190177624	0.459347
Hv1	190177624	190700090	0.446450
Hv1	190700090	191222556	0.440875
Hv1	191222556	191745022	0.441055
Hv1	191745022	192267488	0.441229
Hv1	192267488	192789954	0.439918
Hv1	192789954	193312420	0.448146
Hv1	193312420	193834886	0.462447
Hv1	193834886	194357352	0.432897
Hv1	194357352	194879818	0.436595
Hv1	194879818	195402284	0.405406
Hv1	195402284	195924750	0.446322
Hv1	195924750	196447216	0.446887
Hv1	196447216	196969682	0.434267
Hv1	196969682	197492148	0.425029
Hv1	197492148	198014614	0.445551
Hv1	198014614	198537080	0.422625
Hv1	198537080	199059546	0.458300
Hv1	199059546	199582012	0.440029
Hv1	199582012	200104478	0.470915
Hv1	200104478	200626944	0.454495
Hv1	200626944	201149410	0.444115
Hv1	201149410	201671876	0.432593
Hv1	201671876	202194342	0.434220
Hv1	202194342	202716808	0.445319
Hv1	202716808	203239274	0.442660
Hv1	203239274	203761740	0.423662
Hv1	203761740	204284206	0.434059
Hv1	204284206	204806672	0.430032
Hv1	204806672	205329138	0.395781
Hv1	205329138	205851604	0.379422
Hv1	205851604	206374070	0.351098
Hv1	206374070	206896536	0.370994
Hv1	206896536	207419002	0.422889
Hv1	207419002	207941468	0.437634
Hv1	207941468	208463934	0.456451
Hv1	208463934	208986400	0.439726
Hv1	208986400	209508866	0.454962
Hv1	209508866	210031332	0.444456
Hv1	210031332	210553798	0.456135
Hv1	210553798	211076264	0.446062
Hv1	211076264	211598730	0.445233
Hv1	211598730	212121196	0.450623
Hv1	212121196	212643662	0.449331
Hv1	212643662	213166128	0.448521
Hv1	213166128	213688594	0.432671
Hv1	213688594	214211060	0.448749
Hv1	214211060	214733526	0.441962
Hv1	214733526	215255992	0.431241
Hv1	215255992	215778458	0.455078
Hv1	215778458	216300924	0.446888
Hv1	216300924	216823390	0.448228
Hv1	216823390	217345856	0.439749
Hv1	217345856	217868322	0.439575
Hv1	217868322	218390788	0.445861
Hv1	218390788	218913254	0.440291
Hv1	218913254	219435720	0.435860
Hv1	219435720	219958186	0.454491
Hv1	219958186	220480652	0.427796
Hv1	220480652	221003118	0.446251
Hv1	221003118	221525584	0.439175
Hv1	221525584	222048050	0.432017
Hv1	222048050	222570516	0.447863
Hv1	222570516	223092982	0.438945
Hv1	223092982	223615448	0.444117
Hv1	223615448	224137914	0.428087
Hv1	224137914	224660380	0.433456
Hv1	224660380	225182846	0.444008
Hv1	225182846	225705312	0.431911
Hv1	225705312	226227778	0.432112
Hv1	226227778	226750244	0.431653
Hv1	226750244	227272710	0.433722
Hv1	227272710	227795176	0.438515
Hv1	227795176	228317642	0.446950
Hv1	228317642	228840108	0.457536
Hv1	228840108	229362574	0.453474
Hv1	229362574	229885040	0.453775
Hv1	229885040	230407506	0.415853
Hv1	230407506	230929972	0.435866
Hv1	230929972	231452438	0.442291
Hv1	231452438	231974904	0.434725
Hv1	231974904	232497370	0.440658
Hv1	232497370	233019836	0.420697
Hv1	233019836	233542302	0.431686
Hv1	233542302	234064768	0.445365
Hv1	234064768	234587234	0.427366
Hv1	234587234	235109700	0.445244
Hv1	235109700	235632166	0.434522
Hv1	235632166	236154632	0.441437
Hv1	236154632	236677098	0.431927
Hv1	236677098	237199564	0.426613
Hv1	237199564	237722030	0.436880
Hv1	237722030	238244496	0.432246
Hv1	238244496	238766962	0.446881
Hv1	238766962	239289428	0.450485
Hv1	239289428	239811894	0.456382
Hv1	239811894	240334360	0.434962
Hv1	240334360	240856826	0.433628
Hv1	240856826	241379292	0.435085
Hv1	241379292	241901758	0.435362
Hv1	241901758	242424224	0.444534
Hv1	242424224	242946690	0.429304
Hv1	242946690	243469156	0.448245
Hv1	243469156	243991622	0.457599
Hv1	243991622	244514088	0.452366
Hv1	244514088	245036554	0.431634
Hv1	245036554	245559020	0.439780
Hv1	245559020	246081486	0.436897
Hv1	246081486	246603952	0.447778
Hv1	246603952	247126418	0.448200
Hv1	247126418	247648884	0.448760
Hv1	247648884	248171350	0.437106
Hv1	248171350	248693816	0.434786
Hv1	248693816	249216282	0.427203
Hv1	249216282	249738748	0.441208
Hv1	249738748	250261214	0.441407
Hv1	250261214	250783680	0.444228
Hv1	250783680	251306146	0.446741
Hv1	251306146	251828612	0.436495
Hv1	251828612	252351078	0.427611
Hv1	252351078	252873544	0.443348
Hv1	252873544	253396010	0.425283
Hv1	253396010	253918476	0.431316
Hv1	253918476	254440942	0.438497
Hv1	254440942	254963408	0.431852
Hv1	254963408	255485874	0.434999
Hv1	255485874	256008340	0.437494
Hv1	256008340	256530806	0.432522
Hv1	256530806	257053272	0.454118
Hv1	257053272	257575738	0.425700
Hv1	257575738	258098204	0.433412
Hv1	258098204	258620670	0.438817
Hv1	258620670	259143136	0.443014
Hv1	259143136	259665602	0.443600
Hv1	259665602	260188068	0.433582
Hv1	260188068	260710534	0.443288
Hv1	260710534	261233000	0.436281
Hv1	261233000	261755466	0.433345
Hv1	261755466	262277932	0.434193
Hv1	262277932	262800398	0.435567
Hv1	262800398	263322864	0.435891
Hv1	263322864	263845330	0.440454
Hv1	263845330	264367796	0.437504
Hv1	264367796	264890262	0.428014
Hv1	264890262	265412728	0.441724
Hv1	265412728	265935194	0.443013
Hv1	265935194	266457660	0.427178
Hv1	266457660	266980126	0.425840
Hv1	266980126	267502592	0.424709
Hv1	267502592	268025058	0.436235
Hv1	268025058	268547524	0.433913
Hv1	268547524	269069990	0.429370
Hv1	269069990	269592456	0.432369
Hv1	269592456	270114922	0.431574
Hv1	270114922	270637388	0.445108
Hv1	270637388	271159854	0.440668
Hv1	271159854	271682320	0.443774
Hv1	271682320	272204786	0.432329
Hv1	272204786	272727252	0.428792
Hv1	272727252	273249718	0.453155
Hv1	273249718	273772184	0.451296
Hv1	273772184	274294650	0.429609
Hv1	274294650	274817116	0.426874
Hv1	274817116	275339582	0.435385
Hv1	275339582	275862048	0.435255
Hv1	275862048	276384514	0.428703
Hv1	276384514	276906980	0.443933
Hv1	276906980	277429446	0.419828
Hv1	277429446	277951912	0.433393
Hv1	277951912	278474378	0.442245
Hv1	278474378	278996844	0.433077
Hv1	278996844	279519310	0.443512
Hv1	279519310	280041776	0.445633
Hv1	280041776	280564242	0.424278
Hv1	280564242	281086708	0.435399
Hv1	281086708	281609174	0.440281
Hv1	281609174	282131640	0.432005
Hv1	282131640	282654106	0.438651
Hv1	282654106	283176572	0.426851
Hv1	283176572	283699038	0.439495
Hv1	283699038	284221504	0.442128
Hv1	284221504	284743970	0.429925
Hv1	284743970	285266436	0.457073
Hv1	285266436	285788902	0.431264
Hv1	285788902	286311368	0.432775
Hv1	286311368	286833834	0.444446
Hv1	286833834	287356300	0.424248
Hv1	287356300	287878766	0.437016
Hv1	287878766	288401232	0.430438
Hv1	288401232	288923698	0.433980
Hv1	288923698	289446164	0.430617
Hv1	289446164	289968630	0.430788
Hv1	289968630	290491096	0.437799
Hv1	290491096	291013562	0.451867
Hv1	291013562	291536028	0.457408
Hv1	291536028	292058494	0.445294
Hv1	292058494	292580960	0.437280
Hv1	292580960	293103426	0.435313
Hv1	293103426	293625892	0.438576
Hv1	293625892	294148358	0.436030
Hv1	294148358	294670824	0.436172
Hv1	294670824	295193290	0.448552
Hv1	295193290	295715756	0.436271
Hv1	295715756	296238222	0.442909
Hv1	296238222	296760688	0.421304
Hv1	296760688	297283154	0.440477
Hv1	297283154	297805620	0.442318
Hv1	297805620	298328086	0.437680
Hv1	298328086	298850552	0.438913
Hv1	298850552	299373018	0.425182
Hv1	299373018	299895484	0.434679
Hv1	299895484	300417950	0.436103
Hv1	300417950	300940416	0.428409
Hv1	300940416	301462882	0.428631
Hv1	301462882	301985348	0.420203
Hv1	301985348	302507814	0.432805
Hv1	302507814	303030280	0.432553
Hv1	303030280	303552746	0.419285
Hv1	303552746	304075212	0.435100
Hv1	304075212	304597678	0.432554
Hv1	304597678	305120144	0.437215
Hv1	305120144	305642610	0.434375
Hv1	305642610	306165076	0.435801
Hv1	306165076	306687542	0.420665
Hv1	306687542	307210008	0.432842
Hv1	307210008	307732474	0.430124
Hv1	307732474	308254940	0.440825
Hv1	308254940	308777406	0.415924
Hv1	308777406	309299872	0.433711
Hv1	309299872	309822338	0.435422
Hv1	309822338	310344804	0.452477
Hv1	310344804	310867270	0.409089
Hv1	310867270	311389736	0.436532
Hv1	311389736	311912202	0.437862
Hv1	311912202	312434668	0.435894
Hv1	312434668	312957134	0.433594
Hv1	312957134	313479600	0.436727
Hv1	313479600	314002066	0.425576
Hv1	314002066	314524532	0.427501
Hv1	314524532	315046998	0.444033
Hv1	315046998	315569464	0.440379
Hv1	315569464	316091930	0.434289
Hv1	316091930	316614396	0.427249
Hv1	316614396	317136862	0.427098
Hv1	317136862	317659328	0.437952
Hv1	317659328	318181794	0.425161
Hv1	318181794	318704260	0.425982
Hv1	318704260	319226726	0.443770
Hv1	319226726	319749192	0.432214
Hv1	319749192	320271658	0.420224
Hv1	320271658	320794124	0.424108
Hv1	320794124	321316590	0.442203
Hv1	321316590	321839056	0.440327
Hv1	321839056	322361522	0.435860
Hv1	322361522	322883988	0.435906
Hv1	322883988	323406454	0.450309
Hv1	323406454	323928920	0.431885
Hv1	323928920	324451386	0.431948
Hv1	324451386	324973852	0.434480
Hv1	324973852	325496318	0.435230
Hv1	325496318	326018784	0.419562
Hv1	326018784	326541250	0.442234
Hv1	326541250	327063716	0.434178
Hv1	327063716	327586182	0.424588
Hv1	327586182	328108648	0.430761
Hv1	328108648	328631114	0.433328
Hv1	328631114	329153580	0.428782
Hv1	329153580	329676046	0.426334
Hv1	329676046	330198512	0.428028
Hv1	330198512	330720978	0.442703
Hv1	330720978	331243444	0.433877
Hv1	331243444	331765910	0.423589
Hv1	331765910	332288376	0.418647
Hv1	332288376	332810842	0.426271
Hv1	332810842	333333308	0.436559
Hv1	333333308	333855774	0.427519
Hv1	333855774	334378240	0.433894
Hv1	334378240	334900706	0.439223
Hv1	334900706	335423172	0.410779
Hv1	335423172	335945638	0.420988
Hv1	335945638	336468104	0.434057
Hv1	336468104	336990570	0.428633
Hv1	336990570	337513036	0.420577
Hv1	337513036	338035502	0.420485
Hv1	338035502	338557968	0.429616
Hv1	338557968	339080434	0.432491
Hv1	339080434	339602900	0.429532
Hv1	339602900	340125366	0.444622
Hv1	340125366	340647832	0.441508
Hv1	340647832	341170298	0.423333
Hv1	341170298	341692764	0.438970
Hv1	341692764	342215230	0.421151
Hv1	342215230	342737696	0.442972
Hv1	342737696	343260162	0.418808
Hv1	343260162	343782628	0.436844
Hv1	343782628	344305094	0.442810
Hv1	344305094	344827560	0.437973
Hv1	344827560	345350026	0.426979
Hv1	345350026	345872492	0.441971
Hv1	345872492	346394958	0.441160
Hv1	346394958	346917424	0.443332
Hv1	346917424	347439890	0.421478
Hv1	347439890	347962356	0.435619
Hv1	347962356	348484822	0.423310
Hv1	348484822	349007288	0.421968
Hv1	349007288	349529754	0.423829
Hv1	349529754	350052220	0.424098
Hv1	350052220	350574686	0.429739
Hv1	350574686	351097152	0.417300
Hv1	351097152	351619618	0.424077
Hv1	351619618	352142084	0.434352
Hv1	352142084	352664550	0.441619
Hv1	352664550	353187016	0.431919
Hv1	353187016	353709482	0.433136
Hv1	353709482	354231948	0.446804
Hv1	354231948	354754414	0.432618
Hv1	354754414	355276880	0.425568
Hv1	355276880	355799346	0.443072
Hv1	355799346	356321812	0.424244
Hv1	356321812	356844278	0.441650
Hv1	356844278	357366744	0.438438
Hv1	357366744	357889210	0.436028
Hv1	357889210	358411676	0.425543
Hv1	358411676	358934142	0.427431
Hv1	358934142	359456608	0.436704
Hv1	359456608	359979074	0.435106
Hv1	359979074	360501540	0.415903
Hv1	360501540	361024006	0.443740
Hv1	361024006	361546472	0.431686
Hv1	361546472	362068938	0.436092
Hv1	362068938	362591404	0.428761
Hv1	362591404	363113870	0.433554
Hv1	363113870	363636336	0.426420
Hv1	363636336	364158802	0.425955
Hv1	364158802	364681268	0.433332
Hv1	364681268	365203734	0.435649
Hv1	365203734	365726200	0.429706
Hv1	365726200	366248666	0.426164
Hv1	366248666	366771132	0.437117
Hv1	366771132	367293598	0.430005
Hv1	367293598	367816064	0.434771
Hv1	367816064	368338530	0.439694
Hv1	368338530	368860996	0.430487
Hv1	368860996	369383462	0.429498
Hv1	369383462	369905928	0.436195
Hv1	369905928	370428394	0.424204
Hv1	370428394	370950860	0.435825
Hv1	370950860	371473326	0.441307
Hv1	371473326	371995792	0.437050
Hv1	371995792	372518258	0.439636
Hv1	372518258	373040724	0.436497
Hv1	373040724	373563190	0.438794
Hv1	373563190	374085656	0.428259
Hv1	374085656	374608122	0.444165
Hv1	374608122	375130588	0.430531
Hv1	375130588	375653054	0.436386
Hv1	375653054	376175520	0.410159
Hv1	376175520	376697986	0.432323
Hv1	376697986	377220452	0.442496
Hv1	377220452	377742918	0.437366
Hv1	377742918	378265384	0.434876
Hv1	378265384	378787850	0.439464
Hv1	378787850	379310316	0.424474
Hv1	379310316	379832782	0.423256
Hv1	379832782	380355248	0.433559
Hv1	380355248	380877714	0.440618
Hv1	380877714	381400180	0.429618
Hv1	381400180	381922646	0.425517
Hv1	381922646	382445112	0.443501
Hv1	382445112	382967578	0.426916
Hv1	382967578	383490044	0.420355
Hv1	383490044	384012510	0.432570
Hv1	384012510	384534976	0.430537
Hv1	384534976	385057442	0.401517
Hv1	385057442	385579908	0.433735
Hv1	385579908	386102374	0.436738
Hv1	386102374	386624840	0.438176
Hv1	386624840	387147306	0.421905
Hv1	387147306	387669772	0.430922
Hv1	387669772	388192238	0.429915
Hv1	388192238	388714704	0.429938
Hv1	388714704	389237170	0.424033
Hv1	389237170	389759636	0.438205
Hv1	389759636	390282102	0.439282
Hv1	390282102	390804568	0.436151
Hv1	390804568	391327034	0.427551
Hv1	391327034	391849500	0.429276
Hv1	391849500	392371966	0.432572
Hv1	392371966	392894432	0.419654
Hv1	392894432	393416898	0.439148
Hv1	393416898	393939364	0.430105
Hv1	393939364	394461830	0.423461
Hv1	394461830	394984296	0.438174
Hv1	394984296	395506762	0.425009
Hv1	395506762	396029228	0.422845
Hv1	396029228	396551694	0.430261
Hv1	396551694	397074160	0.440689
Hv1	397074160	397596626	0.439225
Hv1	397596626	398119092	0.432438
Hv1	398119092	398641558	0.426606
Hv1	398641558	399164024	0.433443
Hv1	399164024	399686490	0.437184
Hv1	399686490	400208956	0.432250
Hv1	400208956	400731422	0.433167
Hv1	400731422	401253888	0.441897
Hv1	401253888	401776354	0.425281
Hv1	401776354	402298820	0.446710
Hv1	402298820	402821286	0.432350
Hv1	402821286	403343752	0.439284
Hv1	403343752	403866218	0.423295
Hv1	403866218	404388684	0.428843
Hv1	404388684	404911150	0.431171
Hv1	404911150	405433616	0.443060
Hv1	405433616	405956082	0.437860
Hv1	405956082	406478548	0.429729
Hv1	406478548	407001014	0.431716
Hv1	407001014	407523480	0.429280
Hv1	407523480	408045946	0.427034
Hv1	408045946	408568412	0.430738
Hv1	408568412	409090878	0.435864
Hv1	409090878	409613344	0.443912
Hv1	409613344	410135810	0.427934
Hv1	410135810	410658276	0.431163
Hv1	410658276	411180742	0.435374
Hv1	411180742	411703208	0.426332
Hv1	411703208	412225674	0.424604
Hv1	412225674	412748140	0.416184
Hv1	412748140	413270606	0.436078
Hv1	413270606	413793072	0.437879
Hv1	413793072	414315538	0.438532
Hv1	414315538	414838004	0.427492
Hv1	414838004	415360470	0.424119
Hv1	415360470	415882936	0.455279
Hv1	415882936	416405402	0.435804
Hv1	416405402	416927868	0.425951
Hv1	416927868	417450334	0.426449
Hv1	417450334	417972800	0.411969
Hv1	417972800	418495266	0.425327
Hv1	418495266	419017732	0.423467
Hv1	419017732	419540198	0.421916
Hv1	419540198	420062664	0.433412
Hv1	420062664	420585130	0.439856
Hv1	420585130	421107596	0.417162
Hv1	421107596	421630062	0.438040
Hv1	421630062	422152528	0.433142
Hv1	422152528	422674994	0.429680
Hv1	422674994	423197460	0.441566
Hv1	423197460	423719926	0.436059
Hv1	423719926	424242392	0.425607
Hv1	424242392	424764858	0.440647
Hv1	424764858	425287324	0.436365
Hv1	425287324	425809790	0.435071
Hv1	425809790	426332256	0.430531
Hv1	426332256	426854722	0.421444
Hv1	426854722	427377188	0.442672
Hv1	427377188	427899654	0.431852
Hv1	427899654	428422120	0.420045
Hv1	428422120	428944586	0.435226
Hv1	428944586	429467052	0.438723
Hv1	429467052	429989518	0.432920
Hv1	429989518	430511984	0.439359
Hv1	430511984	431034450	0.436396
Hv1	431034450	431556916	0.427149
Hv1	431556916	432079382	0.427835
Hv1	432079382	432601848	0.437138
Hv1	432601848	433124314	0.417853
Hv1	433124314	433646780	0.439252
Hv1	433646780	434169246	0.421936
Hv1	434169246	434691712	0.440291
Hv1	434691712	435214178	0.431892
Hv1	435214178	435736644	0.435567
Hv1	435736644	436259110	0.432317
Hv1	436259110	436781576	0.423748
Hv1	436781576	437304042	0.427530
Hv1	437304042	437826508	0.448234
Hv1	437826508	438348974	0.439747
Hv1	438348974	438871440	0.422550
Hv1	438871440	439393906	0.428501
Hv1	439393906	439916372	0.428809
Hv1	439916372	440438838	0.434313
Hv1	440438838	440961304	0.443124
Hv1	440961304	441483770	0.442243
Hv1	441483770	442006236	0.425547
Hv1	442006236	442528702	0.427333
Hv1	442528702	443051168	0.426640
Hv1	443051168	443573634	0.443950
Hv1	443573634	444096100	0.438333
Hv1	444096100	444618566	0.441277
Hv1	444618566	445141032	0.439713
Hv1	445141032	445663498	0.435290
Hv1	445663498	446185964	0.438505
Hv1	446185964	446708430	0.432359
Hv1	446708430	447230896	0.427898
Hv1	447230896	447753362	0.439185
Hv1	447753362	448275828	0.437259
Hv1	448275828	448798294	0.428807
Hv1	448798294	449320760	0.430415
Hv1	449320760	449843226	0.440161
Hv1	449843226	450365692	0.438128
Hv1	450365692	450888158	0.421264
Hv1	450888158	451410624	0.431161
Hv1	451410624	451933090	0.422898
Hv1	451933090	452455556	0.442716
Hv1	452455556	452978022	0.439983
Hv1	452978022	453500488	0.436920
Hv1	453500488	454022954	0.434289
Hv1	454022954	454545420	0.429247
Hv1	454545420	455067886	0.438880
Hv1	455067886	455590352	0.415709
Hv1	455590352	456112818	0.430587
Hv1	456112818	456635284	0.413282
Hv1	456635284	457157750	0.433129
Hv1	457157750	457680216	0.422707
Hv1	457680216	458202682	0.433199
Hv1	458202682	458725148	0.436070
Hv1	458725148	459247614	0.415568
Hv1	459247614	459770080	0.438473
Hv1	459770080	460292546	0.449761
Hv1	460292546	460815012	0.429084
Hv1	460815012	461337478	0.431664
Hv1	461337478	461859944	0.439466
Hv1	461859944	462382410	0.420048
Hv1	462382410	462904876	0.430635
Hv1	462904876	463427342	0.431481
Hv1	463427342	463949808	0.436109
Hv1	463949808	464472274	0.439795
Hv1	464472274	464994740	0.430497
Hv1	464994740	465517206	0.450925
Hv1	465517206	466039672	0.430897
Hv1	466039672	466562138	0.435380
Hv1	466562138	467084604	0.438647
Hv1	467084604	467607070	0.443585
Hv1	467607070	468129536	0.421007
Hv1	468129536	468652002	0.431649
Hv1	468652002	469174468	0.437125
Hv1	469174468	469696934	0.436023
Hv1	469696934	470219400	0.423071
Hv1	470219400	470741866	0.423547
Hv1	470741866	471264332	0.430880
Hv1	471264332	471786798	0.435024
Hv1	471786798	472309264	0.428732
Hv1	472309264	472831730	0.436114
Hv1	472831730	473354196	0.435820
Hv1	473354196	473876662	0.440982
Hv1	473876662	474399128	0.439257
Hv1	474399128	474921594	0.436132
Hv1	474921594	475444060	0.428162
Hv1	475444060	475966526	0.442281
Hv1	475966526	476488992	0.435031
Hv1	476488992	477011458	0.420873
Hv1	477011458	477533924	0.442823
Hv1	477533924	478056390	0.441606
Hv1	478056390	478578856	0.427662
Hv1	478578856	479101322	0.428841
Hv1	479101322	479623788	0.423909
Hv1	479623788	480146254	0.416921
Hv1	480146254	480668720	0.422414
Hv1	480668720	481191186	0.434823
Hv1	481191186	481713652	0.451901
Hv1	481713652	482236118	0.428104
Hv1	482236118	482758584	0.424129
Hv1	482758584	483281050	0.432960
Hv1	483281050	483803516	0.429065
Hv1	483803516	484325982	0.439782
Hv1	484325982	484848448	0.426238
Hv1	484848448	485370914	0.431795
Hv1	485370914	485893380	0.438266
Hv1	485893380	486415846	0.428445
Hv1	486415846	486938312	0.446613
Hv1	486938312	487460778	0.412555
Hv1	487460778	487983244	0.425239
Hv1	487983244	488505710	0.443836
Hv1	488505710	489028176	0.421143
Hv1	489028176	489550642	0.430809
Hv1	489550642	490073108	0.448869
Hv1	490073108	490595574	0.431517
Hv1	490595574	491118040	0.432562
Hv1	491118040	491640506	0.433933
Hv1	491640506	492162972	0.440444
Hv1	492162972	492685438	0.438421
Hv1	492685438	493207904	0.441904
Hv1	493207904	493730370	0.433869
Hv1	493730370	494252836	0.430250
Hv1	494252836	494775302	0.432874
Hv1	494775302	495297768	0.430591
Hv1	495297768	495820234	0.441156
Hv1	495820234	496342700	0.438459
Hv1	496342700	496865166	0.427804
Hv1	496865166	497387632	0.434204
Hv1	497387632	497910098	0.430217
Hv1	497910098	498432564	0.440454
Hv1	498432564	498955030	0.432396
Hv1	498955030	499477496	0.409552
Hv1	499477496	499999962	0.418159
Hv1	499999962	500522428	0.437328
Hv1	500522428	501044894	0.436394
Hv1	501044894	501567360	0.428948
Hv1	501567360	502089826	0.433613
Hv1	502089826	502612292	0.414726
Hv1	502612292	503134758	0.424810
Hv1	503134758	503657224	0.429995
Hv1	503657224	504179690	0.435052
Hv1	504179690	504702156	0.433923
Hv1	504702156	505224622	0.426579
Hv1	505224622	505747088	0.434840
Hv1	505747088	506269554	0.404677
Hv1	506269554	506792020	0.426037
Hv1	506792020	507314486	0.433035
Hv1	507314486	507836952	0.431588
Hv1	507836952	508359418	0.437357
Hv1	508359418	508881884	0.423474
Hv1	508881884	509404350	0.429446
Hv1	509404350	509926816	0.420713
Hv1	509926816	510449282	0.437960
Hv1	510449282	510971748	0.434541
Hv1	510971748	511494214	0.431379
Hv1	511494214	512016680	0.432981
Hv1	512016680	512539146	0.434968
Hv1	512539146	513061612	0.424326
Hv1	513061612	513584078	0.437219
Hv1	513584078	514106544	0.424833
Hv1	514106544	514629010	0.423628
Hv1	514629010	515151476	0.438358
Hv1	515151476	515673942	0.437309
Hv1	515673942	516196408	0.429515
Hv1	516196408	516718874	0.426395
Hv1	516718874	517241340	0.424330
Hv1	517241340	517763806	0.419824
Hv1	517763806	518286272	0.410584
Hv1	518286272	518808738	0.423819
Hv1	518808738	519331204	0.421130
Hv1	519331204	519853670	0.413166
Hv1	519853670	520376136	0.408360
Hv1	520376136	520898602	0.427779
Hv1	520898602	521421068	0.432901
Hv1	521421068	521943534	0.412126
Hv1	521943534	522466905	0.435488
Hv2	0	675310	0.421707
Hv2	675310	1350620	0.421916
Hv2	1350620	2025930	0.416755
Hv2	2025930	2701240	0.421324
Hv2	2701240	3376550	0.419264
Hv2	3376550	4051860	0.415269
Hv2	4051860	4727170	0.396730
Hv2	4727170	5402480	0.414254
Hv2	5402480	6077790	0.417173
Hv2	6077790	6753100	0.367833
Hv2	6753100	7428410	0.417626
Hv2	7428410	8103720	0.417210
Hv2	8103720	8779030	0.390634
Hv2	8779030	9454340	0.429506
Hv2	9454340	10129650	0.433807
Hv2	10129650	10804960	0.431115
Hv2	10804960	11480270	0.438573
Hv2	11480270	12155580	0.403010
Hv2	12155580	12830890	0.405757
Hv2	12830890	13506200	0.404998
Hv2	13506200	14181510	0.433993
Hv2	14181510	14856820	0.430798
Hv2	14856820	15532130	0.412784
Hv2	15532130	16207440	0.429681
Hv2	16207440	16882750	0.424430
Hv2	16882750	17558060	0.418257
Hv2	17558060	18233370	0.433555
Hv2	18233370	18908680	0.432899
Hv2	18908680	19583990	0.412594
Hv2	19583990	20259300	0.427318
Hv2	20259300	20934610	0.417349
Hv2	20934610	21609920	0.428802
Hv2	21609920	22285230	0.420890
Hv2	22285230	22960540	0.407500
Hv2	22960540	23635850	0.429660
Hv2	23635850	24311160	0.436389
Hv2	24311160	24986470	0.419259
Hv2	24986470	25661780	0.440090
Hv2	25661780	26337090	0.431754
Hv2	26337090	27012400	0.412799
Hv2	27012400	27687710	0.418078
Hv2	27687710	28363020	0.431091
Hv2	28363020	29038330	0.421629
Hv2	29038330	29713640	0.428391
Hv2	29713640	30388950	0.426962
Hv2	30388950	31064260	0.427011
Hv2	31064260	31739570	0.434349
Hv2	31739570	32414880	0.440787
Hv2	32414880	33090190	0.424630
Hv2	33090190	33765500	0.430003
Hv2	33765500	34440810	0.436905
Hv2	34440810	35116120	0.441916
Hv2	35116120	35791430	0.424017
Hv2	35791430	36466740	0.431695
Hv2	36466740	37142050	0.429555
Hv2	37142050	37817360	0.426385
Hv2	37817360	38492670	0.431565
Hv2	38492670	39167980	0.429317
Hv2	39167980	39843290	0.441948
Hv2	39843290	40518600	0.417863
Hv2	40518600	41193910	0.442678
Hv2	41193910	41869220	0.429179
Hv2	41869220	42544530	0.421907
Hv2	42544530	43219840	0.428997
Hv2	43219840	43895150	0.429010
Hv2	43895150	44570460	0.432052
Hv2	44570460	45245770	0.429092
Hv2	45245770	45921080	0.434461
Hv2	45921080	46596390	0.407974
Hv2	46596390	47271700	0.429927
Hv2	47271700	47947010	0.433448
Hv2	47947010	48622320	0.414008
Hv2	48622320	49297630	0.428733
Hv2	49297630	49972940	0.437522
Hv2	49972940	50648250	0.427076
Hv2	50648250	51323560	0.431276
Hv2	51323560	51998870	0.435610
Hv2	51998870	52674180	0.419316
Hv2	52674180	53349490	0.421805
Hv2	53349490	54024800	0.427519
Hv2	54024800	54700110	0.414943
Hv2	54700110	55375420	0.428683
Hv2	55375420	56050730	0.428738
Hv2	56050730	56726040	0.433072
Hv2	56726040	57401350	0.432170
Hv2	57401350	58076660	0.439061
Hv2	58076660	58751970	0.428196
Hv2	58751970	59427280	0.431606
Hv2	59427280	60102590	0.431196
Hv2	60102590	60777900	0.421350
Hv2	60777900	61453210	0.412664
Hv2	61453210	62128520	0.427174
Hv2	62128520	62803830	0.439677
Hv2	62803830	63479140	0.431625
Hv2	63479140	64154450	0.430678
Hv2	64154450	64829760	0.445076
Hv2	64829760	65505070	0.434562
Hv2	65505070	66180380	0.444300
Hv2	66180380	66855690	0.418201
Hv2	66855690	67531000	0.430408
Hv2	67531000	68206310	0.425477
Hv2	68206310	68881620	0.437598
Hv2	68881620	69556930	0.440858
Hv2	69556930	70232240	0.428430
Hv2	70232240	70907550	0.437848
Hv2	70907550	71582860	0.421328
Hv2	71582860	72258170	0.426688
Hv2	72258170	72933480	0.439232
Hv2	72933480	73608790	0.425958
Hv2	73608790	74284100	0.438129
Hv2	74284100	74959410	0.443005
Hv2	74959410	75634720	0.438474
Hv2	75634720	76310030	0.431015
Hv2	76310030	76985340	0.435071
Hv2	76985340	77660650	0.440685
Hv2	77660650	78335960	0.428929
Hv2	78335960	79011270	0.447383
Hv2	79011270	79686580	0.427190
Hv2	79686580	80361890	0.443390
Hv2	80361890	81037200	0.438865
Hv2	81037200	81712510	0.420579
Hv2	81712510	82387820	0.423986
Hv2	82387820	83063130	0.440441
Hv2	83063130	83738440	0.427500
Hv2	83738440	84413750	0.441140
Hv2	84413750	85089060	0.438459
Hv2	85089060	85764370	0.429563
Hv2	85764370	86439680	0.432706
Hv2	86439680	87114990	0.433936
Hv2	87114990	87790300	0.436398
Hv2	87790300	88465610	0.434328
Hv2	88465610	89140920	0.424223
Hv2	89140920	89816230	0.434593
Hv2	89816230	90491540	0.421312
Hv2	90491540	91166850	0.435778
Hv2	91166850	91842160	0.422362
Hv2	91842160	92517470	0.441126
Hv2	92517470	93192780	0.421823
Hv2	93192780	93868090	0.417054
Hv2	93868090	94543400	0.426083
Hv2	94543400	95218710	0.434629
Hv2	95218710	95894020	0.434768
Hv2	95894020	96569330	0.435627
Hv2	96569330	97244640	0.434945
Hv2	97244640	97919950	0.435105
Hv2	97919950	98595260	0.427053
Hv2	98595260	99270570	0.431756
Hv2	99270570	99945880	0.425505
Hv2	99945880	100621190	0.425188
Hv2	100621190	101296500	0.444391
Hv2	101296500	101971810	0.442774
Hv2	101971810	102647120	0.437258
Hv2	102647120	103322430	0.433361
Hv2	103322430	103997740	0.430396
Hv2	103997740	104673050	0.440063
Hv2	104673050	105348360	0.426118
Hv2	105348360	106023670	0.426035
Hv2	106023670	106698980	0.430656
Hv2	106698980	107374290	0.441597
Hv2	107374290	108049600	0.430790
Hv2	108049600	108724910	0.432849
Hv2	108724910	109400220	0.433373
Hv2	109400220	110075530	0.437781
Hv2	110075530	110750840	0.436271
Hv2	110750840	111426150	0.438699
Hv2	111426150	112101460	0.439526
Hv2	112101460	112776770	0.428714
Hv2	112776770	113452080	0.439192
Hv2	113452080	114127390	0.438277
Hv2	114127390	114802700	0.434005
Hv2	114802700	115478010	0.434639
Hv2	115478010	116153320	0.434174
Hv2	116153320	116828630	0.428775
Hv2	116828630	117503940	0.447637
Hv2	117503940	118179250	0.427827
Hv2	118179250	118854560	0.443524
Hv2	118854560	119529870	0.444079
Hv2	119529870	120205180	0.436013
Hv2	120205180	120880490	0.435727
Hv2	120880490	121555800	0.432989
Hv2	121555800	122231110	0.432671
Hv2	122231110	122906420	0.442606
Hv2	122906420	123581730	0.426431
Hv2	123581730	124257040	0.433691
Hv2	124257040	124932350	0.434965
Hv2	124932350	125607660	0.439672
Hv2	125607660	126282970	0.439672
Hv2	126282970	126958280	0.446011
Hv2	126958280	127633590	0.435652
Hv2	127633590	128308900	0.441985
Hv2	128308900	128984210	0.440063
Hv2	128984210	129659520	0.436004
Hv2	129659520	130334830	0.432976
Hv2	130334830	131010140	0.419770
Hv2	131010140	131685450	0.438487
Hv2	131685450	132360760	0.438373
Hv2	132360760	133036070	0.436771
Hv2	133036070	133711380	0.430984
Hv2	133711380	134386690	0.425372
Hv2	134386690	135062000	0.428513
Hv2	135062000	135737310	0.415951
Hv2	135737310	136412620	0.439558
Hv2	136412620	137087930	0.417139
Hv2	137087930	137763240	0.427484
Hv2	137763240	138438550	0.425319
Hv2	138438550	139113860	0.444554
Hv2	139113860	139789170	0.428286
Hv2	139789170	140464480	0.431710
Hv2	140464480	141139790	0.435008
Hv2	141139790	141815100	0.435427
Hv2	141815100	142490410	0.436881
Hv2	142490410	143165720	0.432393
Hv2	143165720	143841030	0.438966
Hv2	143841030	144516340	0.434954
Hv2	144516340	145191650	0.428984
Hv2	145191650	145866960	0.443601
Hv2	145866960	146542270	0.432542
Hv2	146542270	147217580	0.434495
Hv2	147217580	147892890	0.423638
Hv2	147892890	148568200	0.425716
Hv2	148568200	149243510	0.427217
Hv2	149243510	149918820	0.449090
Hv2	149918820	150594130	0.431928
Hv2	150594130	151269440	0.447710
Hv2	151269440	151944750	0.438434
Hv2	151944750	152620060	0.437338
Hv2	152620060	153295370	0.437867
Hv2	153295370	153970680	0.424324
Hv2	153970680	154645990	0.434714
Hv2	154645990	155321300	0.426275
Hv2	155321300	155996610	0.433758
Hv2	155996610	156671920	0.433450
Hv2	156671920	157347230	0.444467
Hv2	157347230	158022540	0.435200
Hv2	158022540	158697850	0.434954
Hv2	158697850	159373160	0.441819
Hv2	159373160	160048470	0.435726
Hv2	160048470	160723780	0.438445
Hv2	160723780	161399090	0.420506
Hv2	161399090	162074400	0.436367
Hv2	162074400	162749710	0.440119
Hv2	162749710	163425020	0.435653
Hv2	163425020	164100330	0.439558
Hv2	164100330	164775640	0.435493
Hv2	164775640	165450950	0.442324
Hv2	165450950	166126260	0.435544
Hv2	166126260	166801570	0.434526
Hv2	166801570	167476880	0.430984
Hv2	167476880	168152190	0.427774
Hv2	168152190	168827500	0.437950
Hv2	168827500	169502810	0.430536
Hv2	169502810	170178120	0.446151
Hv2	170178120	170853430	0.436681
Hv2	170853430	171528740	0.433672
Hv2	171528740	172204050	0.436317
Hv2	172204050	172879360	0.436177
Hv2	172879360	173554670	0.451366
Hv2	173554670	174229980	0.427365
Hv2	174229980	174905290	0.438162
Hv2	174905290	175580600	0.425791
Hv2	175580600	176255910	0.438073
Hv2	176255910	176931220	0.437906
Hv2	176931220	177606530	0.431919
Hv2	177606530	178281840	0.437073
Hv2	178281840	178957150	0.440241
Hv2	178957150	179632460	0.445296
Hv2	179632460	180307770	0.424646
Hv2	180307770	180983080	0.434087
Hv2	180983080	181658390	0.434103
Hv2	181658390	182333700	0.441345
Hv2	182333700	183009010	0.430830
Hv2	183009010	183684320	0.434094
Hv2	183684320	184359630	0.439603
Hv2	184359630	185034940	0.444334
Hv2	185034940	185710250	0.430059
Hv2	185710250	186385560	0.421423
Hv2	186385560	187060870	0.430740
Hv2	187060870	187736180	0.429601
Hv2	187736180	188411490	0.439626
Hv2	188411490	189086800	0.433128
Hv2	189086800	189762110	0.426385
Hv2	189762110	190437420	0.444811
Hv2	190437420	191112730	0.439810
Hv2	191112730	191788040	0.445819
Hv2	191788040	192463350	0.436358
Hv2	192463350	193138660	0.446838
Hv2	193138660	193813970	0.446869
Hv2	193813970	194489280	0.441077
Hv2	194489280	195164590	0.438587
Hv2	195164590	195839900	0.433170
Hv2	195839900	196515210	0.440362
Hv2	196515210	197190520	0.443758
Hv2	197190520	197865830	0.430013
Hv2	197865830	198541140	0.431677
Hv2	198541140	199216450	0.430725
Hv2	199216450	199891760	0.443630
Hv2	199891760	200567070	0.432330
Hv2	200567070	201242380	0.429114
Hv2	201242380	201917690	0.447513
Hv2	201917690	202593000	0.441365
Hv2	202593000	203268310	0.449404
Hv2	203268310	203943620	0.431366
Hv2	203943620	204618930	0.430924
Hv2	204618930	205294240	0.404217
Hv2	205294240	205969550	0.442657
Hv2	205969550	206644860	0.430571
Hv2	206644860	207320170	0.436177
Hv2	207320170	207995480	0.451988
Hv2	207995480	208670790	0.435943
Hv2	208670790	209346100	0.445758
Hv2	209346100	210021410	0.431424
Hv2	210021410	210696720	0.428597
Hv2	210696720	211372030	0.431390
Hv2	211372030	212047340	0.436434
Hv2	212047340	212722650	0.445033
Hv2	212722650	213397960	0.446636
Hv2	213397960	214073270	0.436982
Hv2	214073270	214748580	0.418917
Hv2	214748580	215423890	0.439277
Hv2	215423890	216099200	0.436780
Hv2	216099200	216774510	0.438760
Hv2	216774510	217449820	0.441501
Hv2	217449820	218125130	0.444092
Hv2	218125130	218800440	0.441023
Hv2	218800440	219475750	0.414534
Hv2	219475750	220151060	0.438908
Hv2	220151060	220826370	0.435831
Hv2	220826370	221501680	0.427830
Hv2	221501680	222176990	0.435160
Hv2	222176990	222852300	0.416733
Hv2	222852300	223527610	0.445007
Hv2	223527610	224202920	0.435553
Hv2	224202920	224878230	0.434768
Hv2	224878230	225553540	0.433213
Hv2	225553540	226228850	0.449799
Hv2	226228850	226904160	0.442582
Hv2	226904160	227579470	0.435317
Hv2	227579470	228254780	0.434634
Hv2	228254780	228930090	0.438108
Hv2	228930090	229605400	0.443814
Hv2	229605400	230280710	0.438624
Hv2	230280710	230956020	0.433681
Hv2	230956020	231631330	0.447023
Hv2	231631330	232306640	0.435338
Hv2	232306640	232981950	0.416196
Hv2	232981950	233657260	0.435468
Hv2	233657260	234332570	0.428455
Hv2	234332570	235007880	0.441735
Hv2	235007880	235683190	0.433355
Hv2	235683190	236358500	0.443755
Hv2	236358500	237033810	0.438976
Hv2	237033810	237709120	0.448447
Hv2	237709120	238384430	0.440275
Hv2	238384430	239059740	0.430303
Hv2	239059740	239735050	0.434423
Hv2	239735050	240410360	0.431368
Hv2	240410360	241085670	0.432934
Hv2	241085670	241760980	0.443035
Hv2	241760980	242436290	0.444140
Hv2	242436290	243111600	0.443014
Hv2	243111600	243786910	0.449352
Hv2	243786910	244462220	0.446466
Hv2	244462220	245137530	0.427830
Hv2	245137530	245812840	0.444612
Hv2	245812840	246488150	0.433274
Hv2	246488150	247163460	0.442204
Hv2	247163460	247838770	0.445733
Hv2	247838770	248514080	0.450201
Hv2	248514080	249189390	0.425748
Hv2	249189390	249864700	0.453053
Hv2	249864700	250540010	0.447828
Hv2	250540010	251215320	0.438100
Hv2	251215320	251890630	0.443669
Hv2	251890630	252565940	0.443481
Hv2	252565940	253241250	0.433811
Hv2	253241250	253916560	0.436062
Hv2	253916560	254591870	0.437503
Hv2	254591870	255267180	0.435558
Hv2	255267180	255942490	0.431737
Hv2	255942490	256617800	0.434581
Hv2	256617800	257293110	0.439725
Hv2	257293110	257968420	0.444150
Hv2	257968420	258643730	0.448203
Hv2	258643730	259319040	0.433355
Hv2	259319040	259994350	0.449866
Hv2	259994350	260669660	0.437817
Hv2	260669660	261344970	0.435079
Hv2	261344970	262020280	0.439486
Hv2	262020280	262695590	0.439734
Hv2	262695590	263370900	0.449398
Hv2	263370900	264046210	0.434796
Hv2	264046210	264721520	0.440774
Hv2	264721520	265396830	0.426561
Hv2	265396830	266072140	0.419712
Hv2	266072140	266747450	0.443324
Hv2	266747450	267422760	0.459084
Hv2	267422760	268098070	0.430531
Hv2	268098070	268773380	0.438154
Hv2	268773380	269448690	0.446508
Hv2	269448690	270124000	0.455751
Hv2	270124000	270799310	0.431442
Hv2	270799310	271474620	0.434522
Hv2	271474620	272149930	0.449496
Hv2	272149930	272825240	0.438242
Hv2	272825240	273500550	0.436979
Hv2	273500550	274175860	0.443624
Hv2	274175860	274851170	0.446928
Hv2	274851170	275526480	0.445964
Hv2	275526480	276201790	0.449524
Hv2	276201790	276877100	0.446447
Hv2	276877100	277552410	0.443493
Hv2	277552410	278227720	0.447331
Hv2	278227720	278903030	0.436114
Hv2	278903030	279578340	0.446873
Hv2	279578340	280253650	0.448375
Hv2	280253650	280928960	0.456590
Hv2	280928960	281604270	0.458757
Hv2	281604270	282279580	0.430610
Hv2	282279580	282954890	0.443319
Hv2	282954890	283630200	0.440655
Hv2	283630200	284305510	0.455499
Hv2	284305510	284980820	0.445924
Hv2	284980820	285656130	0.439706
Hv2	285656130	286331440	0.427842
Hv2	286331440	287006750	0.446297
Hv2	287006750	287682060	0.440439
Hv2	287682060	288357370	0.442324
Hv2	288357370	289032680	0.438424
Hv2	289032680	289707990	0.439888
Hv2	289707990	290383300	0.432279
Hv2	290383300	291058610	0.445046
Hv2	291058610	291733920	0.450161
Hv2	291733920	292409230	0.452675
Hv2	292409230	293084540	0.450747
Hv2	293084540	293759850	0.448952
Hv2	293759850	294435160	0.406295
Hv2	294435160	295110470	0.426046
Hv2	295110470	295785780	0.442711
Hv2	295785780	296461090	0.452745
Hv2	296461090	297136400	0.440904
Hv2	297136400	297811710	0.454643
Hv2	297811710	298487020	0.381854
Hv2	298487020	299162330	0.419025
Hv2	299162330	299837640	0.456056
Hv2	299837640	300512950	0.429647
Hv2	300512950	301188260	0.457297
Hv2	301188260	301863570	0.452530
Hv2	301863570	302538880	0.420715
Hv2	302538880	303214190	0.406243
Hv2	303214190	303889500	0.425942
Hv2	303889500	304564810	0.442902
Hv2	304564810	305240120	0.426825
Hv2	305240120	305915430	0.375044
Hv2	305915430	306590740	0.404436
Hv2	306590740	307266050	0.447999
Hv2	307266050	307941360	0.446365
Hv2	307941360	308616670	0.437369
Hv2	308616670	309291980	0.431563
Hv2	309291980	309967290	0.429800
Hv2	309967290	310642600	0.448477
Hv2	310642600	311317910	0.446804
Hv2	311317910	311993220	0.444683
Hv2	311993220	312668530	0.448911
Hv2	312668530	313343840	0.459242
Hv2	313343840	314019150	0.436414
Hv2	314019150	314694460	0.459975
Hv2	314694460	315369770	0.463968
Hv2	315369770	316045080	0.446629
Hv2	316045080	316720390	0.455416
Hv2	316720390	317395700	0.455187
Hv2	317395700	318071010	0.445724
Hv2	318071010	318746320	0.462684
Hv2	318746320	319421630	0.456823
Hv2	319421630	320096940	0.445643
Hv2	320096940	320772250	0.453638
Hv2	320772250	321447560	0.447670
Hv2	321447560	322122870	0.448284
Hv2	322122870	322798180	0.446706
Hv2	322798180	323473490	0.431648
Hv2	323473490	324148800	0.458533
Hv2	324148800	324824110	0.450430
Hv2	324824110	325499420	0.446887
Hv2	325499420	326174730	0.429471
Hv2	326174730	326850040	0.445699
Hv2	326850040	327525350	0.435258
Hv2	327525350	328200660	0.448456
Hv2	328200660	328875970	0.426917
Hv2	328875970	329551280	0.450155
Hv2	329551280	330226590	0.443085
Hv2	330226590	330901900	0.448136
Hv2	330901900	331577210	0.449540
Hv2	331577210	332252520	0.442087
Hv2	332252520	332927830	0.451562
Hv2	332927830	333603140	0.445626
Hv2	333603140	334278450	0.437488
Hv2	334278450	334953760	0.454163
Hv2	334953760	335629070	0.466269
Hv2	335629070	336304380	0.448378
Hv2	336304380	336979690	0.441662
Hv2	336979690	337655000	0.442527
Hv2	337655000	338330310	0.447942
Hv2	338330310	339005620	0.456790
Hv2	339005620	339680930	0.453990
Hv2	339680930	340356240	0.429250
Hv2	340356240	341031550	0.439537
Hv2	341031550	341706860	0.444732
Hv2	341706860	342382170	0.430145
Hv2	342382170	343057480	0.434849
Hv2	343057480	343732790	0.456442
Hv2	343732790	344408100	0.440097
Hv2	344408100	345083410	0.438847
Hv2	345083410	345758720	0.451105
Hv2	345758720	346434030	0.457936
Hv2	346434030	347109340	0.453617
Hv2	347109340	347784650	0.459324
Hv2	347784650	348459960	0.455557
Hv2	348459960	349135270	0.436573
Hv2	349135270	349810580	0.433808
Hv2	349810580	350485890	0.446712
Hv2	350485890	351161200	0.434168
Hv2	351161200	351836510	0.445311
Hv2	351836510	352511820	0.436188
Hv2	352511820	353187130	0.438730
Hv2	353187130	353862440	0.466888
Hv2	353862440	354537750	0.453734
Hv2	354537750	355213060	0.451125
Hv2	355213060	355888370	0.434272
Hv2	355888370	356563680	0.436266
Hv2	356563680	357238990	0.449774
Hv2	357238990	357914300	0.437603
Hv2	357914300	358589610	0.435015
Hv2	358589610	359264920	0.442960
Hv2	359264920	359940230	0.433629
Hv2	359940230	360615540	0.430075
Hv2	360615540	361290850	0.439440
Hv2	361290850	361966160	0.440176
Hv2	361966160	362641470	0.415195
Hv2	362641470	363316780	0.431400
Hv2	363316780	363992090	0.440652
Hv2	363992090	364667400	0.434963
Hv2	364667400	365342710	0.437614
Hv2	365342710	366018020	0.439258
Hv2	366018020	366693330	0.443031
Hv2	366693330	367368640	0.440010
Hv2	367368640	368043950	0.418329
Hv2	368043950	368719260	0.428094
Hv2	368719260	369394570	0.438741
Hv2	369394570	370069880	0.440812
Hv2	370069880	370745190	0.446767
Hv2	370745190	371420500	0.440986
Hv2	371420500	372095810	0.434378
Hv2	372095810	372771120	0.441214
Hv2	372771120	373446430	0.439943
Hv2	373446430	374121740	0.431979
Hv2	374121740	374797050	0.426859
Hv2	374797050	375472360	0.417672
Hv2	375472360	376147670	0.422729
Hv2	376147670	376822980	0.438890
Hv2	376822980	377498290	0.443537
Hv2	377498290	378173600	0.430525
Hv2	378173600	378848910	0.427719
Hv2	378848910	379524220	0.440176
Hv2	379524220	380199530	0.433317
Hv2	380199530	380874840	0.428106
Hv2	380874840	381550150	0.438590
Hv2	381550150	382225460	0.440322
Hv2	382225460	382900770	0.431578
Hv2	382900770	383576080	0.437894
Hv2	383576080	384251390	0.439069
Hv2	384251390	384926700	0.423574
Hv2	384926700	385602010	0.437617
Hv2	385602010	386277320	0.432120
Hv2	386277320	386952630	0.439839
Hv2	386952630	387627940	0.432185
Hv2	387627940	388303250	0.431685
Hv2	388303250	388978560	0.445025
Hv2	388978560	389653870	0.441248
Hv2	389653870	390329180	0.453612
Hv2	390329180	391004490	0.431544
Hv2	391004490	391679800	0.435082
Hv2	391679800	392355110	0.409553
Hv2	392355110	393030420	0.438113
Hv2	393030420	393705730	0.415938
Hv2	393705730	394381040	0.436488
Hv2	394381040	395056350	0.438991
Hv2	395056350	395731660	0.442124
Hv2	395731660	396406970	0.442985
Hv2	396406970	397082280	0.432034
Hv2	397082280	397757590	0.429807
Hv2	397757590	398432900	0.422357
Hv2	398432900	399108210	0.447563
Hv2	399108210	399783520	0.436564
Hv2	399783520	400458830	0.425744
Hv2	400458830	401134140	0.442523
Hv2	401134140	401809450	0.434205
Hv2	401809450	402484760	0.446909
Hv2	402484760	403160070	0.425935
Hv2	403160070	403835380	0.450315
Hv2	403835380	404510690	0.436653
Hv2	404510690	405186000	0.444997
Hv2	405186000	405861310	0.428608
Hv2	405861310	406536620	0.430743
Hv2	406536620	407211930	0.428273
Hv2	407211930	407887240	0.444944
Hv2	407887240	408562550	0.439348
Hv2	408562550	409237860	0.441462
Hv2	409237860	409913170	0.430768
Hv2	409913170	410588480	0.436222
Hv2	410588480	411263790	0.424679
Hv2	411263790	411939100	0.427938
Hv2	411939100	412614410	0.441482
Hv2	412614410	413289720	0.444314
Hv2	413289720	413965030	0.428467
Hv2	413965030	414640340	0.426440
Hv2	414640340	415315650	0.431697
Hv2	415315650	415990960	0.417137
Hv2	415990960	416666270	0.445259
Hv2	416666270	417341580	0.427312
Hv2	417341580	418016890	0.434220
Hv2	418016890	418692200	0.432933
Hv2	418692200	419367510	0.448339
Hv2	419367510	420042820	0.442948
Hv2	420042820	420718130	0.451890
Hv2	420718130	421393440	0.438416
Hv2	421393440	422068750	0.444095
Hv2	422068750	422744060	0.447112
Hv2	422744060	423419370	0.438655
Hv2	423419370	424094680	0.458272
Hv2	424094680	424769990	0.434375
Hv2	424769990	425445300	0.435566
Hv2	425445300	426120610	0.421751
Hv2	426120610	426795920	0.435304
Hv2	426795920	427471230	0.429284
Hv2	427471230	428146540	0.441865
Hv2	428146540	428821850	0.444078
Hv2	428821850	429497160	0.436528
Hv2	429497160	430172470	0.434546
Hv2	430172470	430847780	0.433780
Hv2	430847780	431523090	0.432634
Hv2	431523090	432198400	0.427293
Hv2	432198400	432873710	0.441200
Hv2	432873710	433549020	0.428427
Hv2	433549020	434224330	0.429871
Hv2	434224330	434899640	0.436229
Hv2	434899640	435574950	0.430801
Hv2	435574950	436250260	0.433361
Hv2	436250260	436925570	0.430419
Hv2	436925570	437600880	0.425575
Hv2	437600880	438276190	0.428984
Hv2	438276190	438951500	0.432588
Hv2	438951500	439626810	0.427059
Hv2	439626810	440302120	0.437096
Hv2	440302120	440977430	0.438511
Hv2	440977430	441652740	0.431614
Hv2	441652740	442328050	0.432809
Hv2	442328050	443003360	0.432162
Hv2	443003360	443678670	0.437067
Hv2	443678670	444353980	0.445692
Hv2	444353980	445029290	0.422054
Hv2	445029290	445704600	0.421460
Hv2	445704600	446379910	0.428984
Hv2	446379910	447055220	0.438473
Hv2	447055220	447730530	0.434787
Hv2	447730530	448405840	0.438964
Hv2	448405840	449081150	0.437783
Hv2	449081150	449756460	0.434350
Hv2	449756460	450431770	0.431865
Hv2	450431770	451107080	0.435966
Hv2	451107080	451782390	0.438276
Hv2	451782390	452457700	0.424806
Hv2	452457700	453133010	0.447738
Hv2	453133010	453808320	0.432114
Hv2	453808320	454483630	0.429693
Hv2	454483630	455158940	0.423182
Hv2	455158940	455834250	0.430895
Hv2	455834250	456509560	0.435594
Hv2	456509560	457184870	0.433037
Hv2	457184870	457860180	0.438665
Hv2	457860180	458535490	0.433734
Hv2	458535490	459210800	0.433588
Hv2	459210800	459886110	0.416318
Hv2	459886110	460561420	0.429019
Hv2	460561420	461236730	0.427952
Hv2	461236730	461912040	0.440088
Hv2	461912040	462587350	0.429573
Hv2	462587350	463262660	0.428611
Hv2	463262660	463937970	0.438815
Hv2	463937970	464613280	0.427806
Hv2	464613280	465288590	0.434301
Hv2	465288590	465963900	0.435172
Hv2	465963900	466639210	0.430050
Hv2	466639210	467314520	0.427340
Hv2	467314520	467989830	0.421846
Hv2	467989830	468665140	0.440581
Hv2	468665140	469340450	0.424604
Hv2	469340450	470015760	0.434965
Hv2	470015760	470691070	0.429697
Hv2	470691070	471366380	0.432197
Hv2	471366380	472041690	0.422304
Hv2	472041690	472717000	0.447549
Hv2	472717000	473392310	0.430257
Hv2	473392310	474067620	0.434966
Hv2	474067620	474742930	0.429400
Hv2	474742930	475418240	0.432378
Hv2	475418240	476093550	0.429280
Hv2	476093550	476768860	0.452092
Hv2	476768860	477444170	0.442773
Hv2	477444170	478119480	0.422821
Hv2	478119480	478794790	0.431183
Hv2	478794790	479470100	0.429983
Hv2	479470100	480145410	0.434877
Hv2	480145410	480820720	0.426041
Hv2	480820720	481496030	0.438970
Hv2	481496030	482171340	0.441351
Hv2	482171340	482846650	0.439523
Hv2	482846650	483521960	0.429275
Hv2	483521960	484197270	0.428800
Hv2	484197270	484872580	0.436391
Hv2	484872580	485547890	0.441782
Hv2	485547890	486223200	0.439765
Hv2	486223200	486898510	0.436244
Hv2	486898510	487573820	0.437156
Hv2	487573820	488249130	0.424991
Hv2	488249130	488924440	0.422553
Hv2	488924440	489599750	0.432372
Hv2	489599750	490275060	0.435529
Hv2	490275060	490950370	0.431933
Hv2	490950370	491625680	0.429920
Hv2	491625680	492300990	0.427296
Hv2	492300990	492976300	0.453256
Hv2	492976300	493651610	0.436320
Hv2	493651610	494326920	0.437796
Hv2	494326920	495002230	0.427339
Hv2	495002230	495677540	0.432674
Hv2	495677540	496352850	0.433625
Hv2	496352850	497028160	0.432813
Hv2	497028160	497703470	0.426622
Hv2	497703470	498378780	0.451639
Hv2	498378780	499054090	0.426084
Hv2	499054090	499729400	0.432677
Hv2	499729400	500404710	0.431611
Hv2	500404710	501080020	0.429671
Hv2	501080020	501755330	0.430241
Hv2	501755330	502430640	0.443587
Hv2	502430640	503105950	0.431209
Hv2	503105950	503781260	0.435148
Hv2	503781260	504456570	0.443835
Hv2	504456570	505131880	0.439638
Hv2	505131880	505807190	0.437689
Hv2	505807190	506482500	0.440065
Hv2	506482500	507157810	0.439141
Hv2	507157810	507833120	0.437605
Hv2	507833120	508508430	0.442295
Hv2	508508430	509183740	0.421207
Hv2	509183740	509859050	0.434353
Hv2	509859050	510534360	0.426992
Hv2	510534360	511209670	0.431482
Hv2	511209670	511884980	0.433117
Hv2	511884980	512560290	0.426154
Hv2	512560290	513235600	0.444331
Hv2	513235600	513910910	0.434147
Hv2	513910910	514586220	0.435650
Hv2	514586220	515261530	0.421892
Hv2	515261530	515936840	0.417869
Hv2	515936840	516612150	0.434747
Hv2	516612150	517287460	0.436591
Hv2	517287460	517962770	0.429832
Hv2	517962770	518638080	0.435171
Hv2	518638080	519313390	0.442323
Hv2	519313390	519988700	0.449323
Hv2	519988700	520664010	0.430194
Hv2	520664010	521339320	0.420317
Hv2	521339320	522014630	0.429926
Hv2	522014630	522689940	0.425325
Hv2	522689940	523365250	0.426694
Hv2	523365250	524040560	0.437688
Hv2	524040560	524715870	0.433171
Hv2	524715870	525391180	0.431189
Hv2	525391180	526066490	0.437300
Hv2	526066490	526741800	0.428332
Hv2	526741800	527417110	0.439567
Hv2	527417110	528092420	0.437666
Hv2	528092420	528767730	0.436733
Hv2	528767730	529443040	0.423090
Hv2	529443040	530118350	0.425220
Hv2	530118350	530793660	0.416995
Hv2	530793660	531468970	0.426877
Hv2	531468970	532144280	0.428794
Hv2	532144280	532819590	0.434820
Hv2	532819590	533494900	0.436746
Hv2	533494900	534170210	0.430867
Hv2	534170210	534845520	0.437210
Hv2	534845520	535520830	0.433897
Hv2	535520830	536196140	0.428474
Hv2	536196140	536871450	0.430288
Hv2	536871450	537546760	0.421276
Hv2	537546760	538222070	0.442262
Hv2	538222070	538897380	0.442660
Hv2	538897380	539572690	0.421258
Hv2	539572690	540248000	0.438622
Hv2	540248000	540923310	0.438904
Hv2	540923310	541598620	0.432612
Hv2	541598620	542273930	0.426683
Hv2	542273930	542949240	0.438624
Hv2	542949240	543624550	0.421630
Hv2	543624550	544299860	0.415689
Hv2	544299860	544975170	0.444648
Hv2	544975170	545650480	0.434951
Hv2	545650480	546325790	0.443404
Hv2	546325790	547001100	0.436983
Hv2	547001100	547676410	0.443561
Hv2	547676410	548351720	0.430398
Hv2	548351720	549027030	0.440900
Hv2	549027030	549702340	0.429609
Hv2	549702340	550377650	0.440672
Hv2	550377650	551052960	0.442742
Hv2	551052960	551728270	0.441276
Hv2	551728270	552403580	0.431343
Hv2	552403580	553078890	0.433198
Hv2	553078890	553754200	0.424489
Hv2	553754200	554429510	0.422588
Hv2	554429510	555104820	0.431584
Hv2	555104820	555780130	0.435335
Hv2	555780130	556455440	0.426456
Hv2	556455440	557130750	0.420006
Hv2	557130750	557806060	0.433174
Hv2	557806060	558481370	0.422978
Hv2	558481370	559156680	0.431846
Hv2	559156680	559831990	0.442007
Hv2	559831990	560507300	0.426939
Hv2	560507300	561182610	0.431169
Hv2	561182610	561857920	0.441674
Hv2	561857920	562533230	0.421565
Hv2	562533230	563208540	0.435628
Hv2	563208540	563883850	0.443124
Hv2	563883850	564559160	0.446673
Hv2	564559160	565234470	0.442038
Hv2	565234470	565909780	0.427137
Hv2	565909780	566585090	0.437226
Hv2	566585090	567260400	0.432997
Hv2	567260400	567935710	0.435265
Hv2	567935710	568611020	0.429647
Hv2	568611020	569286330	0.430257
Hv2	569286330	569961640	0.430540
Hv2	569961640	570636950	0.430371
Hv2	570636950	571312260	0.403635
Hv2	571312260	571987570	0.421362
Hv2	571987570	572662880	0.436597
Hv2	572662880	573338190	0.429277
Hv2	573338190	574013500	0.427179
Hv2	574013500	574688810	0.436777
Hv2	574688810	575364120	0.445406
Hv2	575364120	576039430	0.440447
Hv2	576039430	576714740	0.443115
Hv2	576714740	577390050	0.435504
Hv2	577390050	578065360	0.430574
Hv2	578065360	578740670	0.429047
Hv2	578740670	579415980	0.437150
Hv2	579415980	580091290	0.433534
Hv2	580091290	580766600	0.437593
Hv2	580766600	581441910	0.423397
Hv2	581441910	582117220	0.438699
Hv2	582117220	582792530	0.420314
Hv2	582792530	583467840	0.438319
Hv2	583467840	584143150	0.432133
Hv2	584143150	584818460	0.423998
Hv2	584818460	585493770	0.434565
Hv2	585493770	586169080	0.427564
Hv2	586169080	586844390	0.440022
Hv2	586844390	587519700	0.441966
Hv2	587519700	588195010	0.421814
Hv2	588195010	588870320	0.436428
Hv2	588870320	589545630	0.434156
Hv2	589545630	590220940	0.436973
Hv2	590220940	590896250	0.434759
Hv2	590896250	591571560	0.432191
Hv2	591571560	592246870	0.429739
Hv2	592246870	592922180	0.436728
Hv2	592922180	593597490	0.426293
Hv2	593597490	594272800	0.428194
Hv2	594272800	594948110	0.426440
Hv2	594948110	595623420	0.424951
Hv2	595623420	596298730	0.430958
Hv2	596298730	596974040	0.436663
Hv2	596974040	597649350	0.439931
Hv2	597649350	598324660	0.428659
Hv2	598324660	598999970	0.427476
Hv2	598999970	599675280	0.443738
Hv2	599675280	600350590	0.423469
Hv2	600350590	601025900	0.439360
Hv2	601025900	601701210	0.439106
Hv2	601701210	602376520	0.443632
Hv2	602376520	603051830	0.417830
Hv2	603051830	603727140	0.429127
Hv2	603727140	604402450	0.446334
Hv2	604402450	605077760	0.424518
Hv2	605077760	605753070	0.432299
Hv2	605753070	606428380	0.420463
Hv2	606428380	607103690	0.440216
Hv2	607103690	607779000	0.425157
Hv2	607779000	608454310	0.432314
Hv2	608454310	609129620	0.432147
Hv2	609129620	609804930	0.436213
Hv2	609804930	610480240	0.419008
Hv2	610480240	611155550	0.437729
Hv2	611155550	611830860	0.445954
Hv2	611830860	612506170	0.434155
Hv2	612506170	613181480	0.436773
Hv2	613181480	613856790	0.419809
Hv2	613856790	614532100	0.423699
Hv2	614532100	615207410	0.443861
Hv2	615207410	615882720	0.431193
Hv2	615882720	616558030	0.440238
Hv2	616558030	617233340	0.436823
Hv2	617233340	617908650	0.434174
Hv2	617908650	618583960	0.425796
Hv2	618583960	619259270	0.427430
Hv2	619259270	619934580	0.424084
Hv2	619934580	620609890	0.429786
Hv2	620609890	621285200	0.441716
Hv2	621285200	621960510	0.430656
Hv2	621960510	622635820	0.425144
Hv2	622635820	623311130	0.433548
Hv2	623311130	623986440	0.437691
Hv2	623986440	624661750	0.420244
Hv2	624661750	625337060	0.431713
Hv2	625337060	626012370	0.430281
Hv2	626012370	626687680	0.435120
Hv2	626687680	627362990	0.428964
Hv2	627362990	628038300	0.423662
Hv2	628038300	628713610	0.426084
Hv2	628713610	629388920	0.438209
Hv2	629388920	630064230	0.430072
Hv2	630064230	630739540	0.442780
Hv2	630739540	631414850	0.427491
Hv2	631414850	632090160	0.440774
Hv2	632090160	632765470	0.428359
Hv2	632765470	633440780	0.437673
Hv2	633440780	634116090	0.437056
Hv2	634116090	634791400	0.417508
Hv2	634791400	635466710	0.437715
Hv2	635466710	636142020	0.439062
Hv2	636142020	636817330	0.445838
Hv2	636817330	637492640	0.427931
Hv2	637492640	638167950	0.438719
Hv2	638167950	638843260	0.440044
Hv2	638843260	639518570	0.429677
Hv2	639518570	640193880	0.439952
Hv2	640193880	640869190	0.429074
Hv2	640869190	641544500	0.431625
Hv2	641544500	642219810	0.436514
Hv2	642219810	642895120	0.407294
Hv2	642895120	643570430	0.429398
Hv2	643570430	644245740	0.427881
Hv2	644245740	644921050	0.406102
Hv2	644921050	645596360	0.426281
Hv2	645596360	646271670	0.429663
Hv2	646271670	646946980	0.426084
Hv2	646946980	647622290	0.432467
Hv2	647622290	648297600	0.424217
Hv2	648297600	648972910	0.421008
Hv2	648972910	649648220	0.428708
Hv2	649648220	650323530	0.426412
Hv2	650323530	650998840	0.425354
Hv2	650998840	651674150	0.431827
Hv2	651674150	652349460	0.430544
Hv2	652349460	653024770	0.424318
Hv2	653024770	653700080	0.435430
Hv2	653700080	654375390	0.440907
Hv2	654375390	655050700	0.432595
Hv2	655050700	655726010	0.440889
Hv2	655726010	656401320	0.433670
Hv2	656401320	657076630	0.433118
Hv2	657076630	657751940	0.434095
Hv2	657751940	658427250	0.434414
Hv2	658427250	659102560	0.441240
Hv2	659102560	659777870	0.433715
Hv2	659777870	660453180	0.440482
Hv2	660453180	661128490	0.437174
Hv2	661128490	661803800	0.420910
Hv2	661803800	662479110	0.401244
Hv2	662479110	663154420	0.408356
Hv2	663154420	663829730	0.430140
Hv2	663829730	664505040	0.410477
Hv2	664505040	665180350	0.427256
Hv2	665180350	665855660	0.428146
Hv2	665855660	666530970	0.429739
Hv2	666530970	667206280	0.431932
Hv2	667206280	667881590	0.436694
Hv2	667881590	668556900	0.434963
Hv2	668556900	669232210	0.434013
Hv2	669232210	669907520	0.426172
Hv2	669907520	670582830	0.432991
Hv2	670582830	671258140	0.418734
Hv2	671258140	671933450	0.432575
Hv2	671933450	672608760	0.427118
Hv2	672608760	673284070	0.407373
Hv2	673284070	673959380	0.421103
Hv2	673959380	674634690	0.439299
Hv2	674634690	675310294	0.406142
[truncated: 26,000 more rows]
