# Supplementary material for: Genome-wide discovery of G-quadruplexes in barley
Source: Sci Rep. 2021 Apr 12;11:7876. doi: 10.1038/s41598-021-86838-3 (PMC8041835; doi:10.1038/s41598-021-86838-3)
Supplement: Supplementary file 2 — Supplementary Information 2. [file 41598_2021_86838_MOESM2_ESM.zip › circos/r0r1.conf]

# set track radius values based on track counter
r1  = eval(sprintf("%fr",conf(track_start)-counter(plot)*(conf(track_width)+conf(track_pad))))
r0  = eval(sprintf("%fr",conf(track_start)-counter(plot)*(conf(track_width)+conf(track_pad))-conf(track_width)))
