# Supplementary material for: Genome-wide discovery of G-quadruplexes in barley
Source: Sci Rep. 2021 Apr 12;11:7876. doi: 10.1038/s41598-021-86838-3 (PMC8041835; doi:10.1038/s41598-021-86838-3)
Supplement: Supplementary file 2 — Supplementary Information 2. [file 41598_2021_86838_MOESM2_ESM.zip › circos/barley_genome.tsv]

chr - Hv1 1H 0 522466905 chr1
chr - Hv2 2H 0 675310294 chr2
chr - Hv3 3H 0 628753756 chr3
chr - Hv4 4H 0 624247919 chr4
chr - Hv5 5H 0 599018945 chr5
chr - Hv6 6H 0 573247234 chr6
chr - Hv7 7H 0 634667502 chr7
