# Supplementary material for: Genome-wide discovery of G-quadruplexes in barley
Source: Sci Rep. 2021 Apr 12;11:7876. doi: 10.1038/s41598-021-86838-3 (PMC8041835; doi:10.1038/s41598-021-86838-3)
Supplement: Supplementary file 2 — Supplementary Information 2. [file 41598_2021_86838_MOESM2_ESM.zip › circos/bundles_1e6_mem3.txt]

Ta1A 333868547 334453239 Hv1 348323810 349096441 nlinks=3	bsize1=30397	bsize2=29172	bidentity1=0.051988	bidentity2=0.037757	depth1=0	depth2=0
Ta1A 369496595 370108719 Hv1 372806405 373587070 nlinks=3	bsize1=12066	bsize2=10862	bidentity1=0.019712	bidentity2=0.013914	depth1=0	depth2=0
Ta1A 438684368 440029891 Hv1 424418615 425168037 nlinks=5	bsize1=31635	bsize2=32731	bidentity1=0.023511	bidentity2=0.043675	depth1=0	depth2=0
Ta1A 480746316 480812336 Hv1 467336475 467550312 nlinks=3	bsize1=11749	bsize2=11639	bidentity1=0.177959	bidentity2=0.054429	depth1=0	depth2=0
Ta1A 484328734 485566803 Hv1 463816968 464531422 nlinks=3	bsize1=21319	bsize2=18494	bidentity1=0.017220	bidentity2=0.025885	depth1=0	depth2=0
Ta1A 516558475 517101637 Hv1 486476320 486892293 nlinks=3	bsize1=17787	bsize2=14161	bidentity1=0.032747	bidentity2=0.034043	depth1=0	depth2=0
Ta1A 533147562 534246893 Hv1 495059951 495790694 nlinks=3	bsize1=12420	bsize2=11994	bidentity1=0.011298	bidentity2=0.016413	depth1=0	depth2=0
Ta1A 536427615 537973302 Hv1 493459839 494122641 nlinks=4	bsize1=23561	bsize2=16558	bidentity1=0.015243	bidentity2=0.024982	depth1=0	depth2=0
Ta1A 544495225 544607401 Hv1 489755257 489861583 nlinks=4	bsize1=16307	bsize2=18018	bidentity1=0.145368	bidentity2=0.169458	depth1=0	depth2=0
Ta1A 548557986 549858231 Hv1 496973620 498410664 nlinks=5	bsize1=20616	bsize2=29149	bidentity1=0.015855	bidentity2=0.020284	depth1=0	depth2=0
Ta1A 556957368 557874019 Hv1 502246115 502950023 nlinks=3	bsize1=12090	bsize2=10185	bidentity1=0.013189	bidentity2=0.014469	depth1=0	depth2=0
Ta1B 172001144 172258156 Hv1 116119305 116557694 nlinks=3	bsize1=14008	bsize2=25184	bidentity1=0.054503	bidentity2=0.057447	depth1=0	depth2=0
Ta1B 174601893 175276497 Hv1 121407691 123228077 nlinks=4	bsize1=10622	bsize2=11044	bidentity1=0.015746	bidentity2=0.006067	depth1=0	depth2=0
Ta1B 448293668 449392253 Hv1 391410601 392147514 nlinks=3	bsize1=19573	bsize2=19969	bidentity1=0.017817	bidentity2=0.027098	depth1=0	depth2=0
Ta1B 487950159 489134957 Hv1 476028785 476996366 nlinks=3	bsize1=30771	bsize2=16665	bidentity1=0.025971	bidentity2=0.017223	depth1=0	depth2=0
Ta1B 531211357 532375909 Hv1 458659754 459117960 nlinks=3	bsize1=13109	bsize2=12690	bidentity1=0.011257	bidentity2=0.027695	depth1=0	depth2=0
Ta1B 588821521 590093182 Hv1 495479839 495883848 nlinks=3	bsize1=5477	bsize2=5901	bidentity1=0.004307	bidentity2=0.014606	depth1=0	depth2=0
Ta1B 612403170 613425824 Hv1 490306786 491049846 nlinks=4	bsize1=24385	bsize2=19158	bidentity1=0.023845	bidentity2=0.025783	depth1=0	depth2=0
Ta1B 637937997 638945275 Hv1 501153992 501716639 nlinks=3	bsize1=16190	bsize2=12083	bidentity1=0.016073	bidentity2=0.021475	depth1=0	depth2=0
Ta1B 664317691 665292800 Hv1 511716276 512200947 nlinks=3	bsize1=6831	bsize2=9083	bidentity1=0.007005	bidentity2=0.018741	depth1=0	depth2=0
Ta1B 673847043 674633903 Hv1 516219324 516921271 nlinks=3	bsize1=13712	bsize2=13999	bidentity1=0.017426	bidentity2=0.019943	depth1=0	depth2=0
Ta1B 686928122 688240495 Hv1 521663723 522028856 nlinks=3	bsize1=11071	bsize2=10039	bidentity1=0.008436	bidentity2=0.027494	depth1=0	depth2=0
Ta1D 5511253 7479257 Hv1 4477877 5593797 nlinks=4	bsize1=29271	bsize2=29782	bidentity1=0.014873	bidentity2=0.026688	depth1=0	depth2=0
Ta1D 9871575 10722769 Hv1 6141842 7755517 nlinks=4	bsize1=28924	bsize2=25325	bidentity1=0.033980	bidentity2=0.015694	depth1=0	depth2=0
Ta1D 49924753 50725039 Hv1 36136128 37026132 nlinks=3	bsize1=22435	bsize2=22108	bidentity1=0.028034	bidentity2=0.024840	depth1=0	depth2=0
Ta1D 285443694 287468838 Hv1 361727249 363407687 nlinks=4	bsize1=51082	bsize2=43726	bidentity1=0.025224	bidentity2=0.026021	depth1=0	depth2=0
Ta1D 298444631 298691030 Hv1 374967991 376130053 nlinks=3	bsize1=15211	bsize2=15602	bidentity1=0.061733	bidentity2=0.013426	depth1=0	depth2=0
Ta1D 324274462 325684898 Hv1 400036562 402366242 nlinks=6	bsize1=36504	bsize2=34330	bidentity1=0.025881	bidentity2=0.014736	depth1=0	depth2=0
Ta1D 335266602 336370556 Hv1 426622063 427418447 nlinks=3	bsize1=22539	bsize2=21610	bidentity1=0.020417	bidentity2=0.027135	depth1=0	depth2=0
Ta1D 360354782 360391821 Hv1 430049340 430174556 nlinks=3	bsize1=17191	bsize2=17861	bidentity1=0.464120	bidentity2=0.142640	depth1=0	depth2=0
Ta1D 364722776 365440912 Hv1 476241155 476882037 nlinks=3	bsize1=17433	bsize2=18620	bidentity1=0.024275	bidentity2=0.029054	depth1=0	depth2=0
Ta1D 382234085 383317421 Hv1 465250182 465837720 nlinks=3	bsize1=11189	bsize2=10907	bidentity1=0.010328	bidentity2=0.018564	depth1=0	depth2=0
Ta1D 402320211 403284962 Hv1 452899084 453648460 nlinks=3	bsize1=13806	bsize2=13699	bidentity1=0.014310	bidentity2=0.018281	depth1=0	depth2=0
Ta1D 406972757 407876246 Hv1 449682629 450486447 nlinks=3	bsize1=10211	bsize2=9646	bidentity1=0.011302	bidentity2=0.012000	depth1=0	depth2=0
Ta1D 423044164 423924344 Hv1 484557886 485264011 nlinks=3	bsize1=20368	bsize2=17303	bidentity1=0.023141	bidentity2=0.024504	depth1=0	depth2=0
Ta1D 431798580 432206095 Hv1 481111085 481327763 nlinks=3	bsize1=19377	bsize2=15333	bidentity1=0.047549	bidentity2=0.070764	depth1=0	depth2=0
Ta1D 444343985 445541711 Hv1 491625356 492671423 nlinks=4	bsize1=16472	bsize2=17146	bidentity1=0.013753	bidentity2=0.016391	depth1=0	depth2=0
Ta1D 464863656 466485086 Hv1 502522322 503762237 nlinks=4	bsize1=20851	bsize2=21547	bidentity1=0.012860	bidentity2=0.017378	depth1=0	depth2=0
Ta1D 467501593 469609464 Hv1 504403998 505522852 nlinks=5	bsize1=27688	bsize2=29536	bidentity1=0.013136	bidentity2=0.026398	depth1=0	depth2=0
Ta1D 475723390 477481719 Hv1 510426569 512145731 nlinks=6	bsize1=27340	bsize2=26122	bidentity1=0.015549	bidentity2=0.015195	depth1=0	depth2=0
Ta1D 478805106 480406496 Hv1 512731148 513921717 nlinks=6	bsize1=27688	bsize2=30724	bidentity1=0.017290	bidentity2=0.025806	depth1=0	depth2=0
Ta1D 486155357 487168380 Hv1 518588224 518759506 nlinks=4	bsize1=17791	bsize2=18109	bidentity1=0.017562	bidentity2=0.105726	depth1=0	depth2=0
Ta1D 492606316 494154142 Hv1 520755657 521840882 nlinks=5	bsize1=36321	bsize2=36251	bidentity1=0.023466	bidentity2=0.033404	depth1=0	depth2=0
Ta2A 3106368 4314389 Hv2 1995780 2712390 nlinks=3	bsize1=14193	bsize2=14129	bidentity1=0.011749	bidentity2=0.019716	depth1=0	depth2=0
Ta2A 28800216 29593121 Hv2 17943735 18595155 nlinks=4	bsize1=38442	bsize2=36761	bidentity1=0.048482	bidentity2=0.056432	depth1=0	depth2=0
Ta2A 625243143 626590957 Hv2 569147851 569800133 nlinks=3	bsize1=7092	bsize2=6723	bidentity1=0.005262	bidentity2=0.010307	depth1=0	depth2=1
Ta2A 650629334 652295648 Hv2 591155229 592616293 nlinks=3	bsize1=13739	bsize2=16156	bidentity1=0.008245	bidentity2=0.011058	depth1=0	depth2=0
Ta2A 688228794 688971432 Hv2 615565690 615811756 nlinks=3	bsize1=21746	bsize2=13026	bidentity1=0.029282	bidentity2=0.052937	depth1=0	depth2=0
Ta2A 717144333 718229667 Hv2 630586326 631330915 nlinks=4	bsize1=24826	bsize2=26226	bidentity1=0.022874	bidentity2=0.035222	depth1=0	depth2=0
Ta2A 726421201 729986175 Hv2 636446852 639602633 nlinks=7	bsize1=50250	bsize2=51326	bidentity1=0.014095	bidentity2=0.016264	depth1=0	depth2=0
Ta2A 765701102 766708611 Hv2 669693759 670707694 nlinks=4	bsize1=28470	bsize2=29531	bidentity1=0.028258	bidentity2=0.029125	depth1=0	depth2=0
Ta2B 56511900 56787313 Hv2 23767335 23856675 nlinks=3	bsize1=12685	bsize2=12498	bidentity1=0.046058	bidentity2=0.139891	depth1=0	depth2=0
Ta2B 72895028 74252663 Hv2 29283447 29555155 nlinks=3	bsize1=19793	bsize2=19117	bidentity1=0.014579	bidentity2=0.070358	depth1=0	depth2=0
Ta2B 87187208 88419338 Hv2 35582973 36092699 nlinks=3	bsize1=9289	bsize2=10187	bidentity1=0.007539	bidentity2=0.019985	depth1=0	depth2=0
Ta2B 90007486 90474542 Hv2 37553694 38035917 nlinks=3	bsize1=17793	bsize2=16880	bidentity1=0.038096	bidentity2=0.035004	depth1=0	depth2=0
Ta2B 154253959 154995322 Hv2 78438844 79561440 nlinks=5	bsize1=24863	bsize2=24138	bidentity1=0.033537	bidentity2=0.021502	depth1=0	depth2=0
Ta2B 160401168 161147274 Hv2 84529012 85188182 nlinks=3	bsize1=14958	bsize2=31926	bidentity1=0.020048	bidentity2=0.048434	depth1=0	depth2=0
Ta2B 182011546 182954953 Hv2 107998746 108892492 nlinks=4	bsize1=31473	bsize2=15001	bidentity1=0.033361	bidentity2=0.016784	depth1=0	depth2=0
Ta2B 197208146 197727159 Hv2 124719021 125950218 nlinks=3	bsize1=13835	bsize2=14057	bidentity1=0.026656	bidentity2=0.011417	depth1=0	depth2=0
Ta2B 478112957 478914071 Hv2 510360867 510839986 nlinks=3	bsize1=19938	bsize2=19915	bidentity1=0.024888	bidentity2=0.041566	depth1=0	depth2=0
Ta2B 544981350 545161417 Hv2 563535228 563603919 nlinks=3	bsize1=10671	bsize2=10794	bidentity1=0.059261	bidentity2=0.157136	depth1=0	depth2=0
Ta2B 614827703 615799558 Hv2 601939778 602420217 nlinks=4	bsize1=19271	bsize2=18515	bidentity1=0.019829	bidentity2=0.038538	depth1=0	depth2=0
Ta2B 725575938 726554593 Hv2 639617225 640151078 nlinks=3	bsize1=14012	bsize2=13103	bidentity1=0.014318	bidentity2=0.024544	depth1=0	depth2=1
Ta2B 730562323 731314074 Hv2 641356872 641732349 nlinks=3	bsize1=21110	bsize2=25249	bidentity1=0.028081	bidentity2=0.067245	depth1=0	depth2=0
Ta2B 784543947 785139377 Hv2 664501711 664721070 nlinks=3	bsize1=16472	bsize2=16369	bidentity1=0.027664	bidentity2=0.074622	depth1=0	depth2=0
Ta2B 793577866 794504905 Hv2 672519989 673293904 nlinks=4	bsize1=16491	bsize2=17343	bidentity1=0.017789	bidentity2=0.022409	depth1=0	depth2=0
Ta2D 12579936 12886084 Hv2 9379416 9593901 nlinks=5	bsize1=19191	bsize2=20923	bidentity1=0.062685	bidentity2=0.097549	depth1=0	depth2=0
Ta2D 14267037 15610025 Hv2 10977279 11832904 nlinks=4	bsize1=30625	bsize2=21570	bidentity1=0.022804	bidentity2=0.025210	depth1=0	depth2=0
Ta2D 31805894 32972948 Hv2 22269217 23262142 nlinks=4	bsize1=21995	bsize2=28945	bidentity1=0.018847	bidentity2=0.029151	depth1=0	depth2=0
Ta2D 45552233 46827480 Hv2 29237599 29536864 nlinks=3	bsize1=19916	bsize2=25792	bidentity1=0.015617	bidentity2=0.086184	depth1=0	depth2=0
Ta2D 74965822 76900486 Hv2 52484127 54457313 nlinks=6	bsize1=37263	bsize2=33350	bidentity1=0.019261	bidentity2=0.016902	depth1=0	depth2=0
Ta2D 113050323 113920091 Hv2 89777791 90870452 nlinks=3	bsize1=15495	bsize2=16089	bidentity1=0.017815	bidentity2=0.014725	depth1=0	depth2=0
Ta2D 201439619 202081701 Hv2 223122697 225004329 nlinks=3	bsize1=21803	bsize2=22223	bidentity1=0.033957	bidentity2=0.011810	depth1=0	depth2=0
Ta2D 516326099 516414263 Hv2 597974662 598318972 nlinks=3	bsize1=29359	bsize2=33141	bidentity1=0.333001	bidentity2=0.096253	depth1=0	depth2=0
Ta2D 524320442 524585332 Hv2 603559298 604033093 nlinks=3	bsize1=21563	bsize2=35817	bidentity1=0.081403	bidentity2=0.075596	depth1=0	depth2=0
Ta2D 572073753 572366047 Hv2 620184720 620446033 nlinks=3	bsize1=9790	bsize2=9222	bidentity1=0.033494	bidentity2=0.035291	depth1=0	depth2=0
Ta2D 587282607 588227640 Hv2 632897987 633530415 nlinks=3	bsize1=16658	bsize2=16118	bidentity1=0.017627	bidentity2=0.025486	depth1=0	depth2=0
Ta2D 589979203 590163044 Hv2 634992985 635275940 nlinks=3	bsize1=14121	bsize2=13656	bidentity1=0.076811	bidentity2=0.048262	depth1=0	depth2=0
Ta2D 592782032 595166483 Hv2 637118494 638752587 nlinks=5	bsize1=21516	bsize2=19865	bidentity1=0.009023	bidentity2=0.012157	depth1=0	depth2=0
Ta2D 599002697 600762253 Hv2 640461703 641468227 nlinks=6	bsize1=25366	bsize2=23469	bidentity1=0.014416	bidentity2=0.023317	depth1=0	depth2=0
Ta2D 624052662 625524497 Hv2 660788371 661522957 nlinks=5	bsize1=34340	bsize2=29898	bidentity1=0.023331	bidentity2=0.040700	depth1=0	depth2=0
Ta2D 632987075 633606998 Hv2 656709842 656934920 nlinks=3	bsize1=18179	bsize2=16695	bidentity1=0.029325	bidentity2=0.074174	depth1=0	depth2=0
Ta2D 643229886 645683894 Hv2 667493593 669078783 nlinks=4	bsize1=11627	bsize2=10910	bidentity1=0.004738	bidentity2=0.006882	depth1=0	depth2=0
Ta3A 95476975 95538514 Hv3 69118388 69396527 nlinks=3	bsize1=10929	bsize2=10555	bidentity1=0.177592	bidentity2=0.037949	depth1=0	depth2=0
Ta3A 502509063 503834818 Hv3 488836135 490051413 nlinks=3	bsize1=13670	bsize2=14692	bidentity1=0.010311	bidentity2=0.012089	depth1=0	depth2=0
Ta3A 509997769 511079507 Hv3 477369690 479121858 nlinks=3	bsize1=15634	bsize2=22760	bidentity1=0.014453	bidentity2=0.012990	depth1=0	depth2=0
Ta3A 534536299 535826709 Hv3 505061578 506338902 nlinks=3	bsize1=19413	bsize2=18663	bidentity1=0.015044	bidentity2=0.014611	depth1=0	depth2=0
Ta3A 565765946 566334718 Hv3 512381139 512938822 nlinks=4	bsize1=19908	bsize2=20152	bidentity1=0.035002	bidentity2=0.036135	depth1=0	depth2=0
Ta3A 620761873 621636741 Hv3 550058986 550857371 nlinks=3	bsize1=22338	bsize2=21385	bidentity1=0.025533	bidentity2=0.026785	depth1=0	depth2=0
Ta3A 641403623 642959856 Hv3 565968988 567050219 nlinks=3	bsize1=21197	bsize2=16712	bidentity1=0.013621	bidentity2=0.015456	depth1=0	depth2=0
Ta3A 646670824 647483455 Hv3 568773505 569796209 nlinks=3	bsize1=8666	bsize2=9358	bidentity1=0.010664	bidentity2=0.009150	depth1=0	depth2=0
Ta3A 688683575 689515303 Hv3 590499939 591230924 nlinks=3	bsize1=10020	bsize2=9966	bidentity1=0.012047	bidentity2=0.013634	depth1=0	depth2=0
Ta3A 711380679 712144842 Hv3 601287805 601753500 nlinks=3	bsize1=16164	bsize2=14082	bidentity1=0.021153	bidentity2=0.030239	depth1=0	depth2=0
Ta3B 1586220 2288508 Hv3 269501 1212309 nlinks=3	bsize1=14543	bsize2=15135	bidentity1=0.020708	bidentity2=0.016053	depth1=0	depth2=0
Ta3B 8133503 8738336 Hv3 12126495 12426305 nlinks=3	bsize1=13126	bsize2=14531	bidentity1=0.021702	bidentity2=0.048467	depth1=0	depth2=0
Ta3B 9165563 9918249 Hv3 6341814 6734524 nlinks=3	bsize1=20349	bsize2=28188	bidentity1=0.027035	bidentity2=0.071778	depth1=0	depth2=0
Ta3B 64314487 65565412 Hv3 27226318 28356960 nlinks=3	bsize1=14240	bsize2=11268	bidentity1=0.011384	bidentity2=0.009966	depth1=0	depth2=0
Ta3B 72318265 73631335 Hv3 32426898 33012211 nlinks=3	bsize1=12296	bsize2=10218	bidentity1=0.009364	bidentity2=0.017457	depth1=0	depth2=0
Ta3B 157922178 159510463 Hv3 102657067 103867457 nlinks=5	bsize1=30879	bsize2=37622	bidentity1=0.019442	bidentity2=0.031083	depth1=0	depth2=0
Ta3B 394086808 395859374 Hv3 359314883 360919015 nlinks=3	bsize1=25081	bsize2=32542	bidentity1=0.014150	bidentity2=0.020286	depth1=0	depth2=0
Ta3B 421902062 422559993 Hv3 406492344 407651881 nlinks=3	bsize1=28141	bsize2=36861	bidentity1=0.042772	bidentity2=0.031789	depth1=0	depth2=0
Ta3B 597765689 598990996 Hv3 562903519 563541535 nlinks=3	bsize1=12982	bsize2=11330	bidentity1=0.010595	bidentity2=0.017758	depth1=0	depth2=0
Ta3B 602355810 604275179 Hv3 561464483 562768071 nlinks=5	bsize1=19247	bsize2=18567	bidentity1=0.010028	bidentity2=0.014243	depth1=0	depth2=0
Ta3B 647814938 648106293 Hv3 545060767 545609610 nlinks=3	bsize1=19526	bsize2=21989	bidentity1=0.067018	bidentity2=0.040064	depth1=0	depth2=0
Ta3B 650354576 651281384 Hv3 542944013 543889921 nlinks=3	bsize1=38854	bsize2=44425	bidentity1=0.041922	bidentity2=0.046965	depth1=0	depth2=0
Ta3B 665257059 665985716 Hv3 566524024 566887142 nlinks=3	bsize1=9595	bsize2=9394	bidentity1=0.013168	bidentity2=0.025870	depth1=0	depth2=0
Ta3B 693072551 694037511 Hv3 576330798 577193600 nlinks=3	bsize1=14381	bsize2=15200	bidentity1=0.014903	bidentity2=0.017617	depth1=0	depth2=0
Ta3B 723505378 724942090 Hv3 587983567 588749799 nlinks=4	bsize1=19941	bsize2=19130	bidentity1=0.013880	bidentity2=0.024966	depth1=0	depth2=0
Ta3B 750134354 750358636 Hv3 594912681 594995387 nlinks=3	bsize1=12638	bsize2=13479	bidentity1=0.056348	bidentity2=0.162973	depth1=0	depth2=0
Ta3D 6009194 6415477 Hv3 11302781 11729118 nlinks=3	bsize1=14251	bsize2=13826	bidentity1=0.035076	bidentity2=0.032430	depth1=0	depth2=0
Ta3D 8327981 8857232 Hv3 6112207 6271160 nlinks=3	bsize1=13003	bsize2=7460	bidentity1=0.024569	bidentity2=0.046932	depth1=0	depth2=1
Ta3D 22047119 22374509 Hv3 17929095 18217682 nlinks=3	bsize1=19651	bsize2=19910	bidentity1=0.060023	bidentity2=0.068991	depth1=0	depth2=0
Ta3D 40806092 46125791 Hv3 27312218 32334779 nlinks=10	bsize1=56568	bsize2=69804	bidentity1=0.010634	bidentity2=0.013898	depth1=0	depth2=0
Ta3D 81714267 82760470 Hv3 69906133 71666553 nlinks=3	bsize1=25559	bsize2=27444	bidentity1=0.024430	bidentity2=0.015589	depth1=0	depth2=0
Ta3D 347414269 348153367 Hv3 466122117 467201744 nlinks=3	bsize1=13233	bsize2=14169	bidentity1=0.017904	bidentity2=0.013124	depth1=0	depth2=0
Ta3D 352149805 352792385 Hv3 462491754 463103439 nlinks=3	bsize1=12412	bsize2=13720	bidentity1=0.019316	bidentity2=0.022430	depth1=0	depth2=0
Ta3D 356824056 357153574 Hv3 457440647 458526525 nlinks=3	bsize1=12225	bsize2=12740	bidentity1=0.037100	bidentity2=0.011732	depth1=0	depth2=0
Ta3D 391256757 392055302 Hv3 476003965 476849165 nlinks=3	bsize1=11588	bsize2=9058	bidentity1=0.014511	bidentity2=0.010717	depth1=0	depth2=0
Ta3D 399856317 401311221 Hv3 492965606 494503161 nlinks=4	bsize1=26105	bsize2=31948	bidentity1=0.017943	bidentity2=0.020778	depth1=0	depth2=0
Ta3D 424349538 425159889 Hv3 514105720 514553487 nlinks=3	bsize1=12939	bsize2=13479	bidentity1=0.015967	bidentity2=0.030103	depth1=0	depth2=0
Ta3D 426479373 427228769 Hv3 514973406 515925053 nlinks=3	bsize1=22824	bsize2=30050	bidentity1=0.030456	bidentity2=0.031577	depth1=0	depth2=0
Ta3D 443593030 444677028 Hv3 530789853 531671112 nlinks=4	bsize1=24094	bsize2=18652	bidentity1=0.022227	bidentity2=0.021165	depth1=0	depth2=0
Ta3D 458175956 459480313 Hv3 560595931 561208901 nlinks=3	bsize1=18687	bsize2=16365	bidentity1=0.014327	bidentity2=0.026698	depth1=0	depth2=0
Ta3D 461203708 461669322 Hv3 559447555 559737495 nlinks=3	bsize1=13995	bsize2=13227	bidentity1=0.030057	bidentity2=0.045620	depth1=0	depth2=0
Ta3D 476195521 478530534 Hv3 549939275 551386555 nlinks=4	bsize1=15196	bsize2=12718	bidentity1=0.006508	bidentity2=0.008788	depth1=0	depth2=0
Ta3D 498874797 500556071 Hv3 564726281 565273331 nlinks=4	bsize1=33525	bsize2=29883	bidentity1=0.019940	bidentity2=0.054626	depth1=0	depth2=0
Ta3D 542382005 543879394 Hv3 585795124 586216246 nlinks=3	bsize1=13644	bsize2=12274	bidentity1=0.009112	bidentity2=0.029146	depth1=0	depth2=0
Ta3D 546330608 548018928 Hv3 587895649 589001735 nlinks=3	bsize1=13235	bsize2=12562	bidentity1=0.007839	bidentity2=0.011357	depth1=0	depth2=0
Ta3D 586951079 587448325 Hv3 607643777 608453029 nlinks=3	bsize1=14025	bsize2=15570	bidentity1=0.028205	bidentity2=0.019240	depth1=0	depth2=0
Ta3D 589153760 589764581 Hv3 609358624 609557651 nlinks=3	bsize1=14360	bsize2=15111	bidentity1=0.023509	bidentity2=0.075924	depth1=0	depth2=0
Ta3D 603263921 604674837 Hv3 617807041 618845671 nlinks=4	bsize1=28317	bsize2=28277	bidentity1=0.020070	bidentity2=0.027225	depth1=0	depth2=1
Ta4A 15638397 16051338 Hv4 575684967 576125126 nlinks=3	bsize1=19155	bsize2=19068	bidentity1=0.046387	bidentity2=0.043321	depth1=0	depth2=1
Ta4A 38362567 39545904 Hv4 555047384 556863904 nlinks=4	bsize1=25505	bsize2=23106	bidentity1=0.021553	bidentity2=0.012720	depth1=0	depth2=0
Ta4A 59320138 60050311 Hv4 537675741 538676480 nlinks=3	bsize1=21514	bsize2=21657	bidentity1=0.029464	bidentity2=0.021641	depth1=0	depth2=1
Ta4A 92211888 93687664 Hv4 500814168 501471466 nlinks=4	bsize1=28190	bsize2=26881	bidentity1=0.019102	bidentity2=0.040896	depth1=0	depth2=0
Ta4A 583701882 583980876 Hv4 14573860 14905499 nlinks=3	bsize1=18914	bsize2=19767	bidentity1=0.067793	bidentity2=0.059604	depth1=0	depth2=0
Ta4A 595261991 596628805 Hv4 5795118 7062323 nlinks=6	bsize1=17360	bsize2=17562	bidentity1=0.012701	bidentity2=0.013859	depth1=0	depth2=0
Ta4A 684660857 685752722 Hv4 594707637 595458354 nlinks=3	bsize1=13736	bsize2=14698	bidentity1=0.012580	bidentity2=0.019579	depth1=0	depth2=0
Ta4A 621784828 622290870 Hv5 587690535 588056923 nlinks=4	bsize1=21018	bsize2=24228	bidentity1=0.041534	bidentity2=0.066126	depth1=0	depth2=1
Ta4A 625527403 626122311 Hv5 585588592 586015010 nlinks=3	bsize1=15098	bsize2=12060	bidentity1=0.025379	bidentity2=0.028282	depth1=0	depth2=0
Ta4A 640002356 640238416 Hv5 578223713 578332186 nlinks=3	bsize1=11492	bsize2=12706	bidentity1=0.048682	bidentity2=0.117134	depth1=0	depth2=2
Ta4B 21215534 21379232 Hv4 10112426 10162397 nlinks=3	bsize1=21474	bsize2=20225	bidentity1=0.131180	bidentity2=0.404727	depth1=0	depth2=0
Ta4B 31849100 34722687 Hv4 17149836 18575663 nlinks=6	bsize1=41652	bsize2=44945	bidentity1=0.014495	bidentity2=0.031522	depth1=0	depth2=0
Ta4B 39901221 43113388 Hv4 21312363 23737508 nlinks=6	bsize1=33821	bsize2=32224	bidentity1=0.010529	bidentity2=0.013287	depth1=0	depth2=0
Ta4B 57865043 59595478 Hv4 29790358 31117458 nlinks=5	bsize1=22026	bsize2=21445	bidentity1=0.012729	bidentity2=0.016159	depth1=0	depth2=0
Ta4B 73927924 74683717 Hv4 41105993 41953765 nlinks=3	bsize1=12363	bsize2=10570	bidentity1=0.016358	bidentity2=0.012468	depth1=0	depth2=0
Ta4B 526928358 527005143 Hv4 557881957 558277551 nlinks=3	bsize1=12883	bsize2=14667	bidentity1=0.167778	bidentity2=0.037076	depth1=0	depth2=0
Ta4B 562348833 563216180 Hv4 574283326 575103883 nlinks=3	bsize1=18935	bsize2=18800	bidentity1=0.021831	bidentity2=0.022911	depth1=0	depth2=0
Ta4B 600290463 601517298 Hv4 592107409 593053514 nlinks=3	bsize1=12385	bsize2=10671	bidentity1=0.010095	bidentity2=0.011279	depth1=0	depth2=0
Ta4B 627322880 627944604 Hv4 596702156 597110551 nlinks=3	bsize1=16535	bsize2=12147	bidentity1=0.026595	bidentity2=0.029743	depth1=0	depth2=0
Ta4B 638588469 639152158 Hv4 608206786 608460423 nlinks=3	bsize1=10613	bsize2=10069	bidentity1=0.018828	bidentity2=0.039698	depth1=0	depth2=0
Ta4D 4343486 5558997 Hv4 3486690 4538031 nlinks=4	bsize1=23664	bsize2=23087	bidentity1=0.019468	bidentity2=0.021960	depth1=0	depth2=0
Ta4D 6574020 7649321 Hv4 5590180 6270847 nlinks=6	bsize1=27544	bsize2=24339	bidentity1=0.025615	bidentity2=0.035758	depth1=0	depth2=0
Ta4D 8671168 12412607 Hv4 7871959 10356745 nlinks=10	bsize1=58731	bsize2=51106	bidentity1=0.015697	bidentity2=0.020568	depth1=0	depth2=0
Ta4D 15593457 17767833 Hv4 13179548 15562499 nlinks=6	bsize1=24440	bsize2=23354	bidentity1=0.011240	bidentity2=0.009800	depth1=0	depth2=0
Ta4D 30004271 30511381 Hv4 23514554 24151847 nlinks=3	bsize1=11976	bsize2=11881	bidentity1=0.023616	bidentity2=0.018643	depth1=0	depth2=0
Ta4D 32219375 32767232 Hv4 24825018 25221206 nlinks=4	bsize1=22301	bsize2=21258	bidentity1=0.040706	bidentity2=0.053656	depth1=0	depth2=1
Ta4D 57222043 58141234 Hv4 49889275 50701354 nlinks=3	bsize1=13181	bsize2=14325	bidentity1=0.014340	bidentity2=0.017640	depth1=0	depth2=1
Ta4D 350492238 350558288 Hv4 476626812 476657689 nlinks=3	bsize1=21582	bsize2=15767	bidentity1=0.326748	bidentity2=0.510622	depth1=0	depth2=0
Ta4D 366693108 368488138 Hv4 496175424 497848921 nlinks=4	bsize1=32681	bsize2=47352	bidentity1=0.018206	bidentity2=0.028295	depth1=0	depth2=0
Ta4D 403127663 403573001 Hv4 539178846 540509108 nlinks=4	bsize1=20582	bsize2=22926	bidentity1=0.046216	bidentity2=0.017234	depth1=0	depth2=0
Ta4D 404437057 405465252 Hv4 541658403 543031201 nlinks=5	bsize1=21985	bsize2=21931	bidentity1=0.021382	bidentity2=0.015975	depth1=0	depth2=0
Ta4D 428571801 429474687 Hv4 557873674 558538286 nlinks=3	bsize1=13676	bsize2=13471	bidentity1=0.015147	bidentity2=0.020269	depth1=0	depth2=0
Ta4D 455484789 455749701 Hv4 577415716 577652119 nlinks=3	bsize1=11352	bsize2=11921	bidentity1=0.042852	bidentity2=0.050426	depth1=0	depth2=0
Ta4D 459074665 460484937 Hv4 579782013 580390631 nlinks=4	bsize1=18148	bsize2=16162	bidentity1=0.012868	bidentity2=0.026555	depth1=0	depth2=0
Ta4D 461812443 463705724 Hv4 581206443 581948849 nlinks=4	bsize1=14022	bsize2=16553	bidentity1=0.007406	bidentity2=0.022296	depth1=0	depth2=0
Ta4D 469304324 470509654 Hv4 586965538 588412225 nlinks=4	bsize1=25836	bsize2=26295	bidentity1=0.021435	bidentity2=0.018176	depth1=0	depth2=0
Ta4D 476202060 477123399 Hv4 592284125 593077550 nlinks=3	bsize1=35564	bsize2=37057	bidentity1=0.038600	bidentity2=0.046705	depth1=0	depth2=0
Ta4D 477626312 479040788 Hv4 594406728 595361241 nlinks=3	bsize1=20948	bsize2=27419	bidentity1=0.014810	bidentity2=0.028726	depth1=0	depth2=0
Ta4D 482363044 483042147 Hv4 603201118 603388077 nlinks=4	bsize1=15944	bsize2=16014	bidentity1=0.023478	bidentity2=0.085655	depth1=0	depth2=0
Ta4D 484397812 485526615 Hv4 600389046 601689655 nlinks=5	bsize1=26845	bsize2=29339	bidentity1=0.023782	bidentity2=0.022558	depth1=0	depth2=0
Ta4D 486773017 487633846 Hv4 598295382 599348394 nlinks=3	bsize1=7125	bsize2=7112	bidentity1=0.008277	bidentity2=0.006754	depth1=0	depth2=0
Ta4D 497940988 501326145 Hv4 608490014 611341920 nlinks=9	bsize1=90922	bsize2=105556	bidentity1=0.026859	bidentity2=0.037012	depth1=0	depth2=0
Ta4D 508256671 509240239 Hv4 617394783 618643176 nlinks=3	bsize1=20279	bsize2=19712	bidentity1=0.020618	bidentity2=0.015790	depth1=0	depth2=0
Ta5A 664809409 665606764 Hv4 601189705 601685552 nlinks=3	bsize1=12496	bsize2=12418	bidentity1=0.015672	bidentity2=0.025044	depth1=0	depth2=0
Ta5A 679738364 680845921 Hv4 609374380 610294251 nlinks=3	bsize1=14827	bsize2=17886	bidentity1=0.013387	bidentity2=0.019444	depth1=0	depth2=0
Ta5A 688317744 688953505 Hv4 613324316 613646976 nlinks=3	bsize1=19873	bsize2=17506	bidentity1=0.031259	bidentity2=0.054255	depth1=0	depth2=0
Ta5A 697771439 698637657 Hv4 618510089 618815845 nlinks=3	bsize1=20465	bsize2=21625	bidentity1=0.023626	bidentity2=0.070726	depth1=0	depth2=0
Ta5A 68931380 70460068 Hv5 59344963 60654493 nlinks=4	bsize1=13020	bsize2=14730	bidentity1=0.008517	bidentity2=0.011248	depth1=0	depth2=0
Ta5A 471913988 472348229 Hv5 481531813 481979568 nlinks=3	bsize1=10885	bsize2=10609	bidentity1=0.025067	bidentity2=0.023694	depth1=0	depth2=1
Ta5A 475312926 475832489 Hv5 483553746 484094094 nlinks=3	bsize1=17358	bsize2=13281	bidentity1=0.033409	bidentity2=0.024579	depth1=0	depth2=1
Ta5A 487790067 488422432 Hv5 492279731 493035808 nlinks=3	bsize1=20624	bsize2=18446	bidentity1=0.032614	bidentity2=0.024397	depth1=0	depth2=0
Ta5A 510909363 512423663 Hv5 499980113 501313282 nlinks=3	bsize1=14001	bsize2=12990	bidentity1=0.009246	bidentity2=0.009744	depth1=0	depth2=0
Ta5A 584613889 586154077 Hv5 535841956 536665154 nlinks=3	bsize1=17019	bsize2=14654	bidentity1=0.011050	bidentity2=0.017801	depth1=0	depth2=0
Ta5A 596660296 597293286 Hv5 544209833 544437278 nlinks=3	bsize1=13573	bsize2=12141	bidentity1=0.021443	bidentity2=0.053380	depth1=0	depth2=0
Ta5A 598389121 599981273 Hv5 545300424 546127293 nlinks=6	bsize1=26010	bsize2=27672	bidentity1=0.016336	bidentity2=0.033466	depth1=0	depth2=0
Ta5A 608965368 609622483 Hv5 550615154 551046393 nlinks=3	bsize1=12595	bsize2=11737	bidentity1=0.019167	bidentity2=0.027217	depth1=0	depth2=0
Ta5A 630920668 631669159 Hv5 560742324 561363114 nlinks=3	bsize1=21197	bsize2=19777	bidentity1=0.028320	bidentity2=0.031858	depth1=0	depth2=0
Ta5A 640168026 641159276 Hv5 565291416 566166303 nlinks=4	bsize1=18937	bsize2=18081	bidentity1=0.019104	bidentity2=0.020667	depth1=0	depth2=0
Ta5A 649637820 650274387 Hv5 571820086 572422096 nlinks=3	bsize1=16675	bsize2=17370	bidentity1=0.026195	bidentity2=0.028853	depth1=0	depth2=0
Ta5A 656466552 657063295 Hv5 575799223 576210075 nlinks=3	bsize1=31336	bsize2=40973	bidentity1=0.052512	bidentity2=0.099727	depth1=0	depth2=0
Ta5B 294078218 295113789 Hv5 355536490 356832357 nlinks=3	bsize1=38278	bsize2=43706	bidentity1=0.036963	bidentity2=0.033727	depth1=0	depth2=0
Ta5B 397513703 398080915 Hv5 450183694 451186338 nlinks=4	bsize1=23841	bsize2=19239	bidentity1=0.042032	bidentity2=0.019188	depth1=0	depth2=0
Ta5B 407123698 407818786 Hv5 460183091 460655943 nlinks=3	bsize1=10817	bsize2=9775	bidentity1=0.015562	bidentity2=0.020672	depth1=0	depth2=0
Ta5B 447402423 448601577 Hv5 484438569 485389786 nlinks=3	bsize1=7135	bsize2=8183	bidentity1=0.005950	bidentity2=0.008603	depth1=0	depth2=0
Ta5B 479824933 480164509 Hv5 499221571 499429924 nlinks=3	bsize1=17086	bsize2=16395	bidentity1=0.050316	bidentity2=0.078688	depth1=0	depth2=0
Ta5B 488607644 490771976 Hv5 501608800 502744377 nlinks=5	bsize1=21361	bsize2=21407	bidentity1=0.009870	bidentity2=0.018851	depth1=0	depth2=1
Ta5B 491879314 492619455 Hv5 503177184 503332481 nlinks=3	bsize1=11750	bsize2=12021	bidentity1=0.015875	bidentity2=0.077406	depth1=0	depth2=0
Ta5B 550225702 551664054 Hv5 527846866 528994853 nlinks=4	bsize1=20207	bsize2=20472	bidentity1=0.014049	bidentity2=0.017833	depth1=0	depth2=0
Ta5B 568183673 569553523 Hv5 534874900 535194606 nlinks=4	bsize1=25507	bsize2=23183	bidentity1=0.018620	bidentity2=0.072513	depth1=0	depth2=0
Ta5B 570890407 572856458 Hv5 535709625 536590426 nlinks=6	bsize1=30502	bsize2=27999	bidentity1=0.015514	bidentity2=0.031788	depth1=0	depth2=0
Ta5B 586711242 588170957 Hv5 544980860 545522345 nlinks=3	bsize1=18686	bsize2=19445	bidentity1=0.012801	bidentity2=0.035910	depth1=0	depth2=0
Ta5B 620669348 622041251 Hv5 559047700 559821103 nlinks=3	bsize1=10203	bsize2=11122	bidentity1=0.007437	bidentity2=0.014381	depth1=0	depth2=0
Ta5B 635607930 637126235 Hv5 562635765 563224819 nlinks=3	bsize1=22311	bsize2=27171	bidentity1=0.014695	bidentity2=0.046126	depth1=0	depth2=0
Ta5B 639149223 640545413 Hv5 563650443 564450648 nlinks=4	bsize1=16188	bsize2=16813	bidentity1=0.011594	bidentity2=0.021011	depth1=0	depth2=1
Ta5B 661227484 661520956 Hv5 573914353 574021058 nlinks=3	bsize1=17358	bsize2=15980	bidentity1=0.059147	bidentity2=0.149757	depth1=0	depth2=0
Ta5B 689222119 689858815 Hv5 587554088 587701724 nlinks=3	bsize1=11458	bsize2=11847	bidentity1=0.017996	bidentity2=0.080244	depth1=0	depth2=0
Ta5B 708961283 710235340 Hv5 596186511 596737628 nlinks=4	bsize1=23006	bsize2=23534	bidentity1=0.018057	bidentity2=0.042702	depth1=0	depth2=0
Ta5D 37321982 37376639 Hv5 14655504 14764046 nlinks=3	bsize1=19694	bsize2=19391	bidentity1=0.360313	bidentity2=0.178648	depth1=0	depth2=0
Ta5D 41532482 41551186 Hv5 17630752 17675740 nlinks=3	bsize1=14185	bsize2=13288	bidentity1=0.758353	bidentity2=0.295361	depth1=0	depth2=0
Ta5D 254830035 255689937 Hv5 346893105 348462562 nlinks=4	bsize1=40718	bsize2=37841	bidentity1=0.047352	bidentity2=0.024111	depth1=0	depth2=0
Ta5D 278273580 278638887 Hv5 378859574 379223288 nlinks=3	bsize1=25448	bsize2=22083	bidentity1=0.069662	bidentity2=0.060715	depth1=0	depth2=0
Ta5D 301101311 302021908 Hv5 409431021 410778813 nlinks=3	bsize1=16061	bsize2=29524	bidentity1=0.017446	bidentity2=0.021905	depth1=0	depth2=0
Ta5D 322954907 323910530 Hv5 434989902 435509873 nlinks=3	bsize1=12205	bsize2=14118	bidentity1=0.012772	bidentity2=0.027151	depth1=0	depth2=0
Ta5D 377356520 377489175 Hv5 486761022 487031699 nlinks=3	bsize1=10427	bsize2=10831	bidentity1=0.078602	bidentity2=0.040014	depth1=0	depth2=0
Ta5D 383769466 384470556 Hv5 490828309 491329951 nlinks=3	bsize1=11596	bsize2=17275	bidentity1=0.016540	bidentity2=0.034437	depth1=0	depth2=0
Ta5D 385951930 386735785 Hv5 492637760 493027651 nlinks=5	bsize1=20312	bsize2=20911	bidentity1=0.025913	bidentity2=0.053633	depth1=0	depth2=0
Ta5D 413066315 414811655 Hv5 505514410 506212345 nlinks=6	bsize1=16435	bsize2=16305	bidentity1=0.009416	bidentity2=0.023362	depth1=0	depth2=0
Ta5D 421224074 422703097 Hv5 510185937 511151018 nlinks=3	bsize1=15823	bsize2=16970	bidentity1=0.010698	bidentity2=0.017584	depth1=0	depth2=0
Ta5D 425076251 426171412 Hv5 513167215 513656343 nlinks=4	bsize1=13176	bsize2=13341	bidentity1=0.012031	bidentity2=0.027275	depth1=0	depth2=0
Ta5D 428388513 429744233 Hv5 514659816 515306759 nlinks=4	bsize1=9574	bsize2=9836	bidentity1=0.007062	bidentity2=0.015204	depth1=0	depth2=0
Ta5D 439647016 440648425 Hv5 520542127 521167462 nlinks=3	bsize1=20206	bsize2=21412	bidentity1=0.020178	bidentity2=0.034241	depth1=0	depth2=0
Ta5D 442699175 443638991 Hv5 522267166 522948472 nlinks=4	bsize1=14184	bsize2=14682	bidentity1=0.015092	bidentity2=0.021550	depth1=0	depth2=0
Ta5D 446469477 446763996 Hv5 525376244 525600162 nlinks=3	bsize1=12097	bsize2=11645	bidentity1=0.041074	bidentity2=0.052005	depth1=0	depth2=0
Ta5D 457628293 459085333 Hv5 531955948 532801269 nlinks=6	bsize1=21715	bsize2=23627	bidentity1=0.014903	bidentity2=0.027950	depth1=0	depth2=0
Ta5D 464066706 465712136 Hv5 535754659 536653689 nlinks=3	bsize1=11045	bsize2=11002	bidentity1=0.006713	bidentity2=0.012238	depth1=0	depth2=0
Ta5D 472236771 472998677 Hv5 539810844 540488407 nlinks=3	bsize1=14129	bsize2=20353	bidentity1=0.018544	bidentity2=0.030038	depth1=0	depth2=0
Ta5D 474200731 475384043 Hv5 541337106 541971615 nlinks=3	bsize1=13390	bsize2=13432	bidentity1=0.011316	bidentity2=0.021169	depth1=0	depth2=0
Ta5D 482907145 484577882 Hv5 547543213 548826333 nlinks=3	bsize1=6512	bsize2=7359	bidentity1=0.003898	bidentity2=0.005735	depth1=0	depth2=0
Ta5D 488853488 490181499 Hv5 551301136 552654696 nlinks=5	bsize1=31427	bsize2=24906	bidentity1=0.023665	bidentity2=0.018400	depth1=0	depth2=0
Ta5D 518919634 519803526 Hv5 569730710 570238632 nlinks=4	bsize1=20330	bsize2=15991	bidentity1=0.023001	bidentity2=0.031483	depth1=0	depth2=0
Ta5D 525669295 526923296 Hv5 573461065 575025349 nlinks=4	bsize1=18283	bsize2=17032	bidentity1=0.014580	bidentity2=0.010888	depth1=0	depth2=0
Ta5D 528616744 530432979 Hv5 575956483 577536070 nlinks=7	bsize1=38322	bsize2=35541	bidentity1=0.021100	bidentity2=0.022500	depth1=0	depth2=0
Ta5D 535127455 537679123 Hv5 580111131 581782937 nlinks=5	bsize1=23707	bsize2=27657	bidentity1=0.009291	bidentity2=0.016543	depth1=0	depth2=0
Ta5D 538697014 540279678 Hv5 582289082 584136890 nlinks=5	bsize1=28122	bsize2=27086	bidentity1=0.017769	bidentity2=0.014658	depth1=0	depth2=0
Ta5D 547984055 548485974 Hv5 588595146 588950076 nlinks=3	bsize1=14694	bsize2=14419	bidentity1=0.029276	bidentity2=0.040625	depth1=0	depth2=0
Ta5D 552707654 554482511 Hv5 591367836 592332334 nlinks=4	bsize1=17894	bsize2=15018	bidentity1=0.010082	bidentity2=0.015571	depth1=0	depth2=0
Ta5D 556544446 557283111 Hv5 596275092 596744046 nlinks=3	bsize1=14270	bsize2=15614	bidentity1=0.019319	bidentity2=0.033295	depth1=0	depth2=0
Ta5D 558266205 559896660 Hv5 592827433 593898802 nlinks=4	bsize1=24578	bsize2=25045	bidentity1=0.015074	bidentity2=0.023377	depth1=0	depth2=0
Ta6A 12958614 13387024 Hv6 10297265 10493931 nlinks=3	bsize1=16096	bsize2=17016	bidentity1=0.037571	bidentity2=0.086522	depth1=0	depth2=0
Ta6A 38472227 39511349 Hv6 24059430 25117981 nlinks=3	bsize1=13093	bsize2=10638	bidentity1=0.012600	bidentity2=0.010050	depth1=0	depth2=0
Ta6A 53255093 54180849 Hv6 33028094 33699441 nlinks=3	bsize1=17369	bsize2=16230	bidentity1=0.018762	bidentity2=0.024175	depth1=0	depth2=0
Ta6A 60167823 61889987 Hv6 35720444 38176515 nlinks=5	bsize1=24910	bsize2=22761	bidentity1=0.014464	bidentity2=0.009267	depth1=0	depth2=0
Ta6A 554304673 555381866 Hv6 525686739 527705686 nlinks=5	bsize1=61059	bsize2=55720	bidentity1=0.056683	bidentity2=0.027599	depth1=0	depth2=0
Ta6A 595622025 597034721 Hv6 555363461 557272756 nlinks=4	bsize1=21465	bsize2=21452	bidentity1=0.015194	bidentity2=0.011236	depth1=0	depth2=0
Ta6A 602443785 603204875 Hv6 561074656 561843556 nlinks=3	bsize1=14475	bsize2=12916	bidentity1=0.019019	bidentity2=0.016798	depth1=0	depth2=0
Ta6A 606991424 608119009 Hv6 565215689 565768575 nlinks=3	bsize1=16558	bsize2=16062	bidentity1=0.014684	bidentity2=0.029051	depth1=0	depth2=0
Ta6A 615771936 615824342 Hv6 571568235 571630689 nlinks=3	bsize1=27810	bsize2=22281	bidentity1=0.530654	bidentity2=0.356753	depth1=0	depth2=0
Ta6B 4124090 4864159 Hv6 2368790 3089990 nlinks=3	bsize1=10951	bsize2=12043	bidentity1=0.014797	bidentity2=0.016699	depth1=0	depth2=0
Ta6B 530557992 531015987 Hv6 466201858 466339109 nlinks=3	bsize1=20817	bsize2=21494	bidentity1=0.045452	bidentity2=0.156602	depth1=0	depth2=0
Ta6B 563335000 564062932 Hv6 493598791 493965527 nlinks=3	bsize1=15267	bsize2=14690	bidentity1=0.020973	bidentity2=0.040056	depth1=0	depth2=0
Ta6B 577356233 577424926 Hv6 504813233 504902478 nlinks=3	bsize1=13785	bsize2=12791	bidentity1=0.200673	bidentity2=0.143323	depth1=0	depth2=0
Ta6B 582825537 583629591 Hv6 511279732 512190656 nlinks=4	bsize1=12682	bsize2=14315	bidentity1=0.015773	bidentity2=0.015715	depth1=0	depth2=0
Ta6B 644369431 645538560 Hv6 538990891 539564127 nlinks=4	bsize1=25667	bsize2=27792	bidentity1=0.021954	bidentity2=0.048483	depth1=0	depth2=0
Ta6B 660562783 661467925 Hv6 546508931 547020843 nlinks=4	bsize1=23127	bsize2=19140	bidentity1=0.025551	bidentity2=0.037389	depth1=0	depth2=0
Ta6B 667771780 668431887 Hv6 551088618 551608802 nlinks=3	bsize1=16368	bsize2=16589	bidentity1=0.024796	bidentity2=0.031891	depth1=0	depth2=0
Ta6B 684504529 685351849 Hv6 556412626 556936040 nlinks=3	bsize1=21239	bsize2=21077	bidentity1=0.025066	bidentity2=0.040268	depth1=0	depth2=0
Ta6D 1627606 2958840 Hv6 2359584 3839066 nlinks=5	bsize1=13475	bsize2=14076	bidentity1=0.010122	bidentity2=0.009514	depth1=0	depth2=0
Ta6D 29194710 29879804 Hv6 20068929 20574099 nlinks=3	bsize1=12204	bsize2=12517	bidentity1=0.017814	bidentity2=0.024778	depth1=0	depth2=0
Ta6D 32058027 32922258 Hv6 23017364 23748097 nlinks=3	bsize1=27632	bsize2=23335	bidentity1=0.031973	bidentity2=0.031934	depth1=0	depth2=0
Ta6D 34394636 35632168 Hv6 24112046 25114932 nlinks=4	bsize1=17642	bsize2=16223	bidentity1=0.014256	bidentity2=0.016176	depth1=0	depth2=0
Ta6D 112456244 114787987 Hv6 127288780 129689334 nlinks=6	bsize1=81154	bsize2=73587	bidentity1=0.034804	bidentity2=0.030654	depth1=0	depth2=0
Ta6D 351969496 353359366 Hv6 460927465 462567539 nlinks=4	bsize1=26718	bsize2=25136	bidentity1=0.019223	bidentity2=0.015326	depth1=0	depth2=0
Ta6D 363029058 363598595 Hv6 478666020 479743373 nlinks=4	bsize1=32779	bsize2=48747	bidentity1=0.057554	bidentity2=0.045247	depth1=0	depth2=0
Ta6D 368109388 368766498 Hv6 484494762 485389244 nlinks=3	bsize1=20548	bsize2=20094	bidentity1=0.031270	bidentity2=0.022464	depth1=0	depth2=0
Ta6D 407828659 408690956 Hv6 525161015 526071098 nlinks=3	bsize1=8900	bsize2=8029	bidentity1=0.010321	bidentity2=0.008822	depth1=0	depth2=0
Ta6D 413066379 414792720 Hv6 530802111 531667648 nlinks=5	bsize1=30857	bsize2=32406	bidentity1=0.017874	bidentity2=0.037440	depth1=0	depth2=0
Ta6D 418951225 420395400 Hv6 532921925 534153594 nlinks=3	bsize1=24391	bsize2=24812	bidentity1=0.016889	bidentity2=0.020145	depth1=0	depth2=0
Ta6D 446102843 448782849 Hv6 553324073 554693167 nlinks=6	bsize1=20847	bsize2=21836	bidentity1=0.007779	bidentity2=0.015949	depth1=0	depth2=0
Ta6D 452720979 453815698 Hv6 558365518 559087662 nlinks=5	bsize1=23070	bsize2=21866	bidentity1=0.021074	bidentity2=0.030279	depth1=0	depth2=0
Ta6D 459693960 462632835 Hv6 563935428 566718777 nlinks=8	bsize1=53103	bsize2=52488	bidentity1=0.018069	bidentity2=0.018858	depth1=0	depth2=0
Ta6D 464746980 464951795 Hv6 569257103 569368062 nlinks=3	bsize1=16441	bsize2=14007	bidentity1=0.080272	bidentity2=0.126235	depth1=0	depth2=0
Ta6D 468809423 469580229 Hv6 570243605 570601111 nlinks=4	bsize1=17232	bsize2=15346	bidentity1=0.022356	bidentity2=0.042925	depth1=0	depth2=0
Ta6D 472720098 473081594 Hv6 572599184 573030626 nlinks=3	bsize1=24505	bsize2=22001	bidentity1=0.067788	bidentity2=0.050994	depth1=0	depth2=0
Ta7A 22886290 22964684 Hv7 10745892 10963771 nlinks=3	bsize1=10348	bsize2=10556	bidentity1=0.131998	bidentity2=0.048449	depth1=0	depth2=0
Ta7A 29532318 30064625 Hv7 14593801 14752388 nlinks=5	bsize1=20230	bsize2=18972	bidentity1=0.038004	bidentity2=0.119631	depth1=0	depth2=0
Ta7A 33185737 33366122 Hv7 17240243 17334770 nlinks=3	bsize1=19143	bsize2=18705	bidentity1=0.106122	bidentity2=0.197878	depth1=0	depth2=1
Ta7A 63703783 65009646 Hv7 29699687 30577394 nlinks=4	bsize1=22403	bsize2=22996	bidentity1=0.017156	bidentity2=0.026200	depth1=0	depth2=1
Ta7A 65969777 67513301 Hv7 31883381 32378314 nlinks=4	bsize1=23363	bsize2=29279	bidentity1=0.015136	bidentity2=0.059157	depth1=0	depth2=0
Ta7A 83774385 85213513 Hv7 45649155 46760721 nlinks=4	bsize1=28335	bsize2=27058	bidentity1=0.019689	bidentity2=0.024342	depth1=0	depth2=0
Ta7A 462328765 462986887 Hv7 435443882 436392733 nlinks=3	bsize1=30592	bsize2=22352	bidentity1=0.046484	bidentity2=0.023557	depth1=0	depth2=0
Ta7A 487478986 487750830 Hv7 478095236 478831629 nlinks=3	bsize1=8308	bsize2=7553	bidentity1=0.030562	bidentity2=0.010257	depth1=0	depth2=0
Ta7A 513217017 513991791 Hv7 453334026 454293189 nlinks=3	bsize1=20409	bsize2=22557	bidentity1=0.026342	bidentity2=0.023517	depth1=0	depth2=0
Ta7A 581371750 581849509 Hv7 555809037 555923050 nlinks=3	bsize1=9591	bsize2=10250	bidentity1=0.020075	bidentity2=0.089901	depth1=0	depth2=0
Ta7A 682204641 683493170 Hv7 609552452 609935484 nlinks=3	bsize1=16669	bsize2=16178	bidentity1=0.012936	bidentity2=0.042237	depth1=0	depth2=0
Ta7A 722763846 724131592 Hv7 632537436 632842418 nlinks=4	bsize1=22458	bsize2=29415	bidentity1=0.016420	bidentity2=0.096448	depth1=0	depth2=0
Ta7B 24400330 26241676 Hv7 43302999 44106311 nlinks=3	bsize1=17946	bsize2=17961	bidentity1=0.009746	bidentity2=0.022359	depth1=0	depth2=0
Ta7B 33082237 33550672 Hv7 46763122 46922969 nlinks=3	bsize1=16817	bsize2=30341	bidentity1=0.035900	bidentity2=0.189812	depth1=0	depth2=0
Ta7B 40297832 42080698 Hv7 49460466 50883994 nlinks=4	bsize1=20624	bsize2=18686	bidentity1=0.011568	bidentity2=0.013127	depth1=0	depth2=0
Ta7B 381824042 382228524 Hv7 405213863 406156332 nlinks=3	bsize1=15700	bsize2=15199	bidentity1=0.038815	bidentity2=0.016127	depth1=0	depth2=0
Ta7B 539229555 541171973 Hv7 555818447 557511665 nlinks=4	bsize1=27565	bsize2=23543	bidentity1=0.014191	bidentity2=0.013904	depth1=0	depth2=0
Ta7B 572631264 573262969 Hv7 572846588 573449705 nlinks=4	bsize1=24015	bsize2=22305	bidentity1=0.038016	bidentity2=0.036983	depth1=0	depth2=0
Ta7B 620653668 621404928 Hv7 595112319 595525479 nlinks=3	bsize1=22655	bsize2=35533	bidentity1=0.030156	bidentity2=0.086003	depth1=0	depth2=0
Ta7B 699909752 701206855 Hv7 619766991 620599595 nlinks=5	bsize1=39789	bsize2=38499	bidentity1=0.030675	bidentity2=0.046239	depth1=0	depth2=0
Ta7D 63944945 65601914 Hv7 35459834 36674138 nlinks=5	bsize1=16749	bsize2=16544	bidentity1=0.010108	bidentity2=0.013624	depth1=0	depth2=0
Ta7D 145760301 146629176 Hv7 92138259 93082696 nlinks=3	bsize1=20359	bsize2=21745	bidentity1=0.023431	bidentity2=0.023024	depth1=0	depth2=0
Ta7D 151269786 152135450 Hv7 97701960 98620546 nlinks=4	bsize1=23183	bsize2=23731	bidentity1=0.026781	bidentity2=0.025834	depth1=0	depth2=0
Ta7D 168569150 169418535 Hv7 115570373 116344795 nlinks=3	bsize1=21345	bsize2=20254	bidentity1=0.025130	bidentity2=0.026154	depth1=0	depth2=0
Ta7D 199560444 200766400 Hv7 161085683 161857484 nlinks=3	bsize1=8491	bsize2=7920	bidentity1=0.007041	bidentity2=0.010262	depth1=0	depth2=0
Ta7D 401834208 402149690 Hv7 433339377 433638996 nlinks=3	bsize1=12620	bsize2=11407	bidentity1=0.040002	bidentity2=0.038072	depth1=0	depth2=0
Ta7D 437406696 437646927 Hv7 478479142 478923638 nlinks=3	bsize1=26645	bsize2=17520	bidentity1=0.110914	bidentity2=0.039415	depth1=0	depth2=0
Ta7D 460655549 461958599 Hv7 504555515 506281294 nlinks=4	bsize1=21215	bsize2=22343	bidentity1=0.016281	bidentity2=0.012947	depth1=0	depth2=0
Ta7D 496095463 497032596 Hv7 542027817 542819572 nlinks=3	bsize1=32145	bsize2=21917	bidentity1=0.034301	bidentity2=0.027682	depth1=0	depth2=0
Ta7D 507424725 508617062 Hv7 552216661 552863252 nlinks=4	bsize1=35845	bsize2=39173	bidentity1=0.030063	bidentity2=0.060584	depth1=0	depth2=0
Ta7D 535305997 535842266 Hv7 573824546 575004257 nlinks=3	bsize1=15250	bsize2=15548	bidentity1=0.028437	bidentity2=0.013179	depth1=0	depth2=0
Ta7D 579961073 580855106 Hv7 604313453 604893589 nlinks=3	bsize1=7748	bsize2=13491	bidentity1=0.008666	bidentity2=0.023255	depth1=0	depth2=0
Ta7D 588038581 588679638 Hv7 607340367 607779436 nlinks=5	bsize1=17697	bsize2=15844	bidentity1=0.027606	bidentity2=0.036085	depth1=0	depth2=0
Ta7D 593118750 593685134 Hv7 610475203 610968730 nlinks=4	bsize1=13640	bsize2=12832	bidentity1=0.024083	bidentity2=0.026001	depth1=0	depth2=0
Ta7D 602089862 603159177 Hv7 615465195 616523192 nlinks=3	bsize1=14330	bsize2=16044	bidentity1=0.013401	bidentity2=0.015164	depth1=0	depth2=0
Ta7D 606314366 607049199 Hv7 617548534 618488861 nlinks=4	bsize1=15664	bsize2=14260	bidentity1=0.021316	bidentity2=0.015165	depth1=0	depth2=0
Ta7D 618221236 618682454 Hv7 624014518 624258837 nlinks=3	bsize1=11849	bsize2=11797	bidentity1=0.025691	bidentity2=0.048285	depth1=0	depth2=0
Ta7D 623526541 623561390 Hv7 626836643 626875135 nlinks=5	bsize1=19721	bsize2=19598	bidentity1=0.565882	bidentity2=0.509132	depth1=0	depth2=0
