# Supplementary material for: Genome-wide discovery of G-quadruplexes in barley
Source: Sci Rep. 2021 Apr 12;11:7876. doi: 10.1038/s41598-021-86838-3 (PMC8041835; doi:10.1038/s41598-021-86838-3)
Supplement: Supplementary file 2 — Supplementary Information 2. [file 41598_2021_86838_MOESM2_ESM.zip › circos/cut_n1000_HC.counts.txt]

Hv1	0	522466	0.0856075
Hv1	522466	1044932	0.0603044
Hv1	1044932	1567398	0.0526924
Hv1	1567398	2089864	0.0947124
Hv1	2089864	2612330	0.1068337
Hv1	2612330	3134796	0.0774481
Hv1	3134796	3657262	0.1067304
Hv1	3657262	4179728	0.0754269
Hv1	4179728	4702194	0.1058557
Hv1	4702194	5224660	0.0902910
Hv1	5224660	5747126	0.0955010
Hv1	5747126	6269592	0.1079668
Hv1	6269592	6792058	0.1025981
Hv1	6792058	7314524	0.0436717
Hv1	7314524	7836990	0.0714994
Hv1	7836990	8359456	0.0942511
Hv1	8359456	8881922	0.0440316
Hv1	8881922	9404388	0.0541069
Hv1	9404388	9926854	0.0330108
Hv1	9926854	10449320	0.0152967
Hv1	10449320	10971786	0.0600843
Hv1	10971786	11494252	0.0318030
Hv1	11494252	12016718	0.0547519
Hv1	12016718	12539184	0.0486137
Hv1	12539184	13061650	0.0950569
Hv1	13061650	13584116	0.0180069
Hv1	13584116	14106582	0.0392868
Hv1	14106582	14629048	0.0070397
Hv1	14629048	15151514	0.0451398
Hv1	15151514	15673980	0.0149081
Hv1	15673980	16196446	0.0096332
Hv1	16196446	16718912	0.0444354
Hv1	16718912	17241378	0.0352846
Hv1	17241378	17763844	0.0598891
Hv1	17763844	18286310	0.0335830
Hv1	18286310	18808776	0.0174959
Hv1	18808776	19331242	0.0500454
Hv1	19331242	19853708	0.0406495
Hv1	19853708	20376174	0.0392045
Hv1	20376174	20898640	0.0094111
Hv1	20898640	21421106	0.0315044
Hv1	21421106	21943572	0.0240054
Hv1	21943572	22466038	0.0304900
Hv1	22466038	22988504	0.0052807
Hv1	22988504	23510970	0.0236456
Hv1	23510970	24033436	0.0213200
Hv1	24033436	24555902	0.0425712
Hv1	24555902	25078368	0.0269759
Hv1	25078368	25600834	0.0286373
Hv1	25600834	26123300	0.0182538
Hv1	26123300	26645766	0.0236666
Hv1	26645766	27168232	0.0523575
Hv1	27168232	27690698	0.0330663
Hv1	27690698	28213164	0.0032538
Hv1	28213164	28735630	0.0354492
Hv1	28735630	29258096	0.0312020
Hv1	29258096	29780562	0.0430344
Hv1	29780562	30303028	0.0273453
Hv1	30303028	30825494	0.0034701
Hv1	30825494	31347960	0.0026356
Hv1	31347960	31870426	0.0236800
Hv1	31870426	32392892	0.0046682
Hv1	32392892	32915358	0.0225986
Hv1	32915358	33437824	0.0531862
Hv1	33437824	33960290	0.0357841
Hv1	33960290	34482756	0.0510808
Hv1	34482756	35005222	0.0379814
Hv1	35005222	35527688	0.0112849
Hv1	35527688	36050154	0.0023159
Hv1	36050154	36572620	0.0539078
Hv1	36572620	37095086	0.0236838
Hv1	37095086	37617552	0.0013168
Hv1	37617552	38140018	0.0373096
Hv1	38140018	38662484	0.0140928
Hv1	38662484	39184950	0.0259079
Hv1	39184950	39707416	0.0016537
Hv1	39707416	40229882	0.0199458
Hv1	40229882	40752348	0.0040194
Hv1	40752348	41274814	0.0130229
Hv1	41274814	41797280	0.0265242
Hv1	41797280	42319746	0.0122151
Hv1	42319746	42842212	0.0216435
Hv1	42842212	43364678	0.0140909
Hv1	43364678	43887144	0.0173925
Hv1	43887144	44409610	0.0091527
Hv1	44409610	44932076	0.0107739
Hv1	44932076	45454542	0.0194520
Hv1	45454542	45977008	0.0161274
Hv1	45977008	46499474	0.0026853
Hv1	46499474	47021940	0.0433885
Hv1	47021940	47544406	0.0024040
Hv1	47544406	48066872	0.0288402
Hv1	48066872	48589338	0.0214789
Hv1	48589338	49111804	0.0423396
Hv1	49111804	49634270	0.0082704
Hv1	49634270	50156736	0.0641209
Hv1	50156736	50679202	0.0065287
Hv1	50679202	51201668	0.0397346
Hv1	51201668	51724134	0.0077192
Hv1	51724134	52246600	0.0076273
Hv1	52246600	52769066	0.0259347
Hv1	52769066	53291532	0.0087661
Hv1	53291532	53813998	0.0164355
Hv1	53813998	54336464	0.0313035
Hv1	54336464	54858930	0.0196396
Hv1	54858930	55381396	0.0295636
Hv1	55381396	55903862	0.0181064
Hv1	55903862	56426328	0.0000000
Hv1	56426328	56948794	0.0127338
Hv1	56948794	57471260	0.0081479
Hv1	57471260	57993726	0.0034012
Hv1	57993726	58516192	0.0000000
Hv1	58516192	59038658	0.0035983
Hv1	59038658	59561124	0.0059659
Hv1	59561124	60083590	0.0067832
Hv1	60083590	60606056	0.0000000
Hv1	60606056	61128522	0.0260802
Hv1	61128522	61650988	0.0216397
Hv1	61650988	62173454	0.0007158
Hv1	62173454	62695920	0.0153809
Hv1	62695920	63218386	0.0005321
Hv1	63218386	63740852	0.0149943
Hv1	63740852	64263318	0.0020997
Hv1	64263318	64785784	0.0000000
Hv1	64785784	65308250	0.0399567
Hv1	65308250	65830716	0.0269242
Hv1	65830716	66353182	0.0000000
Hv1	66353182	66875648	0.0000000
Hv1	66875648	67398114	0.0069918
Hv1	67398114	67920580	0.0302852
Hv1	67920580	68443046	0.0754805
Hv1	68443046	68965512	0.0269530
Hv1	68965512	69487978	0.0134114
Hv1	69487978	70010444	0.0276324
Hv1	70010444	70532910	0.0399184
Hv1	70532910	71055376	0.0124410
Hv1	71055376	71577842	0.0007024
Hv1	71577842	72100308	0.0020480
Hv1	72100308	72622774	0.0250026
Hv1	72622774	73145240	0.0104447
Hv1	73145240	73667706	0.0000000
Hv1	73667706	74190172	0.0404658
Hv1	74190172	74712638	0.0256151
Hv1	74712638	75235104	0.0000000
Hv1	75235104	75757570	0.0389422
Hv1	75757570	76280036	0.0142746
Hv1	76280036	76802502	0.0035141
Hv1	76802502	77324968	0.0036577
Hv1	77324968	77847434	0.0268630
Hv1	77847434	78369900	0.0386762
Hv1	78369900	78892366	0.0251461
Hv1	78892366	79414832	0.0290928
Hv1	79414832	79937298	0.0405825
Hv1	79937298	80459764	0.0000000
Hv1	80459764	80982230	0.0393710
Hv1	80982230	81504696	0.0339831
Hv1	81504696	82027162	0.0303503
Hv1	82027162	82549628	0.0235403
Hv1	82549628	83072094	0.0237872
Hv1	83072094	83594560	0.0147742
Hv1	83594560	84117026	0.0170403
Hv1	84117026	84639492	0.0324959
Hv1	84639492	85161958	0.0009876
Hv1	85161958	85684424	0.0008249
Hv1	85684424	86206890	0.0189180
Hv1	86206890	86729356	0.0067488
Hv1	86729356	87251822	0.0225565
Hv1	87251822	87774288	0.0000000
Hv1	87774288	88296754	0.0215918
Hv1	88296754	88819220	0.0120410
Hv1	88819220	89341686	0.0205162
Hv1	89341686	89864152	0.0180471
Hv1	89864152	90386618	0.0086053
Hv1	90386618	90909084	0.0117252
Hv1	90909084	91431550	0.0191075
Hv1	91431550	91954016	0.0070684
Hv1	91954016	92476482	0.0122764
Hv1	92476482	92998948	0.0166595
Hv1	92998948	93521414	0.0085230
Hv1	93521414	94043880	0.0150479
Hv1	94043880	94566346	0.0730861
Hv1	94566346	95088812	0.0318892
Hv1	95088812	95611278	0.0132659
Hv1	95611278	96133744	0.0219536
Hv1	96133744	96656210	0.0007331
Hv1	96656210	97178676	0.0365995
Hv1	97178676	97701142	0.0296268
Hv1	97701142	98223608	0.0176165
Hv1	98223608	98746074	0.0166040
Hv1	98746074	99268540	0.0232513
Hv1	99268540	99791006	0.0014929
Hv1	99791006	100313472	0.0065822
Hv1	100313472	100835938	0.0143741
Hv1	100835938	101358404	0.0046606
Hv1	101358404	101880870	0.0257222
Hv1	101880870	102403336	0.0232666
Hv1	102403336	102925802	0.0119338
Hv1	102925802	103448268	0.0016346
Hv1	103448268	103970734	0.0004345
Hv1	103970734	104493200	0.0182366
Hv1	104493200	105015666	0.0064674
Hv1	105015666	105538132	0.0000000
Hv1	105538132	106060598	0.0017035
Hv1	106060598	106583064	0.0106380
Hv1	106583064	107105530	0.0100964
Hv1	107105530	107627996	0.0088255
Hv1	107627996	108150462	0.0210942
Hv1	108150462	108672928	0.0096427
Hv1	108672928	109195394	0.0108064
Hv1	109195394	109717860	0.0054377
Hv1	109717860	110240326	0.0139665
Hv1	110240326	110762792	0.0084254
Hv1	110762792	111285258	0.0058032
Hv1	111285258	111807724	0.0035064
Hv1	111807724	112330190	0.0221622
Hv1	112330190	112852656	0.0105481
Hv1	112852656	113375122	0.0195266
Hv1	113375122	113897588	0.0000000
Hv1	113897588	114420054	0.0623696
Hv1	114420054	114942520	0.0275520
Hv1	114942520	115464986	0.0054836
Hv1	115464986	115987452	0.0060712
Hv1	115987452	116509918	0.0412735
Hv1	116509918	117032384	0.0085996
Hv1	117032384	117554850	0.0075182
Hv1	117554850	118077316	0.0203267
Hv1	118077316	118599782	0.0000000
Hv1	118599782	119122248	0.0083623
Hv1	119122248	119644714	0.0078263
Hv1	119644714	120167180	0.0069000
Hv1	120167180	120689646	0.0029093
Hv1	120689646	121212112	0.0154096
Hv1	121212112	121734578	0.0006469
Hv1	121734578	122257044	0.0084025
Hv1	122257044	122779510	0.0011273
Hv1	122779510	123301976	0.0128736
Hv1	123301976	123824442	0.0048635
Hv1	123824442	124346908	0.0053822
Hv1	124346908	124869374	0.0128161
Hv1	124869374	125391840	0.0005493
Hv1	125391840	125914306	0.0026413
Hv1	125914306	126436772	0.0000000
Hv1	126436772	126959238	0.0006871
Hv1	126959238	127481704	0.0086073
Hv1	127481704	128004170	0.0000000
Hv1	128004170	128526636	0.0125712
Hv1	128526636	129049102	0.0062817
Hv1	129049102	129571568	0.0327256
Hv1	129571568	130094034	0.0270640
Hv1	130094034	130616500	0.0080962
Hv1	130616500	131138966	0.0048635
Hv1	131138966	131661432	0.0028787
Hv1	131661432	132183898	0.0171762
Hv1	132183898	132706364	0.0096274
Hv1	132706364	133228830	0.0106801
Hv1	133228830	133751296	0.0108371
Hv1	133751296	134273762	0.0000000
Hv1	134273762	134796228	0.0102208
Hv1	134796228	135318694	0.0162767
Hv1	135318694	135841160	0.0174193
Hv1	135841160	136363626	0.0268553
Hv1	136363626	136886092	0.0596268
Hv1	136886092	137408558	0.0258275
Hv1	137408558	137931024	0.0074952
Hv1	137931024	138453490	0.0042835
Hv1	138453490	138975956	0.0005493
Hv1	138975956	139498422	0.0066301
Hv1	139498422	140020888	0.0000000
Hv1	140020888	140543354	0.0045362
Hv1	140543354	141065820	0.0000000
Hv1	141065820	141588286	0.0102361
Hv1	141588286	142110752	0.0000000
Hv1	142110752	142633218	0.0007158
Hv1	142633218	143155684	0.0034950
Hv1	143155684	143678150	0.0000000
Hv1	143678150	144200616	0.0109730
Hv1	144200616	144723082	0.0263137
Hv1	144723082	145245548	0.0025475
Hv1	145245548	145768014	0.0000000
Hv1	145768014	146290480	0.0027944
Hv1	146290480	146812946	0.0272152
Hv1	146812946	147335412	0.0018910
Hv1	147335412	147857878	0.0030567
Hv1	147857878	148380344	0.0123912
Hv1	148380344	148902810	0.0288421
Hv1	148902810	149425276	0.0070607
Hv1	149425276	149947742	0.0042778
Hv1	149947742	150470208	0.0018834
Hv1	150470208	150992674	0.0217545
Hv1	150992674	151515140	0.0000000
Hv1	151515140	152037606	0.0265625
Hv1	152037606	152560072	0.0016231
Hv1	152560072	153082538	0.0199515
Hv1	153082538	153605004	0.0000000
Hv1	153605004	154127470	0.0344903
Hv1	154127470	154649936	0.0041036
Hv1	154649936	155172402	0.0187572
Hv1	155172402	155694868	0.0013819
Hv1	155694868	156217334	0.0517833
Hv1	156217334	156739800	0.0112983
Hv1	156739800	157262266	0.0013417
Hv1	157262266	157784732	0.0090877
Hv1	157784732	158307198	0.0006297
Hv1	158307198	158829664	0.0040864
Hv1	158829664	159352130	0.0126190
Hv1	159352130	159874596	0.0009474
Hv1	159874596	160397062	0.0019140
Hv1	160397062	160919528	0.0450115
Hv1	160919528	161441994	0.0000000
Hv1	161441994	161964460	0.0040175
Hv1	161964460	162486926	0.0222177
Hv1	162486926	163009392	0.0084273
Hv1	163009392	163531858	0.0093288
Hv1	163531858	164054324	0.0000000
Hv1	164054324	164576790	0.0050874
Hv1	164576790	165099256	0.0000000
Hv1	165099256	165621722	0.0198731
Hv1	165621722	166144188	0.0000000
Hv1	166144188	166666654	0.0000000
Hv1	166666654	167189120	0.0300287
Hv1	167189120	167711586	0.0000000
Hv1	167711586	168234052	0.0082570
Hv1	168234052	168756518	0.0098188
Hv1	168756518	169278984	0.0006469
Hv1	169278984	169801450	0.0014623
Hv1	169801450	170323916	0.0174136
Hv1	170323916	170846382	0.0158709
Hv1	170846382	171368848	0.0000000
Hv1	171368848	171891314	0.0069957
Hv1	171891314	172413780	0.0000000
Hv1	172413780	172936246	0.0577109
Hv1	172936246	173458712	0.0000000
Hv1	173458712	173981178	0.0000000
Hv1	173981178	174503644	0.0118343
Hv1	174503644	175026110	0.0377096
Hv1	175026110	175548576	0.0000000
Hv1	175548576	176071042	0.0000000
Hv1	176071042	176593508	0.1135634
Hv1	176593508	177115974	0.0000000
Hv1	177115974	177638440	0.0042950
Hv1	177638440	178160906	0.0000000
Hv1	178160906	178683372	0.0146536
Hv1	178683372	179205838	0.0000000
Hv1	179205838	179728304	0.0000000
Hv1	179728304	180250770	0.0000000
Hv1	180250770	180773236	0.0102916
Hv1	180773236	181295702	0.0000000
Hv1	181295702	181818168	0.0000000
Hv1	181818168	182340634	0.0000000
Hv1	182340634	182863100	0.0019676
Hv1	182863100	183385566	0.0092025
Hv1	183385566	183908032	0.0000000
Hv1	183908032	184430498	0.0392868
Hv1	184430498	184952964	0.0000000
Hv1	184952964	185475430	0.0416850
Hv1	185475430	185997896	0.0045515
Hv1	185997896	186520362	0.0561568
Hv1	186520362	187042828	0.0000000
Hv1	187042828	187565294	0.0712314
Hv1	187565294	188087760	0.0000000
Hv1	188087760	188610226	0.0083604
Hv1	188610226	189132692	0.0007962
Hv1	189132692	189655158	0.0840169
Hv1	189655158	190177624	0.0013704
Hv1	190177624	190700090	0.1211064
Hv1	190700090	191222556	0.0008881
Hv1	191222556	191745022	0.0008804
Hv1	191745022	192267488	0.0104887
Hv1	192267488	192789954	0.0000000
Hv1	192789954	193312420	0.0000000
Hv1	193312420	193834886	0.0009857
Hv1	193834886	194357352	0.0000000
Hv1	194357352	194879818	0.0170997
Hv1	194879818	195402284	0.0747226
Hv1	195402284	195924750	0.0000000
Hv1	195924750	196447216	0.0000000
Hv1	196447216	196969682	0.0000000
Hv1	196969682	197492148	0.0000000
Hv1	197492148	198014614	0.0189831
Hv1	198014614	198537080	0.0000000
Hv1	198537080	199059546	0.0214827
Hv1	199059546	199582012	0.0000000
Hv1	199582012	200104478	0.0000000
Hv1	200104478	200626944	0.0003101
Hv1	200626944	201149410	0.0115280
Hv1	201149410	201671876	0.0000000
Hv1	201671876	202194342	0.0000000
Hv1	202194342	202716808	0.0287177
Hv1	202716808	203239274	0.0511689
Hv1	203239274	203761740	0.0000000
Hv1	203761740	204284206	0.0620117
Hv1	204284206	204806672	0.0067373
Hv1	204806672	205329138	0.0000000
Hv1	205329138	205851604	0.0000000
Hv1	205851604	206374070	0.0000000
Hv1	206374070	206896536	0.0000000
Hv1	206896536	207419002	0.0016901
Hv1	207419002	207941468	0.0000000
Hv1	207941468	208463934	0.1216079
Hv1	208463934	208986400	0.0000000
Hv1	208986400	209508866	0.0020461
Hv1	209508866	210031332	0.0274793
Hv1	210031332	210553798	0.0299464
Hv1	210553798	211076264	0.0000000
Hv1	211076264	211598730	0.1155348
Hv1	211598730	212121196	0.0000000
Hv1	212121196	212643662	0.0007158
Hv1	212643662	213166128	0.0000000
Hv1	213166128	213688594	0.0000000
Hv1	213688594	214211060	0.0195649
Hv1	214211060	214733526	0.0000000
Hv1	214733526	215255992	0.1156707
Hv1	215255992	215778458	0.0000000
Hv1	215778458	216300924	0.0000000
Hv1	216300924	216823390	0.0090494
Hv1	216823390	217345856	0.0000000
Hv1	217345856	217868322	0.0071737
Hv1	217868322	218390788	0.0000000
Hv1	218390788	218913254	0.0025035
Hv1	218913254	219435720	0.0005895
Hv1	219435720	219958186	0.0000000
Hv1	219958186	220480652	0.0000000
Hv1	220480652	221003118	0.0000000
Hv1	221003118	221525584	0.0000000
Hv1	221525584	222048050	0.0165216
Hv1	222048050	222570516	0.0382857
Hv1	222570516	223092982	0.0000000
Hv1	223092982	223615448	0.0148029
Hv1	223615448	224137914	0.0291789
Hv1	224137914	224660380	0.0000000
Hv1	224660380	225182846	0.0000000
Hv1	225182846	225705312	0.0039811
Hv1	225705312	226227778	0.0000000
Hv1	226227778	226750244	0.0000000
Hv1	226750244	227272710	0.0018910
Hv1	227272710	227795176	0.0000000
Hv1	227795176	228317642	0.0434401
Hv1	228317642	228840108	0.0367201
Hv1	228840108	229362574	0.0000000
Hv1	229362574	229885040	0.0084848
Hv1	229885040	230407506	0.0430861
Hv1	230407506	230929972	0.0280037
Hv1	230929972	231452438	0.0014527
Hv1	231452438	231974904	0.0086455
Hv1	231974904	232497370	0.0000000
Hv1	232497370	233019836	0.0151417
Hv1	233019836	233542302	0.0593819
Hv1	233542302	234064768	0.0000000
Hv1	234064768	234587234	0.0211650
Hv1	234587234	235109700	0.0000000
Hv1	235109700	235632166	0.0014278
Hv1	235632166	236154632	0.0015484
Hv1	236154632	236677098	0.0015982
Hv1	236677098	237199564	0.0007331
Hv1	237199564	237722030	0.0171820
Hv1	237722030	238244496	0.0049094
Hv1	238244496	238766962	0.0038739
Hv1	238766962	239289428	0.0977327
Hv1	239289428	239811894	0.0000000
Hv1	239811894	240334360	0.0114859
Hv1	240334360	240856826	0.0078704
Hv1	240856826	241379292	0.0619887
Hv1	241379292	241901758	0.0045974
Hv1	241901758	242424224	0.0157044
Hv1	242424224	242946690	0.0000000
Hv1	242946690	243469156	0.0000000
Hv1	243469156	243991622	0.0053783
Hv1	243991622	244514088	0.0000000
Hv1	244514088	245036554	0.0284267
Hv1	245036554	245559020	0.0000000
Hv1	245559020	246081486	0.0532609
Hv1	246081486	246603952	0.0171494
Hv1	246603952	247126418	0.0037438
Hv1	247126418	247648884	0.0063028
Hv1	247648884	248171350	0.0095623
Hv1	248171350	248693816	0.0181849
Hv1	248693816	249216282	0.0095298
Hv1	249216282	249738748	0.0048941
Hv1	249738748	250261214	0.0646358
Hv1	250261214	250783680	0.0155532
Hv1	250783680	251306146	0.0085728
Hv1	251306146	251828612	0.0074512
Hv1	251828612	252351078	0.0420123
Hv1	252351078	252873544	0.0009551
Hv1	252873544	253396010	0.0152201
Hv1	253396010	253918476	0.0036940
Hv1	253918476	254440942	0.0031792
Hv1	254440942	254963408	0.0126573
Hv1	254963408	255485874	0.0270984
Hv1	255485874	256008340	0.0340979
Hv1	256008340	256530806	0.0108409
Hv1	256530806	257053272	0.0219708
Hv1	257053272	257575738	0.0137138
Hv1	257575738	258098204	0.0184031
Hv1	258098204	258620670	0.0030413
Hv1	258620670	259143136	0.0221124
Hv1	259143136	259665602	0.0251768
Hv1	259665602	260188068	0.0042299
Hv1	260188068	260710534	0.0097193
Hv1	260710534	261233000	0.0007388
Hv1	261233000	261755466	0.0290622
Hv1	261755466	262277932	0.0000000
Hv1	262277932	262800398	0.0083412
Hv1	262800398	263322864	0.0104906
Hv1	263322864	263845330	0.0066550
Hv1	263845330	264367796	0.0491554
Hv1	264367796	264890262	0.0078072
Hv1	264890262	265412728	0.0103318
Hv1	265412728	265935194	0.0191094
Hv1	265935194	266457660	0.0103394
Hv1	266457660	266980126	0.0261204
Hv1	266980126	267502592	0.0000000
Hv1	267502592	268025058	0.0000000
Hv1	268025058	268547524	0.0076771
Hv1	268547524	269069990	0.0000000
Hv1	269069990	269592456	0.0056118
Hv1	269592456	270114922	0.0333476
Hv1	270114922	270637388	0.0000000
Hv1	270637388	271159854	0.0273664
Hv1	271159854	271682320	0.0045190
Hv1	271682320	272204786	0.0699184
Hv1	272204786	272727252	0.0218560
Hv1	272727252	273249718	0.0074742
Hv1	273249718	273772184	0.0048099
Hv1	273772184	274294650	0.0183170
Hv1	274294650	274817116	0.0087010
Hv1	274817116	275339582	0.0151589
Hv1	275339582	275862048	0.0034490
Hv1	275862048	276384514	0.0505679
Hv1	276384514	276906980	0.0052750
Hv1	276906980	277429446	0.0272381
Hv1	277429446	277951912	0.0011867
Hv1	277951912	278474378	0.0070225
Hv1	278474378	278996844	0.0033897
Hv1	278996844	279519310	0.0033323
Hv1	279519310	280041776	0.0015197
Hv1	280041776	280564242	0.0025246
Hv1	280564242	281086708	0.0007101
Hv1	281086708	281609174	0.0011848
Hv1	281609174	282131640	0.0138095
Hv1	282131640	282654106	0.0081824
Hv1	282654106	283176572	0.0188740
Hv1	283176572	283699038	0.0077670
Hv1	283699038	284221504	0.0166671
Hv1	284221504	284743970	0.0096523
Hv1	284743970	285266436	0.0000000
Hv1	285266436	285788902	0.0000000
Hv1	285788902	286311368	0.0000000
Hv1	286311368	286833834	0.0000000
Hv1	286833834	287356300	0.0224321
Hv1	287356300	287878766	0.0271731
Hv1	287878766	288401232	0.0282851
Hv1	288401232	288923698	0.0208645
Hv1	288923698	289446164	0.0101787
Hv1	289446164	289968630	0.0070378
Hv1	289968630	290491096	0.0035026
Hv1	290491096	291013562	0.0201946
Hv1	291013562	291536028	0.0011120
Hv1	291536028	292058494	0.0073785
Hv1	292058494	292580960	0.0139263
Hv1	292580960	293103426	0.0661038
Hv1	293103426	293625892	0.0254122
Hv1	293625892	294148358	0.0454920
Hv1	294148358	294670824	0.0196778
Hv1	294670824	295193290	0.0211574
Hv1	295193290	295715756	0.0000000
Hv1	295715756	296238222	0.0114304
Hv1	296238222	296760688	0.0177964
Hv1	296760688	297283154	0.0168202
Hv1	297283154	297805620	0.0162422
Hv1	297805620	298328086	0.0025973
Hv1	298328086	298850552	0.0199190
Hv1	298850552	299373018	0.0329189
Hv1	299373018	299895484	0.0059334
Hv1	299895484	300417950	0.0156182
Hv1	300417950	300940416	0.0182309
Hv1	300940416	301462882	0.0464681
Hv1	301462882	301985348	0.0147703
Hv1	301985348	302507814	0.0077268
Hv1	302507814	303030280	0.0165906
Hv1	303030280	303552746	0.0037878
Hv1	303552746	304075212	0.0118706
Hv1	304075212	304597678	0.0078359
Hv1	304597678	305120144	0.0401002
Hv1	305120144	305642610	0.0013532
Hv1	305642610	306165076	0.0727397
Hv1	306165076	306687542	0.0330471
Hv1	306687542	307210008	0.0273511
Hv1	307210008	307732474	0.0419472
Hv1	307732474	308254940	0.0117252
Hv1	308254940	308777406	0.0175016
Hv1	308777406	309299872	0.0309417
Hv1	309299872	309822338	0.0387107
Hv1	309822338	310344804	0.0174078
Hv1	310344804	310867270	0.0087757
Hv1	310867270	311389736	0.0154479
Hv1	311389736	311912202	0.0399280
Hv1	311912202	312434668	0.0238465
Hv1	312434668	312957134	0.0011695
Hv1	312957134	313479600	0.0454652
Hv1	313479600	314002066	0.0051391
Hv1	314002066	314524532	0.0000000
Hv1	314524532	315046998	0.0134554
Hv1	315046998	315569464	0.0138038
Hv1	315569464	316091930	0.0210578
Hv1	316091930	316614396	0.0151206
Hv1	316614396	317136862	0.0071392
Hv1	317136862	317659328	0.0020422
Hv1	317659328	318181794	0.0009589
Hv1	318181794	318704260	0.0000000
Hv1	318704260	319226726	0.0037514
Hv1	319226726	319749192	0.0152297
Hv1	319749192	320271658	0.0086111
Hv1	320271658	320794124	0.0004115
Hv1	320794124	321316590	0.0000000
Hv1	321316590	321839056	0.0281205
Hv1	321839056	322361522	0.0000000
Hv1	322361522	322883988	0.0000000
Hv1	322883988	323406454	0.0168853
Hv1	323406454	323928920	0.0016614
Hv1	323928920	324451386	0.0065995
Hv1	324451386	324973852	0.0047161
Hv1	324973852	325496318	0.0502904
Hv1	325496318	326018784	0.0139358
Hv1	326018784	326541250	0.0083106
Hv1	326541250	327063716	0.0000000
Hv1	327063716	327586182	0.0000000
Hv1	327586182	328108648	0.0108600
Hv1	328108648	328631114	0.0062875
Hv1	328631114	329153580	0.0008096
Hv1	329153580	329676046	0.0151914
Hv1	329676046	330198512	0.0123185
Hv1	330198512	330720978	0.0535595
Hv1	330720978	331243444	0.0154460
Hv1	331243444	331765910	0.0065153
Hv1	331765910	332288376	0.0423913
Hv1	332288376	332810842	0.0171762
Hv1	332810842	333333308	0.0028614
Hv1	333333308	333855774	0.0033629
Hv1	333855774	334378240	0.0160221
Hv1	334378240	334900706	0.0337572
Hv1	334900706	335423172	0.0368368
Hv1	335423172	335945638	0.0121616
Hv1	335945638	336468104	0.0010814
Hv1	336468104	336990570	0.0310393
Hv1	336990570	337513036	0.0009187
Hv1	337513036	338035502	0.0195305
Hv1	338035502	338557968	0.0291579
Hv1	338557968	339080434	0.0029380
Hv1	339080434	339602900	0.0070856
Hv1	339602900	340125366	0.0116046
Hv1	340125366	340647832	0.0257299
Hv1	340647832	341170298	0.0033572
Hv1	341170298	341692764	0.0329916
Hv1	341692764	342215230	0.0212033
Hv1	342215230	342737696	0.0108141
Hv1	342737696	343260162	0.0035332
Hv1	343260162	343782628	0.0188012
Hv1	343782628	344305094	0.0107892
Hv1	344305094	344827560	0.0023064
Hv1	344827560	345350026	0.0109328
Hv1	345350026	345872492	0.0200740
Hv1	345872492	346394958	0.0124161
Hv1	346394958	346917424	0.0139607
Hv1	346917424	347439890	0.0230139
Hv1	347439890	347962356	0.0023389
Hv1	347962356	348484822	0.0305283
Hv1	348484822	349007288	0.0140373
Hv1	349007288	349529754	0.0389231
Hv1	349529754	350052220	0.0688810
Hv1	350052220	350574686	0.0243442
Hv1	350574686	351097152	0.0079871
Hv1	351097152	351619618	0.0160967
Hv1	351619618	352142084	0.0184471
Hv1	352142084	352664550	0.0157350
Hv1	352664550	353187016	0.0056597
Hv1	353187016	353709482	0.0053477
Hv1	353709482	354231948	0.0378551
Hv1	354231948	354754414	0.0129195
Hv1	354754414	355276880	0.0027542
Hv1	355276880	355799346	0.0240169
Hv1	355799346	356321812	0.0349267
Hv1	356321812	356844278	0.0564400
Hv1	356844278	357366744	0.0067909
Hv1	357366744	357889210	0.0258735
Hv1	357889210	358411676	0.0334127
Hv1	358411676	358934142	0.0151455
Hv1	358934142	359456608	0.0138248
Hv1	359456608	359979074	0.0221048
Hv1	359979074	360501540	0.0372981
Hv1	360501540	361024006	0.0393308
Hv1	361024006	361546472	0.0265280
Hv1	361546472	362068938	0.0454958
Hv1	362068938	362591404	0.0115242
Hv1	362591404	363113870	0.0440584
Hv1	363113870	363636336	0.0182538
Hv1	363636336	364158802	0.0044730
Hv1	364158802	364681268	0.0179495
Hv1	364681268	365203734	0.0213909
Hv1	365203734	365726200	0.0233776
Hv1	365726200	366248666	0.0208167
Hv1	366248666	366771132	0.0164336
Hv1	366771132	367293598	0.0077115
Hv1	367293598	367816064	0.0190883
Hv1	367816064	368338530	0.0207152
Hv1	368338530	368860996	0.0082187
Hv1	368860996	369383462	0.0224378
Hv1	369383462	369905928	0.0051793
Hv1	369905928	370428394	0.0211554
Hv1	370428394	370950860	0.0334797
Hv1	370950860	371473326	0.0115567
Hv1	371473326	371995792	0.0465274
Hv1	371995792	372518258	0.0566257
Hv1	372518258	373040724	0.0435722
Hv1	373040724	373563190	0.0323696
Hv1	373563190	374085656	0.0239958
Hv1	374085656	374608122	0.0037935
Hv1	374608122	375130588	0.0161714
Hv1	375130588	375653054	0.0131568
Hv1	375653054	376175520	0.0312154
Hv1	376175520	376697986	0.0026107
Hv1	376697986	377220452	0.0193103
Hv1	377220452	377742918	0.0112409
Hv1	377742918	378265384	0.0151340
Hv1	378265384	378787850	0.0003924
Hv1	378787850	379310316	0.0071201
Hv1	379310316	379832782	0.0075278
Hv1	379832782	380355248	0.0811536
Hv1	380355248	380877714	0.0235518
Hv1	380877714	381400180	0.0225125
Hv1	381400180	381922646	0.0442172
Hv1	381922646	382445112	0.0130343
Hv1	382445112	382967578	0.0023370
Hv1	382967578	383490044	0.1001711
Hv1	383490044	384012510	0.0271960
Hv1	384012510	384534976	0.0127760
Hv1	384534976	385057442	0.0464585
Hv1	385057442	385579908	0.0379795
Hv1	385579908	386102374	0.0150995
Hv1	386102374	386624840	0.0070320
Hv1	386624840	387147306	0.0179170
Hv1	387147306	387669772	0.0214119
Hv1	387669772	388192238	0.0099585
Hv1	388192238	388714704	0.0139856
Hv1	388714704	389237170	0.0288708
Hv1	389237170	389759636	0.0265874
Hv1	389759636	390282102	0.0269242
Hv1	390282102	390804568	0.0027064
Hv1	390804568	391327034	0.0040290
Hv1	391327034	391849500	0.0432679
Hv1	391849500	392371966	0.0246026
Hv1	392371966	392894432	0.0381518
Hv1	392894432	393416898	0.0404601
Hv1	393416898	393939364	0.0188835
Hv1	393939364	394461830	0.0082225
Hv1	394461830	394984296	0.0399012
Hv1	394984296	395506762	0.0000000
Hv1	395506762	396029228	0.0359621
Hv1	396029228	396551694	0.0797660
Hv1	396551694	397074160	0.0575980
Hv1	397074160	397596626	0.0191075
Hv1	397596626	398119092	0.0425348
Hv1	398119092	398641558	0.0071354
Hv1	398641558	399164024	0.0449694
Hv1	399164024	399686490	0.0225986
Hv1	399686490	400208956	0.0369192
Hv1	400208956	400731422	0.0335314
Hv1	400731422	401253888	0.0058549
Hv1	401253888	401776354	0.0099337
Hv1	401776354	402298820	0.0000000
Hv1	402298820	402821286	0.0327945
Hv1	402821286	403343752	0.0021571
Hv1	403343752	403866218	0.0148890
Hv1	403866218	404388684	0.0405309
Hv1	404388684	404911150	0.0322528
Hv1	404911150	405433616	0.0181696
Hv1	405433616	405956082	0.0227977
Hv1	405956082	406478548	0.0008938
Hv1	406478548	407001014	0.0219880
Hv1	407001014	407523480	0.0024136
Hv1	407523480	408045946	0.0254026
Hv1	408045946	408568412	0.0123396
Hv1	408568412	409090878	0.1079975
Hv1	409090878	409613344	0.0242829
Hv1	409613344	410135810	0.0317590
Hv1	410135810	410658276	0.0058760
Hv1	410658276	411180742	0.1155654
Hv1	411180742	411703208	0.0193180
Hv1	411703208	412225674	0.0289263
Hv1	412225674	412748140	0.0027121
Hv1	412748140	413270606	0.0000000
Hv1	413270606	413793072	0.0601111
Hv1	413793072	414315538	0.0013360
Hv1	414315538	414838004	0.0016460
Hv1	414838004	415360470	0.0422516
Hv1	415360470	415882936	0.0339391
Hv1	415882936	416405402	0.0088465
Hv1	416405402	416927868	0.0276496
Hv1	416927868	417450334	0.0309991
Hv1	417450334	417972800	0.0066779
Hv1	417972800	418495266	0.0281530
Hv1	418495266	419017732	0.0299254
Hv1	419017732	419540198	0.0571310
Hv1	419540198	420062664	0.0391662
Hv1	420062664	420585130	0.0259232
Hv1	420585130	421107596	0.0327983
Hv1	421107596	421630062	0.0481141
Hv1	421630062	422152528	0.0195994
Hv1	422152528	422674994	0.0152584
Hv1	422674994	423197460	0.0644004
Hv1	423197460	423719926	0.0152890
Hv1	423719926	424242392	0.0458097
Hv1	424242392	424764858	0.0432813
Hv1	424764858	425287324	0.0351946
Hv1	425287324	425809790	0.0329476
Hv1	425809790	426332256	0.0486194
Hv1	426332256	426854722	0.0381058
Hv1	426854722	427377188	0.0455398
Hv1	427377188	427899654	0.0297091
Hv1	427899654	428422120	0.0662416
Hv1	428422120	428944586	0.0233623
Hv1	428944586	429467052	0.0195994
Hv1	429467052	429989518	0.0540016
Hv1	429989518	430511984	0.0599982
Hv1	430511984	431034450	0.0063066
Hv1	431034450	431556916	0.0150632
Hv1	431556916	432079382	0.0361382
Hv1	432079382	432601848	0.0100523
Hv1	432601848	433124314	0.0299350
Hv1	433124314	433646780	0.0007733
Hv1	433646780	434169246	0.0132870
Hv1	434169246	434691712	0.0388599
Hv1	434691712	435214178	0.0249184
Hv1	435214178	435736644	0.0243021
Hv1	435736644	436259110	0.0261873
Hv1	436259110	436781576	0.0046108
Hv1	436781576	437304042	0.0017551
Hv1	437304042	437826508	0.0184892
Hv1	437826508	438348974	0.0278889
Hv1	438348974	438871440	0.0042070
Hv1	438871440	439393906	0.0432736
Hv1	439393906	439916372	0.0200224
Hv1	439916372	440438838	0.0156087
Hv1	440438838	440961304	0.0722822
Hv1	440961304	441483770	0.0295847
Hv1	441483770	442006236	0.0239652
Hv1	442006236	442528702	0.0136545
Hv1	442528702	443051168	0.0259768
Hv1	443051168	443573634	0.0141961
Hv1	443573634	444096100	0.0038108
Hv1	444096100	444618566	0.0345822
Hv1	444618566	445141032	0.0286334
Hv1	445141032	445663498	0.0928443
Hv1	445663498	446185964	0.0014604
Hv1	446185964	446708430	0.0267290
Hv1	446708430	447230896	0.0140239
Hv1	447230896	447753362	0.0129310
Hv1	447753362	448275828	0.0291923
Hv1	448275828	448798294	0.0343448
Hv1	448798294	449320760	0.0307867
Hv1	449320760	449843226	0.0467763
Hv1	449843226	450365692	0.0209908
Hv1	450365692	450888158	0.0420850
Hv1	450888158	451410624	0.0244896
Hv1	451410624	451933090	0.0215382
Hv1	451933090	452455556	0.0489754
Hv1	452455556	452978022	0.0439588
Hv1	452978022	453500488	0.0411931
Hv1	453500488	454022954	0.0777141
Hv1	454022954	454545420	0.0170480
Hv1	454545420	455067886	0.0107012
Hv1	455067886	455590352	0.0190041
Hv1	455590352	456112818	0.0429712
Hv1	456112818	456635284	0.0277032
Hv1	456635284	457157750	0.0387164
Hv1	457157750	457680216	0.0050070
Hv1	457680216	458202682	0.0022145
Hv1	458202682	458725148	0.0316078
Hv1	458725148	459247614	0.0209870
Hv1	459247614	459770080	0.0452470
Hv1	459770080	460292546	0.0223306
Hv1	460292546	460815012	0.0226598
Hv1	460815012	461337478	0.0294641
Hv1	461337478	461859944	0.0149866
Hv1	461859944	462382410	0.0629113
Hv1	462382410	462904876	0.0796856
Hv1	462904876	463427342	0.0192682
Hv1	463427342	463949808	0.0319198
Hv1	463949808	464472274	0.0464662
Hv1	464472274	464994740	0.0259519
Hv1	464994740	465517206	0.0321858
Hv1	465517206	466039672	0.0659048
Hv1	466039672	466562138	0.0385786
Hv1	466562138	467084604	0.0367641
Hv1	467084604	467607070	0.0415491
Hv1	467607070	468129536	0.0675872
Hv1	468129536	468652002	0.0160929
Hv1	468652002	469174468	0.0121501
Hv1	469174468	469696934	0.0106648
Hv1	469696934	470219400	0.0388427
Hv1	470219400	470741866	0.0165810
Hv1	470741866	471264332	0.0121864
Hv1	471264332	471786798	0.0051410
Hv1	471786798	472309264	0.0584268
Hv1	472309264	472831730	0.0444756
Hv1	472831730	473354196	0.0370416
Hv1	473354196	473876662	0.0297895
Hv1	473876662	474399128	0.0017054
Hv1	474399128	474921594	0.0040558
Hv1	474921594	475444060	0.0209219
Hv1	475444060	475966526	0.0238618
Hv1	475966526	476488992	0.0590105
Hv1	476488992	477011458	0.0332462
Hv1	477011458	477533924	0.0425903
Hv1	477533924	478056390	0.0610068
Hv1	478056390	478578856	0.0230216
Hv1	478578856	479101322	0.0326930
Hv1	479101322	479623788	0.0452718
Hv1	479623788	480146254	0.0477352
Hv1	480146254	480668720	0.0356521
Hv1	480668720	481191186	0.0487898
Hv1	481191186	481713652	0.0689787
Hv1	481713652	482236118	0.0461523
Hv1	482236118	482758584	0.0389958
Hv1	482758584	483281050	0.0530101
Hv1	483281050	483803516	0.0252878
Hv1	483803516	484325982	0.0806100
Hv1	484325982	484848448	0.1169090
Hv1	484848448	485370914	0.0339314
Hv1	485370914	485893380	0.0422879
Hv1	485893380	486415846	0.0616767
Hv1	486415846	486938312	0.1211830
Hv1	486938312	487460778	0.0652215
Hv1	487460778	487983244	0.0609360
Hv1	487983244	488505710	0.0333916
Hv1	488505710	489028176	0.0465638
Hv1	489028176	489550642	0.0066454
Hv1	489550642	490073108	0.1017310
Hv1	490073108	490595574	0.0500817
Hv1	490595574	491118040	0.0240743
Hv1	491118040	491640506	0.0756987
Hv1	491640506	492162972	0.0873301
Hv1	492162972	492685438	0.0675508
Hv1	492685438	493207904	0.0742957
Hv1	493207904	493730370	0.0584268
Hv1	493730370	494252836	0.0987375
Hv1	494252836	494775302	0.0525699
Hv1	494775302	495297768	0.0751073
Hv1	495297768	495820234	0.0814828
Hv1	495820234	496342700	0.0437942
Hv1	496342700	496865166	0.0147990
Hv1	496865166	497387632	0.0777141
Hv1	497387632	497910098	0.0433636
Hv1	497910098	498432564	0.0569855
Hv1	498432564	498955030	0.0629228
Hv1	498955030	499477496	0.0428640
Hv1	499477496	499999962	0.1059323
Hv1	499999962	500522428	0.0527939
Hv1	500522428	501044894	0.0788396
Hv1	501044894	501567360	0.0474117
Hv1	501567360	502089826	0.1016851
Hv1	502089826	502612292	0.0518292
Hv1	502612292	503134758	0.0874545
Hv1	503134758	503657224	0.0846983
Hv1	503657224	504179690	0.0698993
Hv1	504179690	504702156	0.0727052
Hv1	504702156	505224622	0.0696753
Hv1	505224622	505747088	0.0387642
Hv1	505747088	506269554	0.0574066
Hv1	506269554	506792020	0.0671450
Hv1	506792020	507314486	0.0283272
Hv1	507314486	507836952	0.0780491
Hv1	507836952	508359418	0.0281913
Hv1	508359418	508881884	0.0234905
Hv1	508881884	509404350	0.0699835
Hv1	509404350	509926816	0.0349803
Hv1	509926816	510449282	0.1260178
Hv1	510449282	510971748	0.0402323
Hv1	510971748	511494214	0.0374914
Hv1	511494214	512016680	0.0535576
Hv1	512016680	512539146	0.1007357
Hv1	512539146	513061612	0.0321475
Hv1	513061612	513584078	0.0506215
Hv1	513584078	514106544	0.0808397
Hv1	514106544	514629010	0.0730382
Hv1	514629010	515151476	0.0729157
Hv1	515151476	515673942	0.0216186
Hv1	515673942	516196408	0.0369134
Hv1	516196408	516718874	0.1060854
Hv1	516718874	517241340	0.0869071
Hv1	517241340	517763806	0.0683968
Hv1	517763806	518286272	0.1390253
Hv1	518286272	518808738	0.0932539
Hv1	518808738	519331204	0.0391949
Hv1	519331204	519853670	0.0730115
Hv1	519853670	520376136	0.0343257
Hv1	520376136	520898602	0.0969479
Hv1	520898602	521421068	0.0686207
Hv1	521421068	521943534	0.0987337
Hv1	521943534	522466905	0.0241569
Hv2	0	675310	0.0952407
Hv2	675310	1350620	0.1043758
Hv2	1350620	2025930	0.0818365
Hv2	2025930	2701240	0.1148569
Hv2	2701240	3376550	0.0904636
Hv2	3376550	4051860	0.0247723
Hv2	4051860	4727170	0.0388473
Hv2	4727170	5402480	0.0852468
Hv2	5402480	6077790	0.0696628
Hv2	6077790	6753100	0.0190090
Hv2	6753100	7428410	0.0268973
Hv2	7428410	8103720	0.1025381
Hv2	8103720	8779030	0.1039893
Hv2	8779030	9454340	0.0743807
Hv2	9454340	10129650	0.0826139
Hv2	10129650	10804960	0.0853919
Hv2	10804960	11480270	0.1447365
Hv2	11480270	12155580	0.1460218
Hv2	12155580	12830890	0.0690779
Hv2	12830890	13506200	0.0649213
Hv2	13506200	14181510	0.0921977
Hv2	14181510	14856820	0.0370719
Hv2	14856820	15532130	0.0750204
Hv2	15532130	16207440	0.1453288
Hv2	16207440	16882750	0.1204884
Hv2	16882750	17558060	0.0097881
Hv2	17558060	18233370	0.0839985
Hv2	18233370	18908680	0.0670448
Hv2	18908680	19583990	0.1174483
Hv2	19583990	20259300	0.0200397
Hv2	20259300	20934610	0.0365462
Hv2	20934610	21609920	0.1108321
Hv2	21609920	22285230	0.0734270
Hv2	22285230	22960540	0.0524870
Hv2	22960540	23635850	0.0701263
Hv2	23635850	24311160	0.0946410
Hv2	24311160	24986470	0.0365195
Hv2	24986470	25661780	0.0699412
Hv2	25661780	26337090	0.0550014
Hv2	26337090	27012400	0.0254165
Hv2	27012400	27687710	0.0536494
Hv2	27687710	28363020	0.0421362
Hv2	28363020	29038330	0.0340525
Hv2	29038330	29713640	0.0831618
Hv2	29713640	30388950	0.0277606
Hv2	30388950	31064260	0.0266485
Hv2	31064260	31739570	0.0738639
Hv2	31739570	32414880	0.0430128
Hv2	32414880	33090190	0.0371503
Hv2	33090190	33765500	0.0040974
Hv2	33765500	34440810	0.0096830
Hv2	34440810	35116120	0.0095956
Hv2	35116120	35791430	0.0414802
Hv2	35791430	36466740	0.0300810
Hv2	36466740	37142050	0.0249574
Hv2	37142050	37817360	0.0347396
Hv2	37817360	38492670	0.0470303
Hv2	38492670	39167980	0.0166664
Hv2	39167980	39843290	0.0226237
Hv2	39843290	40518600	0.0414076
Hv2	40518600	41193910	0.0263257
Hv2	41193910	41869220	0.0396322
Hv2	41869220	42544530	0.0511158
Hv2	42544530	43219840	0.0420903
Hv2	43219840	43895150	0.0268558
Hv2	43895150	44570460	0.0315677
Hv2	44570460	45245770	0.0440405
Hv2	45245770	45921080	0.0245991
Hv2	45921080	46596390	0.0306111
Hv2	46596390	47271700	0.0264323
Hv2	47271700	47947010	0.0225452
Hv2	47947010	48622320	0.0254846
Hv2	48622320	49297630	0.0130992
Hv2	49297630	49972940	0.0265537
Hv2	49972940	50648250	0.0116968
Hv2	50648250	51323560	0.0369193
Hv2	51323560	51998870	0.0269047
Hv2	51998870	52674180	0.0311753
Hv2	52674180	53349490	0.0482771
Hv2	53349490	54024800	0.0633768
Hv2	54024800	54700110	0.0356947
Hv2	54700110	55375420	0.0182612
Hv2	55375420	56050730	0.0522012
Hv2	56050730	56726040	0.0354741
Hv2	56726040	57401350	0.0303239
Hv2	57401350	58076660	0.0440464
Hv2	58076660	58751970	0.0316951
Hv2	58751970	59427280	0.0660793
Hv2	59427280	60102590	0.0170425
Hv2	60102590	60777900	0.0539604
Hv2	60777900	61453210	0.0538538
Hv2	61453210	62128520	0.0529994
Hv2	62128520	62803830	0.0522930
Hv2	62803830	63479140	0.0283011
Hv2	63479140	64154450	0.0322104
Hv2	64154450	64829760	0.0522945
Hv2	64829760	65505070	0.0443219
Hv2	65505070	66180380	0.0207401
Hv2	66180380	66855690	0.0273297
Hv2	66855690	67531000	0.0257674
Hv2	67531000	68206310	0.0275192
Hv2	68206310	68881620	0.0181102
Hv2	68881620	69556930	0.0224282
Hv2	69556930	70232240	0.0071153
Hv2	70232240	70907550	0.0139951
Hv2	70907550	71582860	0.0019813
Hv2	71582860	72258170	0.0059217
Hv2	72258170	72933480	0.0469103
Hv2	72933480	73608790	0.0038901
Hv2	73608790	74284100	0.0164384
Hv2	74284100	74959410	0.0175564
Hv2	74959410	75634720	0.0611601
Hv2	75634720	76310030	0.0109298
Hv2	76310030	76985340	0.0008944
Hv2	76985340	77660650	0.0384697
Hv2	77660650	78335960	0.0076365
Hv2	78335960	79011270	0.0225719
Hv2	79011270	79686580	0.0443811
Hv2	79686580	80361890	0.0121026
Hv2	80361890	81037200	0.0221750
Hv2	81037200	81712510	0.0312301
Hv2	81712510	82387820	0.0028209
Hv2	82387820	83063130	0.0118301
Hv2	83063130	83738440	0.0141639
Hv2	83738440	84413750	0.0125513
Hv2	84413750	85089060	0.0165287
Hv2	85089060	85764370	0.0490886
Hv2	85764370	86439680	0.0221898
Hv2	86439680	87114990	0.0000000
Hv2	87114990	87790300	0.0052835
Hv2	87790300	88465610	0.0231627
Hv2	88465610	89140920	0.0207505
Hv2	89140920	89816230	0.0034947
Hv2	89816230	90491540	0.0110024
Hv2	90491540	91166850	0.0226518
Hv2	91166850	91842160	0.0268144
Hv2	91842160	92517470	0.0036798
Hv2	92517470	93192780	0.0255942
Hv2	93192780	93868090	0.0140647
Hv2	93868090	94543400	0.0092743
Hv2	94543400	95218710	0.0233063
Hv2	95218710	95894020	0.0265212
Hv2	95894020	96569330	0.0051650
Hv2	96569330	97244640	0.0111786
Hv2	97244640	97919950	0.0301684
Hv2	97919950	98595260	0.0278139
Hv2	98595260	99270570	0.0102072
Hv2	99270570	99945880	0.0068102
Hv2	99945880	100621190	0.0090625
Hv2	100621190	101296500	0.0060343
Hv2	101296500	101971810	0.0259895
Hv2	101971810	102647120	0.0329478
Hv2	102647120	103322430	0.0429344
Hv2	103322430	103997740	0.0203714
Hv2	103997740	104673050	0.0152982
Hv2	104673050	105348360	0.0181087
Hv2	105348360	106023670	0.0066740
Hv2	106023670	106698980	0.0336305
Hv2	106698980	107374290	0.0074144
Hv2	107374290	108049600	0.0204188
Hv2	108049600	108724910	0.0105018
Hv2	108724910	109400220	0.0191127
Hv2	109400220	110075530	0.0068606
Hv2	110075530	110750840	0.0091706
Hv2	110750840	111426150	0.0205432
Hv2	111426150	112101460	0.0453303
Hv2	112101460	112776770	0.0408198
Hv2	112776770	113452080	0.0059780
Hv2	113452080	114127390	0.0013875
Hv2	114127390	114802700	0.0244095
Hv2	114802700	115478010	0.0211355
Hv2	115478010	116153320	0.0184552
Hv2	116153320	116828630	0.0142394
Hv2	116828630	117503940	0.0488146
Hv2	117503940	118179250	0.0219647
Hv2	118179250	118854560	0.0245872
Hv2	118854560	119529870	0.0175697
Hv2	119529870	120205180	0.0166131
Hv2	120205180	120880490	0.0035065
Hv2	120880490	121555800	0.0246050
Hv2	121555800	122231110	0.0212910
Hv2	122231110	122906420	0.0063363
Hv2	122906420	123581730	0.0021590
Hv2	123581730	124257040	0.0045105
Hv2	124257040	124932350	0.0141254
Hv2	124932350	125607660	0.0274481
Hv2	125607660	126282970	0.0125572
Hv2	126282970	126958280	0.0067776
Hv2	126958280	127633590	0.0043521
Hv2	127633590	128308900	0.0271372
Hv2	128308900	128984210	0.0000000
Hv2	128984210	129659520	0.0000000
Hv2	129659520	130334830	0.0079993
Hv2	130334830	131010140	0.0157187
Hv2	131010140	131685450	0.0096385
Hv2	131685450	132360760	0.0169641
Hv2	132360760	133036070	0.0135745
Hv2	133036070	133711380	0.0141209
Hv2	133711380	134386690	0.0028268
Hv2	134386690	135062000	0.0120789
Hv2	135062000	135737310	0.0020820
Hv2	135737310	136412620	0.0169063
Hv2	136412620	137087930	0.0466897
Hv2	137087930	137763240	0.0102338
Hv2	137763240	138438550	0.0050806
Hv2	138438550	139113860	0.0143638
Hv2	139113860	139789170	0.0024655
Hv2	139789170	140464480	0.0049533
Hv2	140464480	141139790	0.0244006
Hv2	141139790	141815100	0.0121204
Hv2	141815100	142490410	0.0162325
Hv2	142490410	143165720	0.0244436
Hv2	143165720	143841030	0.0122596
Hv2	143841030	144516340	0.0174113
Hv2	144516340	145191650	0.0084613
Hv2	145191650	145866960	0.0107965
Hv2	145866960	146542270	0.0005538
Hv2	146542270	147217580	0.0050244
Hv2	147217580	147892890	0.0303520
Hv2	147892890	148568200	0.0237817
Hv2	148568200	149243510	0.0314478
Hv2	149243510	149918820	0.0180332
Hv2	149918820	150594130	0.0051591
Hv2	150594130	151269440	0.0012468
Hv2	151269440	151944750	0.0287275
Hv2	151944750	152620060	0.0000000
Hv2	152620060	153295370	0.0205402
Hv2	153295370	153970680	0.0148495
Hv2	153970680	154645990	0.0092535
Hv2	154645990	155321300	0.0000000
Hv2	155321300	155996610	0.0143682
Hv2	155996610	156671920	0.0000000
Hv2	156671920	157347230	0.0461373
Hv2	157347230	158022540	0.0152582
Hv2	158022540	158697850	0.0163688
Hv2	158697850	159373160	0.0086760
Hv2	159373160	160048470	0.0240482
Hv2	160048470	160723780	0.0147473
Hv2	160723780	161399090	0.0209193
Hv2	161399090	162074400	0.0010780
Hv2	162074400	162749710	0.0047978
Hv2	162749710	163425020	0.0160163
Hv2	163425020	164100330	0.0207623
Hv2	164100330	164775640	0.0084613
Hv2	164775640	165450950	0.0573811
Hv2	165450950	166126260	0.0110853
Hv2	166126260	166801570	0.0684619
Hv2	166801570	167476880	0.0221439
Hv2	167476880	168152190	0.0203699
Hv2	168152190	168827500	0.0222031
Hv2	168827500	169502810	0.0082821
Hv2	169502810	170178120	0.0017873
Hv2	170178120	170853430	0.0000000
Hv2	170853430	171528740	0.0080171
Hv2	171528740	172204050	0.0044676
Hv2	172204050	172879360	0.0096489
Hv2	172879360	173554670	0.0085398
Hv2	173554670	174229980	0.0113385
Hv2	174229980	174905290	0.0059025
Hv2	174905290	175580600	0.0068650
Hv2	175580600	176255910	0.0105241
Hv2	176255910	176931220	0.0035598
Hv2	176931220	177606530	0.0148376
Hv2	177606530	178281840	0.0000000
Hv2	178281840	178957150	0.0412403
Hv2	178957150	179632460	0.0078897
Hv2	179632460	180307770	0.0060283
Hv2	180307770	180983080	0.0070027
Hv2	180983080	181658390	0.0044483
Hv2	181658390	182333700	0.0317054
Hv2	182333700	183009010	0.0147666
Hv2	183009010	183684320	0.0054034
Hv2	183684320	184359630	0.0104500
Hv2	184359630	185034940	0.0255409
Hv2	185034940	185710250	0.0047223
Hv2	185710250	186385560	0.0000000
Hv2	186385560	187060870	0.0024019
Hv2	187060870	187736180	0.0062875
Hv2	187736180	188411490	0.0101361
Hv2	188411490	189086800	0.0071478
Hv2	189086800	189762110	0.0113696
Hv2	189762110	190437420	0.0050984
Hv2	190437420	191112730	0.0000000
Hv2	191112730	191788040	0.0111726
Hv2	191788040	192463350	0.0000000
Hv2	192463350	193138660	0.0076276
Hv2	193138660	193813970	0.0004783
Hv2	193813970	194489280	0.0095497
Hv2	194489280	195164590	0.0217441
Hv2	195164590	195839900	0.0023308
Hv2	195839900	196515210	0.0013535
Hv2	196515210	197190520	0.0079830
Hv2	197190520	197865830	0.0168885
Hv2	197865830	198541140	0.0006530
Hv2	198541140	199216450	0.0008737
Hv2	199216450	199891760	0.0166960
Hv2	199891760	200567070	0.0495195
Hv2	200567070	201242380	0.0103937
Hv2	201242380	201917690	0.0000000
Hv2	201917690	202593000	0.0302750
Hv2	202593000	203268310	0.0199923
Hv2	203268310	203943620	0.0371948
Hv2	203943620	204618930	0.0296012
Hv2	204618930	205294240	0.0184789
Hv2	205294240	205969550	0.0097999
Hv2	205969550	206644860	0.0039064
Hv2	206644860	207320170	0.0167257
Hv2	207320170	207995480	0.0042070
Hv2	207995480	208670790	0.0216286
Hv2	208670790	209346100	0.0848751
Hv2	209346100	210021410	0.0055056
Hv2	210021410	210696720	0.0000000
Hv2	210696720	211372030	0.0131628
Hv2	211372030	212047340	0.0083769
Hv2	212047340	212722650	0.0127778
Hv2	212722650	213397960	0.0118553
Hv2	213397960	214073270	0.0159008
Hv2	214073270	214748580	0.0356607
Hv2	214748580	215423890	0.0067658
Hv2	215423890	216099200	0.0067436
Hv2	216099200	216774510	0.0051102
Hv2	216774510	217449820	0.0100857
Hv2	217449820	218125130	0.0000000
Hv2	218125130	218800440	0.0058788
Hv2	218800440	219475750	0.0365018
Hv2	219475750	220151060	0.0664761
Hv2	220151060	220826370	0.0000000
Hv2	220826370	221501680	0.0056374
Hv2	221501680	222176990	0.0027987
Hv2	222176990	222852300	0.0184789
Hv2	222852300	223527610	0.0097614
Hv2	223527610	224202920	0.0144734
Hv2	224202920	224878230	0.0059336
Hv2	224878230	225553540	0.0186699
Hv2	225553540	226228850	0.0076765
Hv2	226228850	226904160	0.0306585
Hv2	226904160	227579470	0.0020450
Hv2	227579470	228254780	0.0021738
Hv2	228254780	228930090	0.0229376
Hv2	228930090	229605400	0.0412907
Hv2	229605400	230280710	0.0000000
Hv2	230280710	230956020	0.0190816
Hv2	230956020	231631330	0.0341828
Hv2	231631330	232306640	0.0351246
Hv2	232306640	232981950	0.0000000
Hv2	232981950	233657260	0.0246805
Hv2	233657260	234332570	0.0033362
Hv2	234332570	235007880	0.0000000
Hv2	235007880	235683190	0.0000000
Hv2	235683190	236358500	0.0000000
Hv2	236358500	237033810	0.0089352
Hv2	237033810	237709120	0.0000000
Hv2	237709120	238384430	0.0898476
Hv2	238384430	239059740	0.0084776
Hv2	239059740	239735050	0.0284033
Hv2	239735050	240410360	0.0002828
Hv2	240410360	241085670	0.0197465
Hv2	241085670	241760980	0.0382062
Hv2	241760980	242436290	0.0000000
Hv2	242436290	243111600	0.0201952
Hv2	243111600	243786910	0.0000000
Hv2	243786910	244462220	0.0000000
Hv2	244462220	245137530	0.0014778
Hv2	245137530	245812840	0.0037731
Hv2	245812840	246488150	0.0000000
Hv2	246488150	247163460	0.0010632
Hv2	247163460	247838770	0.0343961
Hv2	247838770	248514080	0.0545187
Hv2	248514080	249189390	0.0285676
Hv2	249189390	249864700	0.0042484
Hv2	249864700	250540010	0.0000000
Hv2	250540010	251215320	0.0142601
Hv2	251215320	251890630	0.0135360
Hv2	251890630	252565940	0.0000000
Hv2	252565940	253241250	0.0043299
Hv2	253241250	253916560	0.0000000
Hv2	253916560	254591870	0.0941034
Hv2	254591870	255267180	0.0000000
Hv2	255267180	255942490	0.0015089
Hv2	255942490	256617800	0.0000000
Hv2	256617800	257293110	0.0332677
Hv2	257293110	257968420	0.0055530
Hv2	257968420	258643730	0.0762790
Hv2	258643730	259319040	0.0228310
Hv2	259319040	259994350	0.0000000
Hv2	259994350	260669660	0.0019606
Hv2	260669660	261344970	0.0009433
Hv2	261344970	262020280	0.0116569
Hv2	262020280	262695590	0.0004072
Hv2	262695590	263370900	0.0004783
Hv2	263370900	264046210	0.0397580
Hv2	264046210	264721520	0.1111060
Hv2	264721520	265396830	0.0007656
Hv2	265396830	266072140	0.0064874
Hv2	266072140	266747450	0.0000000
Hv2	266747450	267422760	0.0000000
Hv2	267422760	268098070	0.0231331
Hv2	268098070	268773380	0.0000000
Hv2	268773380	269448690	0.0000000
Hv2	269448690	270124000	0.0501000
Hv2	270124000	270799310	0.0000000
Hv2	270799310	271474620	0.0000000
Hv2	271474620	272149930	0.0012661
Hv2	272149930	272825240	0.0621374
Hv2	272825240	273500550	0.0425597
Hv2	273500550	274175860	0.1037213
Hv2	274175860	274851170	0.0000000
Hv2	274851170	275526480	0.0000000
Hv2	275526480	276201790	0.0716352
Hv2	276201790	276877100	0.0000000
Hv2	276877100	277552410	0.0098710
Hv2	277552410	278227720	0.0035302
Hv2	278227720	278903030	0.0000000
Hv2	278903030	279578340	0.0002873
Hv2	279578340	280253650	0.0111593
Hv2	280253650	280928960	0.0110631
Hv2	280928960	281604270	0.0011832
Hv2	281604270	282279580	0.0136826
Hv2	282279580	282954890	0.0000000
Hv2	282954890	283630200	0.0043565
Hv2	283630200	284305510	0.0775451
Hv2	284305510	284980820	0.0053413
Hv2	284980820	285656130	0.0000000
Hv2	285656130	286331440	0.0509144
Hv2	286331440	287006750	0.0000000
Hv2	287006750	287682060	0.0021679
Hv2	287682060	288357370	0.0363877
Hv2	288357370	289032680	0.0034503
Hv2	289032680	289707990	0.0365417
Hv2	289707990	290383300	0.0083132
Hv2	290383300	291058610	0.0005583
Hv2	291058610	291733920	0.0000000
Hv2	291733920	292409230	0.0142349
Hv2	292409230	293084540	0.0028372
Hv2	293084540	293759850	0.1083917
Hv2	293759850	294435160	0.0030534
Hv2	294435160	295110470	0.0000000
Hv2	295110470	295785780	0.0000000
Hv2	295785780	296461090	0.0515704
Hv2	296461090	297136400	0.0000000
Hv2	297136400	297811710	0.0331359
Hv2	297811710	298487020	0.0000000
Hv2	298487020	299162330	0.0033111
Hv2	299162330	299837640	0.0360175
Hv2	299837640	300512950	0.0038279
Hv2	300512950	301188260	0.0498260
Hv2	301188260	301863570	0.0000000
Hv2	301863570	302538880	0.0167952
Hv2	302538880	303214190	0.0000000
Hv2	303214190	303889500	0.0201863
Hv2	303889500	304564810	0.0000000
Hv2	304564810	305240120	0.0322637
Hv2	305240120	305915430	0.0000000
Hv2	305915430	306590740	0.0000000
Hv2	306590740	307266050	0.0028550
Hv2	307266050	307941360	0.0175357
Hv2	307941360	308616670	0.0000000
Hv2	308616670	309291980	0.0000000
Hv2	309291980	309967290	0.0067554
Hv2	309967290	310642600	0.0000000
Hv2	310642600	311317910	0.0000000
Hv2	311317910	311993220	0.0350787
Hv2	311993220	312668530	0.0476166
Hv2	312668530	313343840	0.0000000
Hv2	313343840	314019150	0.0785299
Hv2	314019150	314694460	0.0000000
Hv2	314694460	315369770	0.0261969
Hv2	315369770	316045080	0.0000000
Hv2	316045080	316720390	0.0000000
Hv2	316720390	317395700	0.0000000
Hv2	317395700	318071010	0.0131036
Hv2	318071010	318746320	0.0000000
Hv2	318746320	319421630	0.0832344
Hv2	319421630	320096940	0.0000000
Hv2	320096940	320772250	0.0032459
Hv2	320772250	321447560	0.0000000
Hv2	321447560	322122870	0.0318091
Hv2	322122870	322798180	0.0433667
Hv2	322798180	323473490	0.0000000
Hv2	323473490	324148800	0.0952629
Hv2	324148800	324824110	0.0520753
Hv2	324824110	325499420	0.0000000
Hv2	325499420	326174730	0.0000000
Hv2	326174730	326850040	0.0029986
Hv2	326850040	327525350	0.0000000
Hv2	327525350	328200660	0.0665191
Hv2	328200660	328875970	0.0031645
Hv2	328875970	329551280	0.0000000
Hv2	329551280	330226590	0.0462869
Hv2	330226590	330901900	0.0027173
Hv2	330901900	331577210	0.0000000
Hv2	331577210	332252520	0.0059143
Hv2	332252520	332927830	0.0021412
Hv2	332927830	333603140	0.0005760
Hv2	333603140	334278450	0.0000000
Hv2	334278450	334953760	0.0172069
Hv2	334953760	335629070	0.0923457
Hv2	335629070	336304380	0.0000000
Hv2	336304380	336979690	0.0002917
Hv2	336979690	337655000	0.0114673
Hv2	337655000	338330310	0.0000000
Hv2	338330310	339005620	0.0000000
Hv2	339005620	339680930	0.0000000
Hv2	339680930	340356240	0.0197850
Hv2	340356240	341031550	0.0000000
Hv2	341031550	341706860	0.0099347
Hv2	341706860	342382170	0.0013831
Hv2	342382170	343057480	0.0195125
Hv2	343057480	343732790	0.0003672
Hv2	343732790	344408100	0.0000000
Hv2	344408100	345083410	0.0147251
Hv2	345083410	345758720	0.0057736
Hv2	345758720	346434030	0.0078823
Hv2	346434030	347109340	0.0000000
Hv2	347109340	347784650	0.0000000
Hv2	347784650	348459960	0.0162725
Hv2	348459960	349135270	0.0000000
Hv2	349135270	349810580	0.0000000
Hv2	349810580	350485890	0.0803853
Hv2	350485890	351161200	0.0172114
Hv2	351161200	351836510	0.0290015
Hv2	351836510	352511820	0.0016422
Hv2	352511820	353187130	0.0037316
Hv2	353187130	353862440	0.0000000
Hv2	353862440	354537750	0.0034947
Hv2	354537750	355213060	0.0013135
Hv2	355213060	355888370	0.0257985
Hv2	355888370	356563680	0.0166620
Hv2	356563680	357238990	0.0012024
Hv2	357238990	357914300	0.0244421
Hv2	357914300	358589610	0.0121751
Hv2	358589610	359264920	0.0029483
Hv2	359264920	359940230	0.0017059
Hv2	359940230	360615540	0.0000000
Hv2	360615540	361290850	0.0198561
Hv2	361290850	361966160	0.0480490
Hv2	361966160	362641470	0.0144911
Hv2	362641470	363316780	0.0152597
Hv2	363316780	363992090	0.0073818
Hv2	363992090	364667400	0.0157587
Hv2	364667400	365342710	0.0089633
Hv2	365342710	366018020	0.0187721
Hv2	366018020	366693330	0.0137033
Hv2	366693330	367368640	0.0249189
Hv2	367368640	368043950	0.0106869
Hv2	368043950	368719260	0.0000000
Hv2	368719260	369394570	0.0031230
Hv2	369394570	370069880	0.0077401
Hv2	370069880	370745190	0.0000000
Hv2	370745190	371420500	0.0028964
Hv2	371420500	372095810	0.0428411
Hv2	372095810	372771120	0.0005405
Hv2	372771120	373446430	0.0015889
Hv2	373446430	374121740	0.0291333
Hv2	374121740	374797050	0.0106070
Hv2	374797050	375472360	0.0032755
Hv2	375472360	376147670	0.0196354
Hv2	376147670	376822980	0.0128519
Hv2	376822980	377498290	0.0311590
Hv2	377498290	378173600	0.0000000
Hv2	378173600	378848910	0.0128223
Hv2	378848910	379524220	0.0094875
Hv2	379524220	380199530	0.0328146
Hv2	380199530	380874840	0.0045179
Hv2	380874840	381550150	0.0000000
Hv2	381550150	382225460	0.0182524
Hv2	382225460	382900770	0.0242259
Hv2	382900770	383576080	0.0085279
Hv2	383576080	384251390	0.0210348
Hv2	384251390	384926700	0.0000000
Hv2	384926700	385602010	0.0209208
Hv2	385602010	386277320	0.0041151
Hv2	386277320	386952630	0.0265567
Hv2	386952630	387627940	0.0131066
Hv2	387627940	388303250	0.0294058
Hv2	388303250	388978560	0.0494899
Hv2	388978560	389653870	0.0168352
Hv2	389653870	390329180	0.0103079
Hv2	390329180	391004490	0.0203581
Hv2	391004490	391679800	0.0021842
Hv2	391679800	392355110	0.0061527
Hv2	392355110	393030420	0.0267255
Hv2	393030420	393705730	0.0212347
Hv2	393705730	394381040	0.0198161
Hv2	394381040	395056350	0.0142883
Hv2	395056350	395731660	0.0000000
Hv2	395731660	396406970	0.0102797
Hv2	396406970	397082280	0.0000000
Hv2	397082280	397757590	0.0208645
Hv2	397757590	398432900	0.0083458
Hv2	398432900	399108210	0.0014201
Hv2	399108210	399783520	0.0115177
Hv2	399783520	400458830	0.0014068
Hv2	400458830	401134140	0.0700064
Hv2	401134140	401809450	0.0522516
Hv2	401809450	402484760	0.0012587
Hv2	402484760	403160070	0.0000000
Hv2	403160070	403835380	0.0004872
Hv2	403835380	404510690	0.0000000
Hv2	404510690	405186000	0.0123410
Hv2	405186000	405861310	0.0034932
Hv2	405861310	406536620	0.0017755
Hv2	406536620	407211930	0.0243488
Hv2	407211930	407887240	0.0271934
Hv2	407887240	408562550	0.0117857
Hv2	408562550	409237860	0.0118212
Hv2	409237860	409913170	0.0013446
Hv2	409913170	410588480	0.0247368
Hv2	410588480	411263790	0.0394500
Hv2	411263790	411939100	0.0090507
Hv2	411939100	412614410	0.0019073
Hv2	412614410	413289720	0.0153278
Hv2	413289720	413965030	0.0164088
Hv2	413965030	414640340	0.0282033
Hv2	414640340	415315650	0.0085990
Hv2	415315650	415990960	0.0105877
Hv2	415990960	416666270	0.0135019
Hv2	416666270	417341580	0.0256519
Hv2	417341580	418016890	0.0513290
Hv2	418016890	418692200	0.0224534
Hv2	418692200	419367510	0.0036709
Hv2	419367510	420042820	0.0164591
Hv2	420042820	420718130	0.0435815
Hv2	420718130	421393440	0.0089633
Hv2	421393440	422068750	0.0149502
Hv2	422068750	422744060	0.0282330
Hv2	422744060	423419370	0.0377530
Hv2	423419370	424094680	0.0039760
Hv2	424094680	424769990	0.0035598
Hv2	424769990	425445300	0.0113977
Hv2	425445300	426120610	0.1010040
Hv2	426120610	426795920	0.0076469
Hv2	426795920	427471230	0.0115858
Hv2	427471230	428146540	0.0140232
Hv2	428146540	428821850	0.0314641
Hv2	428821850	429497160	0.0099539
Hv2	429497160	430172470	0.0105877
Hv2	430172470	430847780	0.0054419
Hv2	430847780	431523090	0.0055693
Hv2	431523090	432198400	0.0392087
Hv2	432198400	432873710	0.0271535
Hv2	432873710	433549020	0.0054360
Hv2	433549020	434224330	0.0408672
Hv2	434224330	434899640	0.0302098
Hv2	434899640	435574950	0.0108469
Hv2	435574950	436250260	0.0133361
Hv2	436250260	436925570	0.0133598
Hv2	436925570	437600880	0.0023856
Hv2	437600880	438276190	0.0049177
Hv2	438276190	438951500	0.0008070
Hv2	438951500	439626810	0.0174142
Hv2	439626810	440302120	0.0095512
Hv2	440302120	440977430	0.0042262
Hv2	440977430	441652740	0.0286609
Hv2	441652740	442328050	0.0293584
Hv2	442328050	443003360	0.0000000
Hv2	443003360	443678670	0.0010336
Hv2	443678670	444353980	0.0190757
Hv2	444353980	445029290	0.0077535
Hv2	445029290	445704600	0.0068517
Hv2	445704600	446379910	0.0046275
Hv2	446379910	447055220	0.0005982
Hv2	447055220	447730530	0.0201700
Hv2	447730530	448405840	0.0127838
Hv2	448405840	449081150	0.0373577
Hv2	449081150	449756460	0.0020450
Hv2	449756460	450431770	0.0005538
Hv2	450431770	451107080	0.0146984
Hv2	451107080	451782390	0.0086316
Hv2	451782390	452457700	0.0026121
Hv2	452457700	453133010	0.0004561
Hv2	453133010	453808320	0.0137374
Hv2	453808320	454483630	0.0018184
Hv2	454483630	455158940	0.0135730
Hv2	455158940	455834250	0.0088078
Hv2	455834250	456509560	0.0310998
Hv2	456509560	457184870	0.0047800
Hv2	457184870	457860180	0.0234589
Hv2	457860180	458535490	0.0031585
Hv2	458535490	459210800	0.0136411
Hv2	459210800	459886110	0.0117916
Hv2	459886110	460561420	0.0018436
Hv2	460561420	461236730	0.0253765
Hv2	461236730	461912040	0.0168027
Hv2	461912040	462587350	0.0088937
Hv2	462587350	463262660	0.0065822
Hv2	463262660	463937970	0.0034799
Hv2	463937970	464613280	0.0023841
Hv2	464613280	465288590	0.0152626
Hv2	465288590	465963900	0.0434482
Hv2	465963900	466639210	0.0149383
Hv2	466639210	467314520	0.0023515
Hv2	467314520	467989830	0.0014482
Hv2	467989830	468665140	0.0014838
Hv2	468665140	469340450	0.0087012
Hv2	469340450	470015760	0.0141476
Hv2	470015760	470691070	0.0228562
Hv2	470691070	471366380	0.0113755
Hv2	471366380	472041690	0.0167612
Hv2	472041690	472717000	0.0081962
Hv2	472717000	473392310	0.0050806
Hv2	473392310	474067620	0.0073122
Hv2	474067620	474742930	0.0000000
Hv2	474742930	475418240	0.0000000
Hv2	475418240	476093550	0.0338230
Hv2	476093550	476768860	0.0092254
Hv2	476768860	477444170	0.0117931
Hv2	477444170	478119480	0.0121766
Hv2	478119480	478794790	0.0054760
Hv2	478794790	479470100	0.0043891
Hv2	479470100	480145410	0.0076172
Hv2	480145410	480820720	0.0405740
Hv2	480820720	481496030	0.0153411
Hv2	481496030	482171340	0.0148332
Hv2	482171340	482846650	0.0221409
Hv2	482846650	483521960	0.0035747
Hv2	483521960	484197270	0.0432764
Hv2	484197270	484872580	0.0123469
Hv2	484872580	485547890	0.0241904
Hv2	485547890	486223200	0.0136708
Hv2	486223200	486898510	0.0208808
Hv2	486898510	487573820	0.0712769
Hv2	487573820	488249130	0.0217115
Hv2	488249130	488924440	0.0059647
Hv2	488924440	489599750	0.0327139
Hv2	489599750	490275060	0.0312568
Hv2	490275060	490950370	0.0066207
Hv2	490950370	491625680	0.0126046
Hv2	491625680	492300990	0.0114007
Hv2	492300990	492976300	0.0322948
Hv2	492976300	493651610	0.0120907
Hv2	493651610	494326920	0.0108069
Hv2	494326920	495002230	0.0060076
Hv2	495002230	495677540	0.0085042
Hv2	495677540	496352850	0.0230813
Hv2	496352850	497028160	0.0085383
Hv2	497028160	497703470	0.0241385
Hv2	497703470	498378780	0.0189424
Hv2	498378780	499054090	0.0110927
Hv2	499054090	499729400	0.0431624
Hv2	499729400	500404710	0.0215086
Hv2	500404710	501080020	0.0446758
Hv2	501080020	501755330	0.0093705
Hv2	501755330	502430640	0.0110764
Hv2	502430640	503105950	0.0179325
Hv2	503105950	503781260	0.0015474
Hv2	503781260	504456570	0.0026595
Hv2	504456570	505131880	0.0083399
Hv2	505131880	505807190	0.0042958
Hv2	505807190	506482500	0.0000000
Hv2	506482500	507157810	0.0000000
Hv2	507157810	507833120	0.0234426
Hv2	507833120	508508430	0.0170810
Hv2	508508430	509183740	0.0056108
Hv2	509183740	509859050	0.0174201
Hv2	509859050	510534360	0.0245472
Hv2	510534360	511209670	0.0382595
Hv2	511209670	511884980	0.0071389
Hv2	511884980	512560290	0.0132443
Hv2	512560290	513235600	0.0122255
Hv2	513235600	513910910	0.0229050
Hv2	513910910	514586220	0.0498912
Hv2	514586220	515261530	0.0314833
Hv2	515261530	515936840	0.0493966
Hv2	515936840	516612150	0.0080807
Hv2	516612150	517287460	0.0064548
Hv2	517287460	517962770	0.0214420
Hv2	517962770	518638080	0.0234515
Hv2	518638080	519313390	0.0169359
Hv2	519313390	519988700	0.0288949
Hv2	519988700	520664010	0.0170114
Hv2	520664010	521339320	0.0336645
Hv2	521339320	522014630	0.0074929
Hv2	522014630	522689940	0.0136352
Hv2	522689940	523365250	0.0048245
Hv2	523365250	524040560	0.0213221
Hv2	524040560	524715870	0.0194074
Hv2	524715870	525391180	0.0249856
Hv2	525391180	526066490	0.0129155
Hv2	526066490	526741800	0.0353497
Hv2	526741800	527417110	0.0301876
Hv2	527417110	528092420	0.0312479
Hv2	528092420	528767730	0.0095986
Hv2	528767730	529443040	0.0098755
Hv2	529443040	530118350	0.0281293
Hv2	530118350	530793660	0.0133020
Hv2	530793660	531468970	0.0243473
Hv2	531468970	532144280	0.0130962
Hv2	532144280	532819590	0.0045046
Hv2	532819590	533494900	0.0396040
Hv2	533494900	534170210	0.0153529
Hv2	534170210	534845520	0.0273001
Hv2	534845520	535520830	0.0270009
Hv2	535520830	536196140	0.0175060
Hv2	536196140	536871450	0.0104959
Hv2	536871450	537546760	0.0254224
Hv2	537546760	538222070	0.0149309
Hv2	538222070	538897380	0.0115902
Hv2	538897380	539572690	0.0141313
Hv2	539572690	540248000	0.0241593
Hv2	540248000	540923310	0.0637426
Hv2	540923310	541598620	0.0194266
Hv2	541598620	542273930	0.0326783
Hv2	542273930	542949240	0.0469444
Hv2	542949240	543624550	0.0383498
Hv2	543624550	544299860	0.0156639
Hv2	544299860	544975170	0.0094979
Hv2	544975170	545650480	0.0497016
Hv2	545650480	546325790	0.0249900
Hv2	546325790	547001100	0.0184656
Hv2	547001100	547676410	0.0506256
Hv2	547676410	548351720	0.0254876
Hv2	548351720	549027030	0.0540196
Hv2	549027030	549702340	0.0226903
Hv2	549702340	550377650	0.0077846
Hv2	550377650	551052960	0.0178748
Hv2	551052960	551728270	0.0359287
Hv2	551728270	552403580	0.0151190
Hv2	552403580	553078890	0.0217278
Hv2	553078890	553754200	0.0128504
Hv2	553754200	554429510	0.0446891
Hv2	554429510	555104820	0.0551984
Hv2	555104820	555780130	0.0304601
Hv2	555780130	556455440	0.0017933
Hv2	556455440	557130750	0.0232797
Hv2	557130750	557806060	0.0061394
Hv2	557806060	558481370	0.0346981
Hv2	558481370	559156680	0.0355496
Hv2	559156680	559831990	0.0267995
Hv2	559831990	560507300	0.0256904
Hv2	560507300	561182610	0.0031467
Hv2	561182610	561857920	0.0221528
Hv2	561857920	562533230	0.0553642
Hv2	562533230	563208540	0.0253913
Hv2	563208540	563883850	0.0318091
Hv2	563883850	564559160	0.0372673
Hv2	564559160	565234470	0.0900742
Hv2	565234470	565909780	0.0111549
Hv2	565909780	566585090	0.0325717
Hv2	566585090	567260400	0.0387437
Hv2	567260400	567935710	0.0379218
Hv2	567935710	568611020	0.0774518
Hv2	568611020	569286330	0.0118494
Hv2	569286330	569961640	0.0074307
Hv2	569961640	570636950	0.0249456
Hv2	570636950	571312260	0.0078527
Hv2	571312260	571987570	0.0379677
Hv2	571987570	572662880	0.0262783
Hv2	572662880	573338190	0.0324917
Hv2	573338190	574013500	0.0178407
Hv2	574013500	574688810	0.0311398
Hv2	574688810	575364120	0.0159127
Hv2	575364120	576039430	0.0309413
Hv2	576039430	576714740	0.0510269
Hv2	576714740	577390050	0.0349499
Hv2	577390050	578065360	0.0680724
Hv2	578065360	578740670	0.0367772
Hv2	578740670	579415980	0.0290222
Hv2	579415980	580091290	0.0380625
Hv2	580091290	580766600	0.0305326
Hv2	580766600	581441910	0.0379796
Hv2	581441910	582117220	0.0535946
Hv2	582117220	582792530	0.0190431
Hv2	582792530	583467840	0.0383557
Hv2	583467840	584143150	0.0331848
Hv2	584143150	584818460	0.0436377
Hv2	584818460	585493770	0.0335017
Hv2	585493770	586169080	0.0367061
Hv2	586169080	586844390	0.0311561
Hv2	586844390	587519700	0.0257082
Hv2	587519700	588195010	0.0023871
Hv2	588195010	588870320	0.0133124
Hv2	588870320	589545630	0.0087012
Hv2	589545630	590220940	0.0034636
Hv2	590220940	590896250	0.0212984
Hv2	590896250	591571560	0.0364396
Hv2	591571560	592246870	0.0552146
Hv2	592246870	592922180	0.0294146
Hv2	592922180	593597490	0.0147132
Hv2	593597490	594272800	0.0135242
Hv2	594272800	594948110	0.0214657
Hv2	594948110	595623420	0.0749981
Hv2	595623420	596298730	0.0121041
Hv2	596298730	596974040	0.0411485
Hv2	596974040	597649350	0.0152315
Hv2	597649350	598324660	0.0703159
Hv2	598324660	598999970	0.0304009
Hv2	598999970	599675280	0.0803972
Hv2	599675280	600350590	0.0382906
Hv2	600350590	601025900	0.0098281
Hv2	601025900	601701210	0.0049311
Hv2	601701210	602376520	0.0452548
Hv2	602376520	603051830	0.0661504
Hv2	603051830	603727140	0.1038560
Hv2	603727140	604402450	0.0271372
Hv2	604402450	605077760	0.0519051
Hv2	605077760	605753070	0.0161170
Hv2	605753070	606428380	0.0706550
Hv2	606428380	607103690	0.0487495
Hv2	607103690	607779000	0.0088108
Hv2	607779000	608454310	0.0533089
Hv2	608454310	609129620	0.0292147
Hv2	609129620	609804930	0.0397047
Hv2	609804930	610480240	0.0109387
Hv2	610480240	611155550	0.1103597
Hv2	611155550	611830860	0.0693593
Hv2	611830860	612506170	0.1011150
Hv2	612506170	613181480	0.0280079
Hv2	613181480	613856790	0.0470643
Hv2	613856790	614532100	0.0795975
Hv2	614532100	615207410	0.0308540
Hv2	615207410	615882720	0.1097585
Hv2	615882720	616558030	0.0737869
Hv2	616558030	617233340	0.0597666
Hv2	617233340	617908650	0.1135982
Hv2	617908650	618583960	0.0302039
Hv2	618583960	619259270	0.0532126
Hv2	619259270	619934580	0.0275503
Hv2	619934580	620609890	0.0408760
Hv2	620609890	621285200	0.0851342
Hv2	621285200	621960510	0.0290356
Hv2	621960510	622635820	0.0337282
Hv2	622635820	623311130	0.0049281
Hv2	623311130	623986440	0.0305104
Hv2	623986440	624661750	0.0760969
Hv2	624661750	625337060	0.0356399
Hv2	625337060	626012370	0.0264738
Hv2	626012370	626687680	0.0783448
Hv2	626687680	627362990	0.0475781
Hv2	627362990	628038300	0.0501399
Hv2	628038300	628713610	0.0630111
Hv2	628713610	629388920	0.0419644
Hv2	629388920	630064230	0.0777776
Hv2	630064230	630739540	0.1101805
Hv2	630739540	631414850	0.0865795
Hv2	631414850	632090160	0.1088537
Hv2	632090160	632765470	0.0464379
Hv2	632765470	633440780	0.0738061
Hv2	633440780	634116090	0.0724601
Hv2	634116090	634791400	0.0178688
Hv2	634791400	635466710	0.0454132
Hv2	635466710	636142020	0.0721757
Hv2	636142020	636817330	0.0371074
Hv2	636817330	637492640	0.0573055
Hv2	637492640	638167950	0.0668256
Hv2	638167950	638843260	0.0671647
Hv2	638843260	639518570	0.0438169
Hv2	639518570	640193880	0.0331004
Hv2	640193880	640869190	0.0564082
Hv2	640869190	641544500	0.0534510
Hv2	641544500	642219810	0.0756704
Hv2	642219810	642895120	0.0120582
Hv2	642895120	643570430	0.0967082
Hv2	643570430	644245740	0.0410952
Hv2	644245740	644921050	0.0286076
Hv2	644921050	645596360	0.0119945
Hv2	645596360	646271670	0.0483082
Hv2	646271670	646946980	0.0598599
Hv2	646946980	647622290	0.1204721
Hv2	647622290	648297600	0.0485436
Hv2	648297600	648972910	0.0515452
Hv2	648972910	649648220	0.0551480
Hv2	649648220	650323530	0.0406495
Hv2	650323530	650998840	0.0507293
Hv2	650998840	651674150	0.0435741
Hv2	651674150	652349460	0.0438717
Hv2	652349460	653024770	0.0750381
Hv2	653024770	653700080	0.0705232
Hv2	653700080	654375390	0.0381928
Hv2	654375390	655050700	0.0723446
Hv2	655050700	655726010	0.0729561
Hv2	655726010	656401320	0.0393878
Hv2	656401320	657076630	0.0797871
Hv2	657076630	657751940	0.0301832
Hv2	657751940	658427250	0.0775851
Hv2	658427250	659102560	0.0420740
Hv2	659102560	659777870	0.0377160
Hv2	659777870	660453180	0.0364781
Hv2	660453180	661128490	0.0687758
Hv2	661128490	661803800	0.0721802
Hv2	661803800	662479110	0.1217974
Hv2	662479110	663154420	0.0345382
Hv2	663154420	663829730	0.0844353
Hv2	663829730	664505040	0.0899794
Hv2	664505040	665180350	0.0377901
Hv2	665180350	665855660	0.0317528
Hv2	665855660	666530970	0.0409234
Hv2	666530970	667206280	0.0534377
Hv2	667206280	667881590	0.0930210
Hv2	667881590	668556900	0.0280508
Hv2	668556900	669232210	0.0762790
Hv2	669232210	669907520	0.0678296
Hv2	669907520	670582830	0.0451141
Hv2	670582830	671258140	0.0445070
Hv2	671258140	671933450	0.0869867
Hv2	671933450	672608760	0.0574951
Hv2	672608760	673284070	0.0441368
Hv2	673284070	673959380	0.0256756
Hv2	673959380	674634690	0.1413662
Hv2	674634690	675310294	0.0140215
[truncated: 26,000 more rows]
