# Supplementary material for: Genome-wide discovery of G-quadruplexes in barley
Source: Sci Rep. 2021 Apr 12;11:7876. doi: 10.1038/s41598-021-86838-3 (PMC8041835; doi:10.1038/s41598-021-86838-3)
Supplement: Supplementary file 2 — Supplementary Information 2. [file 41598_2021_86838_MOESM2_ESM.zip › circos/colors_fonts_patterns.conf]

<colors>
<<include etc/colors.conf>>
</colors>

<fonts>
<<include etc/fonts.conf>>
</fonts>

<patterns>
<<include etc/patterns.conf>>
</patterns>
