# Supplementary material for: Genome-wide discovery of G-quadruplexes in barley
Source: Sci Rep. 2021 Apr 12;11:7876. doi: 10.1038/s41598-021-86838-3 (PMC8041835; doi:10.1038/s41598-021-86838-3)
Supplement: Supplementary file 2 — Supplementary Information 2. [file 41598_2021_86838_MOESM2_ESM.zip › circos/image.generic.conf]

dir   = . 
#dir  = conf(configdir)
file  = circos.png
png   = yes
svg   = yes

# radius of inscribed circle in image
radius         = 1500p

# by default angle=0 is at 3 o'clock position
angle_offset      = -90

#angle_orientation = counterclockwise

auto_alpha_colors = yes
auto_alpha_steps  = 5
