# Supplementary material for: Genome-wide discovery of G-quadruplexes in barley
Source: Sci Rep. 2021 Apr 12;11:7876. doi: 10.1038/s41598-021-86838-3 (PMC8041835; doi:10.1038/s41598-021-86838-3)
Supplement: Supplementary file 2 — Supplementary Information 2. [file 41598_2021_86838_MOESM2_ESM.zip › circos/circos.conf]

#karyotype   = wheat_genome.tsv,barley_genome.tsv
karyotype   = mixed_genome.tsv

chromosomes_order_by_karyotype = yes
chromosomes_units              = 1000000
chromosomes_display_default    = yes
chromosomes = Hv3;Ta3[A-D]
chromosomes_scale = /Ta/:0.75rn;/Hv/=0.25rn
#chromosomes_color  = /[Hv|Ta|?]1[?|A-D]/=blue;/[Hv|Ta|?]2[?|A-D]/=green;/[Hv|Ta|?]3[?|A-D]/=red;/[Hv|Ta|?]4[?|A-D]/=gray;/[Hv|Ta|?]5[?|A-D]/=black;/[Hv|Ta|?]6[?|A-D]/=orange;/[Hv|Ta|?]7[?|A-D]/=yellow
#chromosomes_color  = Hv1=blue,1D=blue,/2/=blue
chromosomes_color  = /3/=red
#/1/=blue;/[2]/=green;/3/=red;/4/=purple;/5/=black;/6/=orange;/7/=yellow
#chromosomes_display_default = no


<ideogram>

fill           = yes
fill_color     = black

<spacing>
default = 0.005r

<pairwise Hv3>
spacing = 10r
</pairwise>

<pairwise Hv3 Ta3A>
spacing = 15r
</pairwise>


</spacing>


# Ideogram position, 
radius           = 0.9r
thickness        = 40p
stroke_color     = dgrey
stroke_thickness = 2p

# Minimum definition for ideogram labels.

show_label       = yes
# see etc/fonts.conf for list of font names
label_font       = semibold 
label_radius     = dims(image,radius) - 70p
label_size       = 60
label_parallel   = yes


</ideogram>


<image>
#angle_offset* = -82
<<include image.conf>>
</image>

<<include colors_fonts_patterns.conf>>

<<include housekeeping.conf>>
#data_out_of_range* = trim
restrict_parameter_names* = no


show_ticks          = yes
show_tick_labels    = yes

<ticks>


radius           = dims(ideogram,radius_outer)
orientation      = out
label_multiplier = 1e-6
color            = black
size             = 20p
thickness        = 3p
label_offset     = 5p
format           = %d

<tick>
spacing        = 100u
show_label     = yes
label_size     = 24p
</tick>

</ticks>


<plots>

<plot>
type = line
#show = yes
file = cut_n1000_GC.counts.txt
#min  = 0
#max  = 50
r1   = 0.99r
r0   = 0.9r
#orientation = in
#thickness = 1
#fill_under = yes
fill_color = vvdred
</plot>


<plot>
type = histogram
show = yes
file = cut_n1000_HC.counts.txt
#min  = 0
#max  = 50
r1   = 0.89r
r0   = 0.8r
#orientation = in
#thickness = 1
fill_under = yes
fill_color = vdred
</plot>


<plot>
type = line
#show = yes
file = cut_n1000_G4.counts.txt
#min  = 0
#max  = 50
r1   = 0.79r
r0   = 0.7r
#orientation = in
#thickness = 1
#fill_under = yes
fill_color = dblue_a3
</plot>


<plot>
type = histogram
show = yes
file = cut_n1000_TE.counts.txt
#min  = 0
#max  = 50
r1   = 0.69r
r0   = 0.6r
#orientation = in
#thickness = 1
fill_under = yes
fill_color = dgrey_a3
</plot>

</plots>


<links>

<link>
#show          = conf(show_links)
ribbon = yes
#flat=yes
#show=yes
thickness=0p
file = bundles_1e6_mem3.txt
bezier_radius = 0r
radius = 0.59r
color=black
z = eval(-var(size1))

#color = orange_a5
#thickness    = 4
#stroke_color = orange_a3
#stroke_thickness = 2

<rules>

<rule>
condition = on(Hv1)
color = blue  
</rule>

<rule>
condition = on(Hv2)
color = green
</rule>

<rule>
condition = on(Hv3)
color = red
</rule>

<rule>
condition = on(Hv4)
color = purple
</rule>

<rule>
condition = on(Hv5)
color = black
</rule>

<rule>
condition = on(Hv6)
color = orange
</rule>

<rule>
condition = on(Hv7)
color = yellow
</rule>

</rules>


</link>

</links>
