# Supplementary material for: Genome-wide discovery of G-quadruplexes in barley
Source: Sci Rep. 2021 Apr 12;11:7876. doi: 10.1038/s41598-021-86838-3 (PMC8041835; doi:10.1038/s41598-021-86838-3)
Supplement: Supplementary file 2 — Supplementary Information 2. [file 41598_2021_86838_MOESM2_ESM.zip › circos/cut_n1000_G4.counts.txt]

Hv1	0	522466	0.0016154
Hv1	522466	1044932	0.0029112
Hv1	1044932	1567398	0.0012786
Hv1	1567398	2089864	0.0023695
Hv1	2089864	2612330	0.0033131
Hv1	2612330	3134796	0.0014317
Hv1	3134796	3657262	0.0020154
Hv1	3657262	4179728	0.0017456
Hv1	4179728	4702194	0.0017571
Hv1	4702194	5224660	0.0020212
Hv1	5224660	5747126	0.0021666
Hv1	5747126	6269592	0.0032270
Hv1	6269592	6792058	0.0021877
Hv1	6792058	7314524	0.0016805
Hv1	7314524	7836990	0.0024116
Hv1	7836990	8359456	0.0050013
Hv1	8359456	8881922	0.0010757
Hv1	8881922	9404388	0.0015159
Hv1	9404388	9926854	0.0026528
Hv1	9926854	10449320	0.0018049
Hv1	10449320	10971786	0.0031198
Hv1	10971786	11494252	0.0047601
Hv1	11494252	12016718	0.0035064
Hv1	12016718	12539184	0.0021456
Hv1	12539184	13061650	0.0022623
Hv1	13061650	13584116	0.0023466
Hv1	13584116	14106582	0.0026719
Hv1	14106582	14629048	0.0019293
Hv1	14629048	15151514	0.0020690
Hv1	15151514	15673980	0.0024250
Hv1	15673980	16196446	0.0030911
Hv1	16196446	16718912	0.0020174
Hv1	16718912	17241378	0.0016288
Hv1	17241378	17763844	0.0016614
Hv1	17763844	18286310	0.0026758
Hv1	18286310	18808776	0.0016901
Hv1	18808776	19331242	0.0033801
Hv1	19331242	19853708	0.0044864
Hv1	19853708	20376174	0.0020135
Hv1	20376174	20898640	0.0065076
Hv1	20898640	21421106	0.0028480
Hv1	21421106	21943572	0.0032500
Hv1	21943572	22466038	0.0015025
Hv1	22466038	22988504	0.0022279
Hv1	22988504	23510970	0.0023714
Hv1	23510970	24033436	0.0022145
Hv1	24033436	24555902	0.0008039
Hv1	24555902	25078368	0.0024174
Hv1	25078368	25600834	0.0019102
Hv1	25600834	26123300	0.0012384
Hv1	26123300	26645766	0.0023408
Hv1	26645766	27168232	0.0018604
Hv1	27168232	27690698	0.0021839
Hv1	27690698	28213164	0.0013455
Hv1	28213164	28735630	0.0025609
Hv1	28735630	29258096	0.0026394
Hv1	29258096	29780562	0.0030873
Hv1	29780562	30303028	0.0015006
Hv1	30303028	30825494	0.0033380
Hv1	30825494	31347960	0.0035486
Hv1	31347960	31870426	0.0015503
Hv1	31870426	32392892	0.0030375
Hv1	32392892	32915358	0.0071832
Hv1	32915358	33437824	0.0023676
Hv1	33437824	33960290	0.0021609
Hv1	33960290	34482756	0.0021781
Hv1	34482756	35005222	0.0009015
Hv1	35005222	35527688	0.0026279
Hv1	35527688	36050154	0.0015924
Hv1	36050154	36572620	0.0039888
Hv1	36572620	37095086	0.0044902
Hv1	37095086	37617552	0.0022317
Hv1	37617552	38140018	0.0019714
Hv1	38140018	38662484	0.0020422
Hv1	38662484	39184950	0.0019638
Hv1	39184950	39707416	0.0013934
Hv1	39707416	40229882	0.0016212
Hv1	40229882	40752348	0.0024346
Hv1	40752348	41274814	0.0030854
Hv1	41274814	41797280	0.0027294
Hv1	41797280	42319746	0.0017896
Hv1	42319746	42842212	0.0021973
Hv1	42842212	43364678	0.0021628
Hv1	43364678	43887144	0.0019312
Hv1	43887144	44409610	0.0012786
Hv1	44409610	44932076	0.0022891
Hv1	44932076	45454542	0.0026911
Hv1	45454542	45977008	0.0022317
Hv1	45977008	46499474	0.0028595
Hv1	46499474	47021940	0.0016020
Hv1	47021940	47544406	0.0015465
Hv1	47544406	48066872	0.0037935
Hv1	48066872	48589338	0.0013991
Hv1	48589338	49111804	0.0024231
Hv1	49111804	49634270	0.0020537
Hv1	49634270	50156736	0.0017628
Hv1	50156736	50679202	0.0025724
Hv1	50679202	51201668	0.0028882
Hv1	51201668	51724134	0.0014259
Hv1	51724134	52246600	0.0025820
Hv1	52246600	52769066	0.0013934
Hv1	52769066	53291532	0.0066473
Hv1	53291532	53813998	0.0013187
Hv1	53813998	54336464	0.0020537
Hv1	54336464	54858930	0.0027906
Hv1	54858930	55381396	0.0020422
Hv1	55381396	55903862	0.0026719
Hv1	55903862	56426328	0.0029074
Hv1	56426328	56948794	0.0054090
Hv1	56948794	57471260	0.0028193
Hv1	57471260	57993726	0.0017341
Hv1	57993726	58516192	0.0015369
Hv1	58516192	59038658	0.0042165
Hv1	59038658	59561124	0.0022183
Hv1	59561124	60083590	0.0023791
Hv1	60083590	60606056	0.0019006
Hv1	60606056	61128522	0.0015331
Hv1	61128522	61650988	0.0021188
Hv1	61650988	62173454	0.0032481
Hv1	62173454	62695920	0.0008843
Hv1	62695920	63218386	0.0020824
Hv1	63218386	63740852	0.0023083
Hv1	63740852	64263318	0.0024480
Hv1	64263318	64785784	0.0028193
Hv1	64785784	65308250	0.0019580
Hv1	65308250	65830716	0.0018929
Hv1	65830716	66353182	0.0021303
Hv1	66353182	66875648	0.0027408
Hv1	66875648	67398114	0.0019025
Hv1	67398114	67920580	0.0069555
Hv1	67920580	68443046	0.0020365
Hv1	68443046	68965512	0.0017858
Hv1	68965512	69487978	0.0019829
Hv1	69487978	70010444	0.0021820
Hv1	70010444	70532910	0.0012632
Hv1	70532910	71055376	0.0019025
Hv1	71055376	71577842	0.0023140
Hv1	71577842	72100308	0.0015657
Hv1	72100308	72622774	0.0040347
Hv1	72622774	73145240	0.0017379
Hv1	73145240	73667706	0.0020250
Hv1	73667706	74190172	0.0019619
Hv1	74190172	74712638	0.0023944
Hv1	74712638	75235104	0.0018068
Hv1	75235104	75757570	0.0015446
Hv1	75757570	76280036	0.0031370
Hv1	76280036	76802502	0.0023427
Hv1	76802502	77324968	0.0011082
Hv1	77324968	77847434	0.0025628
Hv1	77847434	78369900	0.0024308
Hv1	78369900	78892366	0.0020346
Hv1	78892366	79414832	0.0038892
Hv1	79414832	79937298	0.0011159
Hv1	79937298	80459764	0.0018872
Hv1	80459764	80982230	0.0016231
Hv1	80982230	81504696	0.0021379
Hv1	81504696	82027162	0.0015025
Hv1	82027162	82549628	0.0022068
Hv1	82549628	83072094	0.0016786
Hv1	83072094	83594560	0.0012441
Hv1	83594560	84117026	0.0016135
Hv1	84117026	84639492	0.0020863
Hv1	84639492	85161958	0.0017858
Hv1	85161958	85684424	0.0042969
Hv1	85684424	86206890	0.0013283
Hv1	86206890	86729356	0.0052635
Hv1	86729356	87251822	0.0013073
Hv1	87251822	87774288	0.0029303
Hv1	87774288	88296754	0.0019925
Hv1	88296754	88819220	0.0022241
Hv1	88819220	89341686	0.0019963
Hv1	89341686	89864152	0.0028672
Hv1	89864152	90386618	0.0022490
Hv1	90386618	90909084	0.0027638
Hv1	90909084	91431550	0.0020709
Hv1	91431550	91954016	0.0014164
Hv1	91954016	92476482	0.0016824
Hv1	92476482	92998948	0.0080981
Hv1	92998948	93521414	0.0020097
Hv1	93521414	94043880	0.0016288
Hv1	94043880	94566346	0.0044941
Hv1	94566346	95088812	0.0022202
Hv1	95088812	95611278	0.0017647
Hv1	95611278	96133744	0.0025954
Hv1	96133744	96656210	0.0013111
Hv1	96656210	97178676	0.0012269
Hv1	97178676	97701142	0.0011924
Hv1	97701142	98223608	0.0018949
Hv1	98223608	98746074	0.0030012
Hv1	98746074	99268540	0.0020174
Hv1	99268540	99791006	0.0016326
Hv1	99791006	100313472	0.0027313
Hv1	100313472	100835938	0.0020920
Hv1	100835938	101358404	0.0019351
Hv1	101358404	101880870	0.0018853
Hv1	101880870	102403336	0.0027696
Hv1	102403336	102925802	0.0074378
Hv1	102925802	103448268	0.0018221
Hv1	103448268	103970734	0.0028633
Hv1	103970734	104493200	0.0055468
Hv1	104493200	105015666	0.0016728
Hv1	105015666	105538132	0.0023198
Hv1	105538132	106060598	0.0017437
Hv1	106060598	106583064	0.0016958
Hv1	106583064	107105530	0.0013877
Hv1	107105530	107627996	0.0027734
Hv1	107627996	108150462	0.0023179
Hv1	108150462	108672928	0.0053094
Hv1	108672928	109195394	0.0018776
Hv1	109195394	109717860	0.0025265
Hv1	109717860	110240326	0.0013321
Hv1	110240326	110762792	0.0017972
Hv1	110762792	111285258	0.0041419
Hv1	111285258	111807724	0.0020977
Hv1	111807724	112330190	0.0021035
Hv1	112330190	112852656	0.0025456
Hv1	112852656	113375122	0.0019485
Hv1	113375122	113897588	0.0011101
Hv1	113897588	114420054	0.0018336
Hv1	114420054	114942520	0.0011963
Hv1	114942520	115464986	0.0015178
Hv1	115464986	115987452	0.0016346
Hv1	115987452	116509918	0.0032921
Hv1	116509918	117032384	0.0020537
Hv1	117032384	117554850	0.0026566
Hv1	117554850	118077316	0.0007713
Hv1	118077316	118599782	0.0027447
Hv1	118599782	119122248	0.0028614
Hv1	119122248	119644714	0.0021092
Hv1	119644714	120167180	0.0023045
Hv1	120167180	120689646	0.0026432
Hv1	120689646	121212112	0.0023427
Hv1	121212112	121734578	0.0027734
Hv1	121734578	122257044	0.0023561
Hv1	122257044	122779510	0.0033706
Hv1	122779510	123301976	0.0019886
Hv1	123301976	123824442	0.0025916
Hv1	123824442	124346908	0.0022088
Hv1	124346908	124869374	0.0018183
Hv1	124869374	125391840	0.0021418
Hv1	125391840	125914306	0.0046663
Hv1	125914306	126436772	0.0056980
Hv1	126436772	126959238	0.0016690
Hv1	126959238	127481704	0.0019102
Hv1	127481704	128004170	0.0013877
Hv1	128004170	128526636	0.0029189
Hv1	128526636	129049102	0.0031447
Hv1	129049102	129571568	0.0021303
Hv1	129571568	130094034	0.0046893
Hv1	130094034	130616500	0.0024710
Hv1	130616500	131138966	0.0025093
Hv1	131138966	131661432	0.0018489
Hv1	131661432	132183898	0.0024882
Hv1	132183898	132706364	0.0014604
Hv1	132706364	133228830	0.0016212
Hv1	133228830	133751296	0.0013628
Hv1	133751296	134273762	0.0017915
Hv1	134273762	134796228	0.0023810
Hv1	134796228	135318694	0.0022509
Hv1	135318694	135841160	0.0014814
Hv1	135841160	136363626	0.0037419
Hv1	136363626	136886092	0.0029820
Hv1	136886092	137408558	0.0039256
Hv1	137408558	137931024	0.0014049
Hv1	137931024	138453490	0.0017896
Hv1	138453490	138975956	0.0021571
Hv1	138975956	139498422	0.0011350
Hv1	139498422	140020888	0.0010795
Hv1	140020888	140543354	0.0019044
Hv1	140543354	141065820	0.0014795
Hv1	141065820	141588286	0.0026853
Hv1	141588286	142110752	0.0037878
Hv1	142110752	142633218	0.0012766
Hv1	142633218	143155684	0.0022777
Hv1	143155684	143678150	0.0032500
Hv1	143678150	144200616	0.0025227
Hv1	144200616	144723082	0.0013666
Hv1	144723082	145245548	0.0041304
Hv1	145245548	145768014	0.0031217
Hv1	145768014	146290480	0.0034720
Hv1	146290480	146812946	0.0030203
Hv1	146812946	147335412	0.0023848
Hv1	147335412	147857878	0.0044194
Hv1	147857878	148380344	0.0012632
Hv1	148380344	148902810	0.0020958
Hv1	148902810	149425276	0.0025628
Hv1	149425276	149947742	0.0017685
Hv1	149947742	150470208	0.0043505
Hv1	150470208	150992674	0.0013264
Hv1	150992674	151515140	0.0018738
Hv1	151515140	152037606	0.0029744
Hv1	152037606	152560072	0.0022987
Hv1	152560072	153082538	0.0018872
Hv1	153082538	153605004	0.0022049
Hv1	153605004	154127470	0.0012250
Hv1	154127470	154649936	0.0019312
Hv1	154649936	155172402	0.0016326
Hv1	155172402	155694868	0.0010910
Hv1	155694868	156217334	0.0022049
Hv1	156217334	156739800	0.0016958
Hv1	156739800	157262266	0.0015006
Hv1	157262266	157784732	0.0022107
Hv1	157784732	158307198	0.0023600
Hv1	158307198	158829664	0.0014202
Hv1	158829664	159352130	0.0009245
Hv1	159352130	159874596	0.0017838
Hv1	159874596	160397062	0.0011771
Hv1	160397062	160919528	0.0040079
Hv1	160919528	161441994	0.0028538
Hv1	161441994	161964460	0.0022126
Hv1	161964460	162486926	0.0021571
Hv1	162486926	163009392	0.0029074
Hv1	163009392	163531858	0.0019619
Hv1	163531858	164054324	0.0021245
Hv1	164054324	164576790	0.0024461
Hv1	164576790	165099256	0.0018949
Hv1	165099256	165621722	0.0021494
Hv1	165621722	166144188	0.0031294
Hv1	166144188	166666654	0.0037266
Hv1	166666654	167189120	0.0065880
Hv1	167189120	167711586	0.0031198
Hv1	167711586	168234052	0.0018585
Hv1	168234052	168756518	0.0024978
Hv1	168756518	169278984	0.0025303
Hv1	169278984	169801450	0.0015255
Hv1	169801450	170323916	0.0014566
Hv1	170323916	170846382	0.0019121
Hv1	170846382	171368848	0.0032327
Hv1	171368848	171891314	0.0054817
Hv1	171891314	172413780	0.0010297
Hv1	172413780	172936246	0.0016365
Hv1	172936246	173458712	0.0019886
Hv1	173458712	173981178	0.0015350
Hv1	173981178	174503644	0.0021590
Hv1	174503644	175026110	0.0031083
Hv1	175026110	175548576	0.0014183
Hv1	175548576	176071042	0.0018910
Hv1	176071042	176593508	0.0011580
Hv1	176593508	177115974	0.0013857
Hv1	177115974	177638440	0.0019848
Hv1	177638440	178160906	0.0018949
Hv1	178160906	178683372	0.0106744
Hv1	178683372	179205838	0.0015676
Hv1	179205838	179728304	0.0015484
Hv1	179728304	180250770	0.0025820
Hv1	180250770	180773236	0.0023887
Hv1	180773236	181295702	0.0040653
Hv1	181295702	181818168	0.0022202
Hv1	181818168	182340634	0.0016288
Hv1	182340634	182863100	0.0059257
Hv1	182863100	183385566	0.0018279
Hv1	183385566	183908032	0.0022853
Hv1	183908032	184430498	0.0040098
Hv1	184430498	184952964	0.0014546
Hv1	184952964	185475430	0.0009436
Hv1	185475430	185997896	0.0017169
Hv1	185997896	186520362	0.0011503
Hv1	186520362	187042828	0.0015484
Hv1	187042828	187565294	0.0044979
Hv1	187565294	188087760	0.0038031
Hv1	188087760	188610226	0.0029418
Hv1	188610226	189132692	0.0023848
Hv1	189132692	189655158	0.0017456
Hv1	189655158	190177624	0.0021647
Hv1	190177624	190700090	0.0034031
Hv1	190700090	191222556	0.0014451
Hv1	191222556	191745022	0.0027715
Hv1	191745022	192267488	0.0017092
Hv1	192267488	192789954	0.0008556
Hv1	192789954	193312420	0.0010738
Hv1	193312420	193834886	0.0012881
Hv1	193834886	194357352	0.0027600
Hv1	194357352	194879818	0.0017207
Hv1	194879818	195402284	0.0020135
Hv1	195402284	195924750	0.0022202
Hv1	195924750	196447216	0.0048654
Hv1	196447216	196969682	0.0005780
Hv1	196969682	197492148	0.0018815
Hv1	197492148	198014614	0.0017551
Hv1	198014614	198537080	0.0036519
Hv1	198537080	199059546	0.0009781
Hv1	199059546	199582012	0.0019217
Hv1	199582012	200104478	0.0011618
Hv1	200104478	200626944	0.0017111
Hv1	200626944	201149410	0.0016365
Hv1	201149410	201671876	0.0013953
Hv1	201671876	202194342	0.0015389
Hv1	202194342	202716808	0.0010259
Hv1	202716808	203239274	0.0018413
Hv1	203239274	203761740	0.0019063
Hv1	203761740	204284206	0.0031351
Hv1	204284206	204806672	0.0016403
Hv1	204806672	205329138	0.0054855
Hv1	205329138	205851604	0.0055678
Hv1	205851604	206374070	0.0057822
Hv1	206374070	206896536	0.0032787
Hv1	206896536	207419002	0.0026337
Hv1	207419002	207941468	0.0021743
Hv1	207941468	208463934	0.0015369
Hv1	208463934	208986400	0.0020863
Hv1	208986400	209508866	0.0014776
Hv1	209508866	210031332	0.0012384
Hv1	210031332	210553798	0.0016039
Hv1	210553798	211076264	0.0019599
Hv1	211076264	211598730	0.0016058
Hv1	211598730	212121196	0.0013781
Hv1	212121196	212643662	0.0014202
Hv1	212643662	213166128	0.0015963
Hv1	213166128	213688594	0.0062894
Hv1	213688594	214211060	0.0013207
Hv1	214211060	214733526	0.0018374
Hv1	214733526	215255992	0.0021111
Hv1	215255992	215778458	0.0020020
Hv1	215778458	216300924	0.0042510
Hv1	216300924	216823390	0.0018451
Hv1	216823390	217345856	0.0032481
Hv1	217345856	217868322	0.0021379
Hv1	217868322	218390788	0.0018030
Hv1	218390788	218913254	0.0013034
Hv1	218913254	219435720	0.0020384
Hv1	219435720	219958186	0.0017590
Hv1	219958186	220480652	0.0020346
Hv1	220480652	221003118	0.0017877
Hv1	221003118	221525584	0.0030031
Hv1	221525584	222048050	0.0014872
Hv1	222048050	222570516	0.0009608
Hv1	222570516	223092982	0.0015503
Hv1	223092982	223615448	0.0017571
Hv1	223615448	224137914	0.0027083
Hv1	224137914	224660380	0.0024116
Hv1	224660380	225182846	0.0019523
Hv1	225182846	225705312	0.0025820
Hv1	225705312	226227778	0.0016939
Hv1	226227778	226750244	0.0041821
Hv1	226750244	227272710	0.0019063
Hv1	227272710	227795176	0.0022853
Hv1	227795176	228317642	0.0024097
Hv1	228317642	228840108	0.0015924
Hv1	228840108	229362574	0.0016824
Hv1	229362574	229885040	0.0014738
Hv1	229885040	230407506	0.0028710
Hv1	230407506	230929972	0.0014068
Hv1	230929972	231452438	0.0023427
Hv1	231452438	231974904	0.0020958
Hv1	231974904	232497370	0.0028021
Hv1	232497370	233019836	0.0023963
Hv1	233019836	233542302	0.0019829
Hv1	233542302	234064768	0.0018719
Hv1	234064768	234587234	0.0014585
Hv1	234587234	235109700	0.0024767
Hv1	235109700	235632166	0.0035371
Hv1	235632166	236154632	0.0018738
Hv1	236154632	236677098	0.0014527
Hv1	236677098	237199564	0.0019274
Hv1	237199564	237722030	0.0014106
Hv1	237722030	238244496	0.0020116
Hv1	238244496	238766962	0.0026643
Hv1	238766962	239289428	0.0021800
Hv1	239289428	239811894	0.0015063
Hv1	239811894	240334360	0.0014700
Hv1	240334360	240856826	0.0027562
Hv1	240856826	241379292	0.0024270
Hv1	241379292	241901758	0.0012345
Hv1	241901758	242424224	0.0017322
Hv1	242424224	242946690	0.0017437
Hv1	242946690	243469156	0.0053841
Hv1	243469156	243991622	0.0019465
Hv1	243991622	244514088	0.0019121
Hv1	244514088	245036554	0.0019733
Hv1	245036554	245559020	0.0028442
Hv1	245559020	246081486	0.0017245
Hv1	246081486	246603952	0.0012671
Hv1	246603952	247126418	0.0013436
Hv1	247126418	247648884	0.0019542
Hv1	247648884	248171350	0.0011561
Hv1	248171350	248693816	0.0020461
Hv1	248693816	249216282	0.0027715
Hv1	249216282	249738748	0.0023772
Hv1	249738748	250261214	0.0015369
Hv1	250261214	250783680	0.0009953
Hv1	250783680	251306146	0.0015714
Hv1	251306146	251828612	0.0022451
Hv1	251828612	252351078	0.0020288
Hv1	252351078	252873544	0.0018949
Hv1	252873544	253396010	0.0012020
Hv1	253396010	253918476	0.0032251
Hv1	253918476	254440942	0.0016748
Hv1	254440942	254963408	0.0017303
Hv1	254963408	255485874	0.0012173
Hv1	255485874	256008340	0.0015810
Hv1	256008340	256530806	0.0023140
Hv1	256530806	257053272	0.0020384
Hv1	257053272	257575738	0.0015810
Hv1	257575738	258098204	0.0011254
Hv1	258098204	258620670	0.0011025
Hv1	258620670	259143136	0.0016939
Hv1	259143136	259665602	0.0020824
Hv1	259665602	260188068	0.0017781
Hv1	260188068	260710534	0.0064636
Hv1	260710534	261233000	0.0020346
Hv1	261233000	261755466	0.0012862
Hv1	261755466	262277932	0.0033112
Hv1	262277932	262800398	0.0032270
Hv1	262800398	263322864	0.0015733
Hv1	263322864	263845330	0.0036519
Hv1	263845330	264367796	0.0041859
Hv1	264367796	264890262	0.0027007
Hv1	264890262	265412728	0.0058186
Hv1	265412728	265935194	0.0043371
Hv1	265935194	266457660	0.0030624
Hv1	266457660	266980126	0.0034261
Hv1	266980126	267502592	0.0025437
Hv1	267502592	268025058	0.0082513
Hv1	268025058	268547524	0.0018604
Hv1	268547524	269069990	0.0022662
Hv1	269069990	269592456	0.0018949
Hv1	269592456	270114922	0.0016365
Hv1	270114922	270637388	0.0010967
Hv1	270637388	271159854	0.0022796
Hv1	271159854	271682320	0.0019370
Hv1	271682320	272204786	0.0017992
Hv1	272204786	272727252	0.0022336
Hv1	272727252	273249718	0.0020442
Hv1	273249718	273772184	0.0029648
Hv1	273772184	274294650	0.0040251
Hv1	274294650	274817116	0.0020461
Hv1	274817116	275339582	0.0017149
Hv1	275339582	275862048	0.0024423
Hv1	275862048	276384514	0.0020461
Hv1	276384514	276906980	0.0023944
Hv1	276906980	277429446	0.0029552
Hv1	277429446	277951912	0.0015427
Hv1	277951912	278474378	0.0025935
Hv1	278474378	278996844	0.0031141
Hv1	278996844	279519310	0.0024078
Hv1	279519310	280041776	0.0022853
Hv1	280041776	280564242	0.0031275
Hv1	280564242	281086708	0.0016078
Hv1	281086708	281609174	0.0023198
Hv1	281609174	282131640	0.0019293
Hv1	282131640	282654106	0.0050912
Hv1	282654106	283176572	0.0037438
Hv1	283176572	283699038	0.0020537
Hv1	283699038	284221504	0.0012786
Hv1	284221504	284743970	0.0020059
Hv1	284743970	285266436	0.0013226
Hv1	285266436	285788902	0.0012632
Hv1	285788902	286311368	0.0015369
Hv1	286311368	286833834	0.0012862
Hv1	286833834	287356300	0.0024614
Hv1	287356300	287878766	0.0015791
Hv1	287878766	288401232	0.0012441
Hv1	288401232	288923698	0.0016346
Hv1	288923698	289446164	0.0015523
Hv1	289446164	289968630	0.0018030
Hv1	289968630	290491096	0.0042165
Hv1	290491096	291013562	0.0022509
Hv1	291013562	291536028	0.0010565
Hv1	291536028	292058494	0.0021973
Hv1	292058494	292580960	0.0019925
Hv1	292580960	293103426	0.0015446
Hv1	293103426	293625892	0.0009972
Hv1	293625892	294148358	0.0024786
Hv1	294148358	294670824	0.0026050
Hv1	294670824	295193290	0.0047735
Hv1	295193290	295715756	0.0034988
Hv1	295715756	296238222	0.0021533
Hv1	296238222	296760688	0.0023523
Hv1	296760688	297283154	0.0031390
Hv1	297283154	297805620	0.0016020
Hv1	297805620	298328086	0.0029744
Hv1	298328086	298850552	0.0043907
Hv1	298850552	299373018	0.0022279
Hv1	299373018	299895484	0.0011714
Hv1	299895484	300417950	0.0017322
Hv1	300417950	300940416	0.0029322
Hv1	300940416	301462882	0.0024518
Hv1	301462882	301985348	0.0024250
Hv1	301985348	302507814	0.0024270
Hv1	302507814	303030280	0.0017264
Hv1	303030280	303552746	0.0019217
Hv1	303552746	304075212	0.0019044
Hv1	304075212	304597678	0.0021131
Hv1	304597678	305120144	0.0018183
Hv1	305120144	305642610	0.0026892
Hv1	305642610	306165076	0.0016212
Hv1	306165076	306687542	0.0014278
Hv1	306687542	307210008	0.0014661
Hv1	307210008	307732474	0.0016078
Hv1	307732474	308254940	0.0024289
Hv1	308254940	308777406	0.0011963
Hv1	308777406	309299872	0.0032040
Hv1	309299872	309822338	0.0020633
Hv1	309822338	310344804	0.0052214
Hv1	310344804	310867270	0.0016728
Hv1	310867270	311389736	0.0013168
Hv1	311389736	311912202	0.0022872
Hv1	311912202	312434668	0.0022757
Hv1	312434668	312957134	0.0021284
Hv1	312957134	313479600	0.0032098
Hv1	313479600	314002066	0.0020422
Hv1	314002066	314524532	0.0023447
Hv1	314524532	315046998	0.0018891
Hv1	315046998	315569464	0.0016480
Hv1	315569464	316091930	0.0019752
Hv1	316091930	316614396	0.0027198
Hv1	316614396	317136862	0.0011886
Hv1	317136862	317659328	0.0019197
Hv1	317659328	318181794	0.0024997
Hv1	318181794	318704260	0.0025533
Hv1	318704260	319226726	0.0021494
Hv1	319226726	319749192	0.0028519
Hv1	319749192	320271658	0.0018968
Hv1	320271658	320794124	0.0053592
Hv1	320794124	321316590	0.0022375
Hv1	321316590	321839056	0.0021724
Hv1	321839056	322361522	0.0020633
Hv1	322361522	322883988	0.0017609
Hv1	322883988	323406454	0.0014317
Hv1	323406454	323928920	0.0017169
Hv1	323928920	324451386	0.0012479
Hv1	324451386	324973852	0.0025456
Hv1	324973852	325496318	0.0027255
Hv1	325496318	326018784	0.0014814
Hv1	326018784	326541250	0.0039065
Hv1	326541250	327063716	0.0045285
Hv1	327063716	327586182	0.0024920
Hv1	327586182	328108648	0.0024691
Hv1	328108648	328631114	0.0015752
Hv1	328631114	329153580	0.0010259
Hv1	329153580	329676046	0.0014719
Hv1	329676046	330198512	0.0020461
Hv1	330198512	330720978	0.0023179
Hv1	330720978	331243444	0.0017800
Hv1	331243444	331765910	0.0027600
Hv1	331765910	332288376	0.0010718
Hv1	332288376	332810842	0.0022719
Hv1	332810842	333333308	0.0019465
Hv1	333333308	333855774	0.0040558
Hv1	333855774	334378240	0.0021781
Hv1	334378240	334900706	0.0024825
Hv1	334900706	335423172	0.0016058
Hv1	335423172	335945638	0.0018183
Hv1	335945638	336468104	0.0021169
Hv1	336468104	336990570	0.0049975
Hv1	336990570	337513036	0.0018126
Hv1	337513036	338035502	0.0024059
Hv1	338035502	338557968	0.0013762
Hv1	338557968	339080434	0.0025456
Hv1	339080434	339602900	0.0024576
Hv1	339602900	340125366	0.0012403
Hv1	340125366	340647832	0.0024002
Hv1	340647832	341170298	0.0018413
Hv1	341170298	341692764	0.0014891
Hv1	341692764	342215230	0.0014987
Hv1	342215230	342737696	0.0019255
Hv1	342737696	343260162	0.0018336
Hv1	343260162	343782628	0.0025437
Hv1	343782628	344305094	0.0017800
Hv1	344305094	344827560	0.0016537
Hv1	344827560	345350026	0.0029361
Hv1	345350026	345872492	0.0020805
Hv1	345872492	346394958	0.0047161
Hv1	346394958	346917424	0.0020843
Hv1	346917424	347439890	0.0017111
Hv1	347439890	347962356	0.0014527
Hv1	347962356	348484822	0.0020097
Hv1	348484822	349007288	0.0013762
Hv1	349007288	349529754	0.0027504
Hv1	349529754	350052220	0.0023638
Hv1	350052220	350574686	0.0017245
Hv1	350574686	351097152	0.0014125
Hv1	351097152	351619618	0.0013857
Hv1	351619618	352142084	0.0015695
Hv1	352142084	352664550	0.0014700
Hv1	352664550	353187016	0.0027255
Hv1	353187016	353709482	0.0014948
Hv1	353709482	354231948	0.0018547
Hv1	354231948	354754414	0.0014202
Hv1	354754414	355276880	0.0061229
Hv1	355276880	355799346	0.0022107
Hv1	355799346	356321812	0.0018566
Hv1	356321812	356844278	0.0012518
Hv1	356844278	357366744	0.0030892
Hv1	357366744	357889210	0.0020863
Hv1	357889210	358411676	0.0014432
Hv1	358411676	358934142	0.0022279
Hv1	358934142	359456608	0.0019159
Hv1	359456608	359979074	0.0016977
Hv1	359979074	360501540	0.0019733
Hv1	360501540	361024006	0.0023504
Hv1	361024006	361546472	0.0014432
Hv1	361546472	362068938	0.0026605
Hv1	362068938	362591404	0.0015561
Hv1	362591404	363113870	0.0026471
Hv1	363113870	363636336	0.0027102
Hv1	363636336	364158802	0.0019886
Hv1	364158802	364681268	0.0019351
Hv1	364681268	365203734	0.0025188
Hv1	365203734	365726200	0.0017475
Hv1	365726200	366248666	0.0024231
Hv1	366248666	366771132	0.0026279
Hv1	366771132	367293598	0.0023064
Hv1	367293598	367816064	0.0049611
Hv1	367816064	368338530	0.0022317
Hv1	368338530	368860996	0.0013073
Hv1	368860996	369383462	0.0023580
Hv1	369383462	369905928	0.0018547
Hv1	369905928	370428394	0.0018279
Hv1	370428394	370950860	0.0027466
Hv1	370950860	371473326	0.0024978
Hv1	371473326	371995792	0.0024155
Hv1	371995792	372518258	0.0014106
Hv1	372518258	373040724	0.0055831
Hv1	373040724	373563190	0.0014661
Hv1	373563190	374085656	0.0012939
Hv1	374085656	374608122	0.0015044
Hv1	374608122	375130588	0.0028270
Hv1	375130588	375653054	0.0014049
Hv1	375653054	376175520	0.0014987
Hv1	376175520	376697986	0.0018413
Hv1	376697986	377220452	0.0050855
Hv1	377220452	377742918	0.0016135
Hv1	377742918	378265384	0.0025341
Hv1	378265384	378787850	0.0022719
Hv1	378787850	379310316	0.0047218
Hv1	379310316	379832782	0.0027753
Hv1	379832782	380355248	0.0021418
Hv1	380355248	380877714	0.0018221
Hv1	380877714	381400180	0.0021533
Hv1	381400180	381922646	0.0018202
Hv1	381922646	382445112	0.0024671
Hv1	382445112	382967578	0.0051965
Hv1	382967578	383490044	0.0010623
Hv1	383490044	384012510	0.0029476
Hv1	384012510	384534976	0.0011695
Hv1	384534976	385057442	0.0023427
Hv1	385057442	385579908	0.0015580
Hv1	385579908	386102374	0.0044960
Hv1	386102374	386624840	0.0018528
Hv1	386624840	387147306	0.0023083
Hv1	387147306	387669772	0.0022700
Hv1	387669772	388192238	0.0036787
Hv1	388192238	388714704	0.0057401
Hv1	388714704	389237170	0.0037744
Hv1	389237170	389759636	0.0017551
Hv1	389759636	390282102	0.0019982
Hv1	390282102	390804568	0.0015561
Hv1	390804568	391327034	0.0011771
Hv1	391327034	391849500	0.0015427
Hv1	391849500	392371966	0.0024939
Hv1	392371966	392894432	0.0017513
Hv1	392894432	393416898	0.0012728
Hv1	393416898	393939364	0.0016537
Hv1	393939364	394461830	0.0022394
Hv1	394461830	394984296	0.0016767
Hv1	394984296	395506762	0.0034452
Hv1	395506762	396029228	0.0013934
Hv1	396029228	396551694	0.0019446
Hv1	396551694	397074160	0.0014030
Hv1	397074160	397596626	0.0011541
Hv1	397596626	398119092	0.0019197
Hv1	398119092	398641558	0.0016307
Hv1	398641558	399164024	0.0048788
Hv1	399164024	399686490	0.0014566
Hv1	399686490	400208956	0.0014872
Hv1	400208956	400731422	0.0015350
Hv1	400731422	401253888	0.0020308
Hv1	401253888	401776354	0.0012441
Hv1	401776354	402298820	0.0016326
Hv1	402298820	402821286	0.0027964
Hv1	402821286	403343752	0.0026605
Hv1	403343752	403866218	0.0024614
Hv1	403866218	404388684	0.0012154
Hv1	404388684	404911150	0.0024633
Hv1	404911150	405433616	0.0030586
Hv1	405433616	405956082	0.0019006
Hv1	405956082	406478548	0.0021207
Hv1	406478548	407001014	0.0028940
Hv1	407001014	407523480	0.0057765
Hv1	407523480	408045946	0.0019217
Hv1	408045946	408568412	0.0011159
Hv1	408568412	409090878	0.0044271
Hv1	409090878	409613344	0.0021877
Hv1	409613344	410135810	0.0029590
Hv1	410135810	410658276	0.0023293
Hv1	410658276	411180742	0.0023638
Hv1	411180742	411703208	0.0016422
Hv1	411703208	412225674	0.0018145
Hv1	412225674	412748140	0.0044003
Hv1	412748140	413270606	0.0023944
Hv1	413270606	413793072	0.0033131
Hv1	413793072	414315538	0.0017934
Hv1	414315538	414838004	0.0020882
Hv1	414838004	415360470	0.0022566
Hv1	415360470	415882936	0.0011407
Hv1	415882936	416405402	0.0024537
Hv1	416405402	416927868	0.0013532
Hv1	416927868	417450334	0.0022413
Hv1	417450334	417972800	0.0019293
Hv1	417972800	418495266	0.0019102
Hv1	418495266	419017732	0.0028212
Hv1	419017732	419540198	0.0026126
Hv1	419540198	420062664	0.0018279
Hv1	420062664	420585130	0.0025858
Hv1	420585130	421107596	0.0012288
Hv1	421107596	421630062	0.0020308
Hv1	421630062	422152528	0.0022068
Hv1	422152528	422674994	0.0014872
Hv1	422674994	423197460	0.0024231
Hv1	423197460	423719926	0.0015924
Hv1	423719926	424242392	0.0017054
Hv1	424242392	424764858	0.0014049
Hv1	424764858	425287324	0.0017628
Hv1	425287324	425809790	0.0019886
Hv1	425809790	426332256	0.0013838
Hv1	426332256	426854722	0.0013762
Hv1	426854722	427377188	0.0025016
Hv1	427377188	427899654	0.0017992
Hv1	427899654	428422120	0.0019370
Hv1	428422120	428944586	0.0013915
Hv1	428944586	429467052	0.0047372
Hv1	429467052	429989518	0.0011924
Hv1	429989518	430511984	0.0032806
Hv1	430511984	431034450	0.0031447
Hv1	431034450	431556916	0.0022107
Hv1	431556916	432079382	0.0024595
Hv1	432079382	432601848	0.0015025
Hv1	432601848	433124314	0.0012173
Hv1	433124314	433646780	0.0040692
Hv1	433646780	434169246	0.0035677
Hv1	434169246	434691712	0.0016824
Hv1	434691712	435214178	0.0015025
Hv1	435214178	435736644	0.0014623
Hv1	435736644	436259110	0.0020690
Hv1	436259110	436781576	0.0030949
Hv1	436781576	437304042	0.0020116
Hv1	437304042	437826508	0.0024557
Hv1	437826508	438348974	0.0016078
Hv1	438348974	438871440	0.0015350
Hv1	438871440	439393906	0.0029686
Hv1	439393906	439916372	0.0016996
Hv1	439916372	440438838	0.0016843
Hv1	440438838	440961304	0.0040845
Hv1	440961304	441483770	0.0012498
Hv1	441483770	442006236	0.0015350
Hv1	442006236	442528702	0.0017705
Hv1	442528702	443051168	0.0070301
Hv1	443051168	443573634	0.0018068
Hv1	443573634	444096100	0.0013647
Hv1	444096100	444618566	0.0019083
Hv1	444618566	445141032	0.0016116
Hv1	445141032	445663498	0.0022222
Hv1	445663498	446185964	0.0030165
Hv1	446185964	446708430	0.0023045
Hv1	446708430	447230896	0.0017838
Hv1	447230896	447753362	0.0025743
Hv1	447753362	448275828	0.0023140
Hv1	448275828	448798294	0.0018872
Hv1	448798294	449320760	0.0022413
Hv1	449320760	449843226	0.0030681
Hv1	449843226	450365692	0.0015446
Hv1	450365692	450888158	0.0019044
Hv1	450888158	451410624	0.0034643
Hv1	451410624	451933090	0.0026605
Hv1	451933090	452455556	0.0019485
Hv1	452455556	452978022	0.0017992
Hv1	452978022	453500488	0.0023906
Hv1	453500488	454022954	0.0022260
Hv1	454022954	454545420	0.0027542
Hv1	454545420	455067886	0.0037438
Hv1	455067886	455590352	0.0013283
Hv1	455590352	456112818	0.0025016
Hv1	456112818	456635284	0.0020346
Hv1	456635284	457157750	0.0027542
Hv1	457157750	457680216	0.0014642
Hv1	457680216	458202682	0.0015714
Hv1	458202682	458725148	0.0022891
Hv1	458725148	459247614	0.0014967
Hv1	459247614	459770080	0.0020078
Hv1	459770080	460292546	0.0023447
Hv1	460292546	460815012	0.0015331
Hv1	460815012	461337478	0.0017188
Hv1	461337478	461859944	0.0014087
Hv1	461859944	462382410	0.0035045
Hv1	462382410	462904876	0.0025207
Hv1	462904876	463427342	0.0034127
Hv1	463427342	463949808	0.0046089
Hv1	463949808	464472274	0.0017149
Hv1	464472274	464994740	0.0020154
Hv1	464994740	465517206	0.0022604
Hv1	465517206	466039672	0.0021533
Hv1	466039672	466562138	0.0026987
Hv1	466562138	467084604	0.0026260
Hv1	467084604	467607070	0.0025992
Hv1	467607070	468129536	0.0022528
Hv1	468129536	468652002	0.0016594
Hv1	468652002	469174468	0.0041151
Hv1	469174468	469696934	0.0023198
Hv1	469696934	470219400	0.0016996
Hv1	470219400	470741866	0.0017628
Hv1	470741866	471264332	0.0018623
Hv1	471264332	471786798	0.0014432
Hv1	471786798	472309264	0.0026126
Hv1	472309264	472831730	0.0073593
Hv1	472831730	473354196	0.0020767
Hv1	473354196	473876662	0.0027485
Hv1	473876662	474399128	0.0045917
Hv1	474399128	474921594	0.0044118
Hv1	474921594	475444060	0.0020193
Hv1	475444060	475966526	0.0022451
Hv1	475966526	476488992	0.0017972
Hv1	476488992	477011458	0.0019542
Hv1	477011458	477533924	0.0028729
Hv1	477533924	478056390	0.0046797
Hv1	478056390	478578856	0.0025207
Hv1	478578856	479101322	0.0053114
Hv1	479101322	479623788	0.0022222
Hv1	479623788	480146254	0.0014202
Hv1	480146254	480668720	0.0018470
Hv1	480668720	481191186	0.0019102
Hv1	481191186	481713652	0.0050721
Hv1	481713652	482236118	0.0023791
Hv1	482236118	482758584	0.0010221
Hv1	482758584	483281050	0.0043008
Hv1	483281050	483803516	0.0013819
Hv1	483803516	484325982	0.0025073
Hv1	484325982	484848448	0.0030318
Hv1	484848448	485370914	0.0030624
Hv1	485370914	485893380	0.0018336
Hv1	485893380	486415846	0.0018336
Hv1	486415846	486938312	0.0023600
Hv1	486938312	487460778	0.0016135
Hv1	487460778	487983244	0.0019025
Hv1	487983244	488505710	0.0012250
Hv1	488505710	489028176	0.0043218
Hv1	489028176	489550642	0.0023695
Hv1	489550642	490073108	0.0039180
Hv1	490073108	490595574	0.0013283
Hv1	490595574	491118040	0.0024480
Hv1	491118040	491640506	0.0029533
Hv1	491640506	492162972	0.0020729
Hv1	492162972	492685438	0.0015274
Hv1	492685438	493207904	0.0025131
Hv1	493207904	493730370	0.0019676
Hv1	493730370	494252836	0.0020805
Hv1	494252836	494775302	0.0019657
Hv1	494775302	495297768	0.0013838
Hv1	495297768	495820234	0.0030854
Hv1	495820234	496342700	0.0020020
Hv1	496342700	496865166	0.0021762
Hv1	496865166	497387632	0.0024461
Hv1	497387632	497910098	0.0048195
Hv1	497910098	498432564	0.0017188
Hv1	498432564	498955030	0.0048807
Hv1	498955030	499477496	0.0033514
Hv1	499477496	499999962	0.0040232
Hv1	499999962	500522428	0.0031562
Hv1	500522428	501044894	0.0021265
Hv1	501044894	501567360	0.0017398
Hv1	501567360	502089826	0.0030318
Hv1	502089826	502612292	0.0044041
Hv1	502612292	503134758	0.0026069
Hv1	503134758	503657224	0.0022011
Hv1	503657224	504179690	0.0027504
Hv1	504179690	504702156	0.0028729
Hv1	504702156	505224622	0.0015484
Hv1	505224622	505747088	0.0025686
Hv1	505747088	506269554	0.0022490
Hv1	506269554	506792020	0.0026719
Hv1	506792020	507314486	0.0026184
Hv1	507314486	507836952	0.0014604
Hv1	507836952	508359418	0.0018068
Hv1	508359418	508881884	0.0024270
Hv1	508881884	509404350	0.0029992
Hv1	509404350	509926816	0.0020212
Hv1	509926816	510449282	0.0024997
Hv1	510449282	510971748	0.0042625
Hv1	510971748	511494214	0.0016250
Hv1	511494214	512016680	0.0022183
Hv1	512016680	512539146	0.0026643
Hv1	512539146	513061612	0.0049362
Hv1	513061612	513584078	0.0023714
Hv1	513584078	514106544	0.0030088
Hv1	514106544	514629010	0.0028978
Hv1	514629010	515151476	0.0026184
Hv1	515151476	515673942	0.0023332
Hv1	515673942	516196408	0.0023236
Hv1	516196408	516718874	0.0023427
Hv1	516718874	517241340	0.0020882
Hv1	517241340	517763806	0.0032021
Hv1	517763806	518286272	0.0020633
Hv1	518286272	518808738	0.0025494
Hv1	518808738	519331204	0.0015331
Hv1	519331204	519853670	0.0022968
Hv1	519853670	520376136	0.0051353
Hv1	520376136	520898602	0.0027275
Hv1	520898602	521421068	0.0028289
Hv1	521421068	521943534	0.0029705
Hv1	521943534	522466905	0.0026310
Hv2	0	675310	0.0041803
Hv2	675310	1350620	0.0031467
Hv2	1350620	2025930	0.0019088
Hv2	2025930	2701240	0.0026669
Hv2	2701240	3376550	0.0028683
Hv2	3376550	4051860	0.0024611
Hv2	4051860	4727170	0.0014690
Hv2	4727170	5402480	0.0046334
Hv2	5402480	6077790	0.0058121
Hv2	6077790	6753100	0.0025559
Hv2	6753100	7428410	0.0033659
Hv2	7428410	8103720	0.0020050
Hv2	8103720	8779030	0.0023249
Hv2	8779030	9454340	0.0025114
Hv2	9454340	10129650	0.0019858
Hv2	10129650	10804960	0.0017281
Hv2	10804960	11480270	0.0038086
Hv2	11480270	12155580	0.0019828
Hv2	12155580	12830890	0.0022790
Hv2	12830890	13506200	0.0022345
Hv2	13506200	14181510	0.0032977
Hv2	14181510	14856820	0.0025973
Hv2	14856820	15532130	0.0018480
Hv2	15532130	16207440	0.0024937
Hv2	16207440	16882750	0.0027987
Hv2	16882750	17558060	0.0016141
Hv2	17558060	18233370	0.0020702
Hv2	18233370	18908680	0.0029187
Hv2	18908680	19583990	0.0028772
Hv2	19583990	20259300	0.0044069
Hv2	20259300	20934610	0.0024552
Hv2	20934610	21609920	0.0019680
Hv2	21609920	22285230	0.0068931
Hv2	22285230	22960540	0.0020731
Hv2	22960540	23635850	0.0028609
Hv2	23635850	24311160	0.0028890
Hv2	24311160	24986470	0.0016600
Hv2	24986470	25661780	0.0032045
Hv2	25661780	26337090	0.0042203
Hv2	26337090	27012400	0.0038679
Hv2	27012400	27687710	0.0027306
Hv2	27687710	28363020	0.0020139
Hv2	28363020	29038330	0.0017488
Hv2	29038330	29713640	0.0025958
Hv2	29713640	30388950	0.0017933
Hv2	30388950	31064260	0.0028446
Hv2	31064260	31739570	0.0026684
Hv2	31739570	32414880	0.0022405
Hv2	32414880	33090190	0.0017148
Hv2	33090190	33765500	0.0033955
Hv2	33765500	34440810	0.0022701
Hv2	34440810	35116120	0.0017503
Hv2	35116120	35791430	0.0020109
Hv2	35791430	36466740	0.0014764
Hv2	36466740	37142050	0.0015815
Hv2	37142050	37817360	0.0049133
Hv2	37817360	38492670	0.0042780
Hv2	38492670	39167980	0.0023811
Hv2	39167980	39843290	0.0040441
Hv2	39843290	40518600	0.0025425
Hv2	40518600	41193910	0.0013623
Hv2	41193910	41869220	0.0025322
Hv2	41869220	42544530	0.0016067
Hv2	42544530	43219840	0.0023708
Hv2	43219840	43895150	0.0023130
Hv2	43895150	44570460	0.0036902
Hv2	44570460	45245770	0.0020628
Hv2	45245770	45921080	0.0008900
Hv2	45921080	46596390	0.0030238
Hv2	46596390	47271700	0.0015859
Hv2	47271700	47947010	0.0019324
Hv2	47947010	48622320	0.0016837
Hv2	48622320	49297630	0.0017547
Hv2	49297630	49972940	0.0018184
Hv2	49972940	50648250	0.0024122
Hv2	50648250	51323560	0.0019369
Hv2	51323560	51998870	0.0015030
Hv2	51998870	52674180	0.0021916
Hv2	52674180	53349490	0.0022952
Hv2	53349490	54024800	0.0030623
Hv2	54024800	54700110	0.0018140
Hv2	54700110	55375420	0.0013712
Hv2	55375420	56050730	0.0051384
Hv2	56050730	56726040	0.0017681
Hv2	56726040	57401350	0.0019028
Hv2	57401350	58076660	0.0014838
Hv2	58076660	58751970	0.0024863
Hv2	58751970	59427280	0.0035954
Hv2	59427280	60102590	0.0022390
Hv2	60102590	60777900	0.0020080
Hv2	60777900	61453210	0.0017503
Hv2	61453210	62128520	0.0017533
Hv2	62128520	62803830	0.0016096
Hv2	62803830	63479140	0.0019650
Hv2	63479140	64154450	0.0027306
Hv2	64154450	64829760	0.0029275
Hv2	64829760	65505070	0.0019132
Hv2	65505070	66180380	0.0015548
Hv2	66180380	66855690	0.0017933
Hv2	66855690	67531000	0.0018554
Hv2	67531000	68206310	0.0020228
Hv2	68206310	68881620	0.0018258
Hv2	68881620	69556930	0.0023589
Hv2	69556930	70232240	0.0033392
Hv2	70232240	70907550	0.0032119
Hv2	70907550	71582860	0.0029349
Hv2	71582860	72258170	0.0023767
Hv2	72258170	72933480	0.0017547
Hv2	72933480	73608790	0.0031082
Hv2	73608790	74284100	0.0015474
Hv2	74284100	74959410	0.0027469
Hv2	74959410	75634720	0.0022908
Hv2	75634720	76310030	0.0023086
Hv2	76310030	76985340	0.0015193
Hv2	76985340	77660650	0.0015696
Hv2	77660650	78335960	0.0022094
Hv2	78335960	79011270	0.0016496
Hv2	79011270	79686580	0.0019813
Hv2	79686580	80361890	0.0015341
Hv2	80361890	81037200	0.0041685
Hv2	81037200	81712510	0.0024344
Hv2	81712510	82387820	0.0021975
Hv2	82387820	83063130	0.0021842
Hv2	83063130	83738440	0.0022775
Hv2	83738440	84413750	0.0022168
Hv2	84413750	85089060	0.0028046
Hv2	85089060	85764370	0.0027276
Hv2	85764370	86439680	0.0028002
Hv2	86439680	87114990	0.0023308
Hv2	87114990	87790300	0.0013460
Hv2	87790300	88465610	0.0016822
Hv2	88465610	89140920	0.0022967
Hv2	89140920	89816230	0.0020391
Hv2	89816230	90491540	0.0013164
Hv2	90491540	91166850	0.0015060
Hv2	91166850	91842160	0.0023945
Hv2	91842160	92517470	0.0015815
Hv2	92517470	93192780	0.0017311
Hv2	93192780	93868090	0.0049015
Hv2	93868090	94543400	0.0023145
Hv2	94543400	95218710	0.0012646
Hv2	95218710	95894020	0.0043091
Hv2	95894020	96569330	0.0031082
Hv2	96569330	97244640	0.0009981
Hv2	97244640	97919950	0.0014171
Hv2	97919950	98595260	0.0026699
Hv2	98595260	99270570	0.0017666
Hv2	99270570	99945880	0.0036457
Hv2	99945880	100621190	0.0046216
Hv2	100621190	101296500	0.0017044
Hv2	101296500	101971810	0.0047667
Hv2	101971810	102647120	0.0017237
Hv2	102647120	103322430	0.0032963
Hv2	103322430	103997740	0.0013164
Hv2	103997740	104673050	0.0020790
Hv2	104673050	105348360	0.0018865
Hv2	105348360	106023670	0.0011965
Hv2	106023670	106698980	0.0023382
Hv2	106698980	107374290	0.0021250
Hv2	107374290	108049600	0.0025262
Hv2	108049600	108724910	0.0018332
Hv2	108724910	109400220	0.0018643
Hv2	109400220	110075530	0.0048378
Hv2	110075530	110750840	0.0017799
Hv2	110750840	111426150	0.0022493
Hv2	111426150	112101460	0.0024507
Hv2	112101460	112776770	0.0024063
Hv2	112776770	113452080	0.0021560
Hv2	113452080	114127390	0.0034325
Hv2	114127390	114802700	0.0020065
Hv2	114802700	115478010	0.0024063
Hv2	115478010	116153320	0.0015785
Hv2	116153320	116828630	0.0018880
Hv2	116828630	117503940	0.0013594
Hv2	117503940	118179250	0.0014690
Hv2	118179250	118854560	0.0016481
Hv2	118854560	119529870	0.0021723
Hv2	119529870	120205180	0.0012024
Hv2	120205180	120880490	0.0015045
Hv2	120880490	121555800	0.0019073
Hv2	121555800	122231110	0.0018643
Hv2	122231110	122906420	0.0015652
Hv2	122906420	123581730	0.0017858
Hv2	123581730	124257040	0.0032430
Hv2	124257040	124932350	0.0036798
Hv2	124932350	125607660	0.0040707
Hv2	125607660	126282970	0.0016940
Hv2	126282970	126958280	0.0024700
Hv2	126958280	127633590	0.0018717
Hv2	127633590	128308900	0.0014453
Hv2	128308900	128984210	0.0033703
Hv2	128984210	129659520	0.0023634
Hv2	129659520	130334830	0.0030993
Hv2	130334830	131010140	0.0020924
Hv2	131010140	131685450	0.0014245
Hv2	131685450	132360760	0.0021857
Hv2	132360760	133036070	0.0018051
Hv2	133036070	133711380	0.0015771
Hv2	133711380	134386690	0.0022005
Hv2	134386690	135062000	0.0019250
Hv2	135062000	135737310	0.0023604
Hv2	135737310	136412620	0.0021161
Hv2	136412620	137087930	0.0020776
Hv2	137087930	137763240	0.0016526
Hv2	137763240	138438550	0.0037242
Hv2	138438550	139113860	0.0021960
Hv2	139113860	139789170	0.0039922
Hv2	139789170	140464480	0.0020628
Hv2	140464480	141139790	0.0026432
Hv2	141139790	141815100	0.0027291
Hv2	141815100	142490410	0.0021072
Hv2	142490410	143165720	0.0015933
Hv2	143165720	143841030	0.0024330
Hv2	143841030	144516340	0.0017814
Hv2	144516340	145191650	0.0014971
Hv2	145191650	145866960	0.0055441
Hv2	145866960	146542270	0.0024566
Hv2	146542270	147217580	0.0028032
Hv2	147217580	147892890	0.0016615
Hv2	147892890	148568200	0.0042410
Hv2	148568200	149243510	0.0020998
Hv2	149243510	149918820	0.0015741
Hv2	149918820	150594130	0.0032356
Hv2	150594130	151269440	0.0018243
Hv2	151269440	151944750	0.0021738
Hv2	151944750	152620060	0.0015741
Hv2	152620060	153295370	0.0021442
Hv2	153295370	153970680	0.0024670
Hv2	153970680	154645990	0.0021353
Hv2	154645990	155321300	0.0036916
Hv2	155321300	155996610	0.0035332
Hv2	155996610	156671920	0.0034962
Hv2	156671920	157347230	0.0015252
Hv2	157347230	158022540	0.0008248
Hv2	158022540	158697850	0.0020539
Hv2	158697850	159373160	0.0026610
Hv2	159373160	160048470	0.0034547
Hv2	160048470	160723780	0.0030090
Hv2	160723780	161399090	0.0016748
Hv2	161399090	162074400	0.0021398
Hv2	162074400	162749710	0.0042825
Hv2	162749710	163425020	0.0016526
Hv2	163425020	164100330	0.0023308
Hv2	164100330	164775640	0.0036339
Hv2	164775640	165450950	0.0019591
Hv2	165450950	166126260	0.0068531
Hv2	166126260	166801570	0.0039434
Hv2	166801570	167476880	0.0023293
Hv2	167476880	168152190	0.0020361
Hv2	168152190	168827500	0.0037731
Hv2	168827500	169502810	0.0018480
Hv2	169502810	170178120	0.0026225
Hv2	170178120	170853430	0.0020272
Hv2	170853430	171528740	0.0020539
Hv2	171528740	172204050	0.0040396
Hv2	172204050	172879360	0.0013727
Hv2	172879360	173554670	0.0018036
Hv2	173554670	174229980	0.0023086
Hv2	174229980	174905290	0.0020361
Hv2	174905290	175580600	0.0033614
Hv2	175580600	176255910	0.0016037
Hv2	176255910	176931220	0.0016733
Hv2	176931220	177606530	0.0024359
Hv2	177606530	178281840	0.0024063
Hv2	178281840	178957150	0.0023323
Hv2	178957150	179632460	0.0021605
Hv2	179632460	180307770	0.0024937
Hv2	180307770	180983080	0.0023071
Hv2	180983080	181658390	0.0021205
Hv2	181658390	182333700	0.0020465
Hv2	182333700	183009010	0.0025203
Hv2	183009010	183684320	0.0028964
Hv2	183684320	184359630	0.0031200
Hv2	184359630	185034940	0.0019487
Hv2	185034940	185710250	0.0017488
Hv2	185710250	186385560	0.0013579
Hv2	186385560	187060870	0.0023160
Hv2	187060870	187736180	0.0019650
Hv2	187736180	188411490	0.0012661
Hv2	188411490	189086800	0.0017444
Hv2	189086800	189762110	0.0016703
Hv2	189762110	190437420	0.0021101
Hv2	190437420	191112730	0.0027054
Hv2	191112730	191788040	0.0017577
Hv2	191788040	192463350	0.0016570
Hv2	192463350	193138660	0.0014986
Hv2	193138660	193813970	0.0043772
Hv2	193813970	194489280	0.0018791
Hv2	194489280	195164590	0.0016511
Hv2	195164590	195839900	0.0025707
Hv2	195839900	196515210	0.0026684
Hv2	196515210	197190520	0.0017770
Hv2	197190520	197865830	0.0019547
Hv2	197865830	198541140	0.0017873
Hv2	198541140	199216450	0.0026699
Hv2	199216450	199891760	0.0021975
Hv2	199891760	200567070	0.0015682
Hv2	200567070	201242380	0.0020583
Hv2	201242380	201917690	0.0014867
Hv2	201917690	202593000	0.0028180
Hv2	202593000	203268310	0.0025070
Hv2	203268310	203943620	0.0018673
Hv2	203943620	204618930	0.0011920
Hv2	204618930	205294240	0.0028979
Hv2	205294240	205969550	0.0045564
Hv2	205969550	206644860	0.0066325
Hv2	206644860	207320170	0.0035969
Hv2	207320170	207995480	0.0013475
Hv2	207995480	208670790	0.0025055
Hv2	208670790	209346100	0.0021013
Hv2	209346100	210021410	0.0018747
Hv2	210021410	210696720	0.0025840
Hv2	210696720	211372030	0.0042736
Hv2	211372030	212047340	0.0009448
Hv2	212047340	212722650	0.0021812
Hv2	212722650	213397960	0.0041833
Hv2	213397960	214073270	0.0019976
Hv2	214073270	214748580	0.0027824
Hv2	214748580	215423890	0.0027721
Hv2	215423890	216099200	0.0025100
Hv2	216099200	216774510	0.0016940
Hv2	216774510	217449820	0.0022982
Hv2	217449820	218125130	0.0022967
Hv2	218125130	218800440	0.0007197
Hv2	218800440	219475750	0.0017577
Hv2	219475750	220151060	0.0013283
Hv2	220151060	220826370	0.0017444
Hv2	220826370	221501680	0.0022079
Hv2	221501680	222176990	0.0023456
Hv2	222176990	222852300	0.0013979
Hv2	222852300	223527610	0.0016555
Hv2	223527610	224202920	0.0012572
Hv2	224202920	224878230	0.0029335
Hv2	224878230	225553540	0.0019561
Hv2	225553540	226228850	0.0013401
Hv2	226228850	226904160	0.0016881
Hv2	226904160	227579470	0.0026951
Hv2	227579470	228254780	0.0025440
Hv2	228254780	228930090	0.0025307
Hv2	228930090	229605400	0.0015800
Hv2	229605400	230280710	0.0011832
Hv2	230280710	230956020	0.0026492
Hv2	230956020	231631330	0.0015415
Hv2	231631330	232306640	0.0027528
Hv2	232306640	232981950	0.0019176
Hv2	232981950	233657260	0.0034443
Hv2	233657260	234332570	0.0043758
Hv2	234332570	235007880	0.0031837
Hv2	235007880	235683190	0.0028120
Hv2	235683190	236358500	0.0047667
Hv2	236358500	237033810	0.0040900
Hv2	237033810	237709120	0.0016200
Hv2	237709120	238384430	0.0018851
Hv2	238384430	239059740	0.0024078
Hv2	239059740	239735050	0.0022390
Hv2	239735050	240410360	0.0031245
Hv2	240410360	241085670	0.0021590
Hv2	241085670	241760980	0.0019635
Hv2	241760980	242436290	0.0014719
Hv2	242436290	243111600	0.0020998
Hv2	243111600	243786910	0.0012794
Hv2	243786910	244462220	0.0022790
Hv2	244462220	245137530	0.0042766
Hv2	245137530	245812840	0.0018643
Hv2	245812840	246488150	0.0029349
Hv2	246488150	247163460	0.0023397
Hv2	247163460	247838770	0.0010277
Hv2	247838770	248514080	0.0040041
Hv2	248514080	249189390	0.0020702
Hv2	249189390	249864700	0.0027573
Hv2	249864700	250540010	0.0030282
Hv2	250540010	251215320	0.0009003
Hv2	251215320	251890630	0.0028994
Hv2	251890630	252565940	0.0032000
Hv2	252565940	253241250	0.0026462
Hv2	253241250	253916560	0.0031600
Hv2	253916560	254591870	0.0039226
Hv2	254591870	255267180	0.0032385
Hv2	255267180	255942490	0.0055397
Hv2	255942490	256617800	0.0021871
Hv2	256617800	257293110	0.0020065
Hv2	257293110	257968420	0.0018895
Hv2	257968420	258643730	0.0015223
Hv2	258643730	259319040	0.0012690
Hv2	259319040	259994350	0.0013742
Hv2	259994350	260669660	0.0015593
Hv2	260669660	261344970	0.0042484
Hv2	261344970	262020280	0.0025411
Hv2	262020280	262695590	0.0027128
Hv2	262695590	263370900	0.0015889
Hv2	263370900	264046210	0.0023915
Hv2	264046210	264721520	0.0019635
Hv2	264721520	265396830	0.0024433
Hv2	265396830	266072140	0.0022256
Hv2	266072140	266747450	0.0016659
Hv2	266747450	267422760	0.0017622
Hv2	267422760	268098070	0.0019280
Hv2	268098070	268773380	0.0025411
Hv2	268773380	269448690	0.0033451
Hv2	269448690	270124000	0.0022493
Hv2	270124000	270799310	0.0042529
Hv2	270799310	271474620	0.0054434
Hv2	271474620	272149930	0.0027099
Hv2	272149930	272825240	0.0019739
Hv2	272825240	273500550	0.0032474
Hv2	273500550	274175860	0.0017503
Hv2	274175860	274851170	0.0016378
Hv2	274851170	275526480	0.0022893
Hv2	275526480	276201790	0.0025870
Hv2	276201790	276877100	0.0020820
Hv2	276877100	277552410	0.0026462
Hv2	277552410	278227720	0.0018169
Hv2	278227720	278903030	0.0016407
Hv2	278903030	279578340	0.0018421
Hv2	279578340	280253650	0.0014334
Hv2	280253650	280928960	0.0019754
Hv2	280928960	281604270	0.0017651
Hv2	281604270	282279580	0.0011832
Hv2	282279580	282954890	0.0017888
Hv2	282954890	283630200	0.0011180
Hv2	283630200	284305510	0.0042632
Hv2	284305510	284980820	0.0017029
Hv2	284980820	285656130	0.0037701
Hv2	285656130	286331440	0.0020243
Hv2	286331440	287006750	0.0017725
Hv2	287006750	287682060	0.0013757
Hv2	287682060	288357370	0.0016822
Hv2	288357370	289032680	0.0034251
Hv2	289032680	289707990	0.0016866
Hv2	289707990	290383300	0.0018658
Hv2	290383300	291058610	0.0053590
Hv2	291058610	291733920	0.0040070
Hv2	291733920	292409230	0.0024093
Hv2	292409230	293084540	0.0018036
Hv2	293084540	293759850	0.0023249
Hv2	293759850	294435160	0.0020169
Hv2	294435160	295110470	0.0014645
Hv2	295110470	295785780	0.0024019
Hv2	295785780	296461090	0.0017118
Hv2	296461090	297136400	0.0009581
Hv2	297136400	297811710	0.0036457
Hv2	297811710	298487020	0.0051621
Hv2	298487020	299162330	0.0016644
Hv2	299162330	299837640	0.0020154
Hv2	299837640	300512950	0.0014467
Hv2	300512950	301188260	0.0022819
Hv2	301188260	301863570	0.0018525
Hv2	301863570	302538880	0.0021309
Hv2	302538880	303214190	0.0018628
Hv2	303214190	303889500	0.0029394
Hv2	303889500	304564810	0.0031334
Hv2	304564810	305240120	0.0024063
Hv2	305240120	305915430	0.0024715
Hv2	305915430	306590740	0.0017118
Hv2	306590740	307266050	0.0024729
Hv2	307266050	307941360	0.0023500
Hv2	307941360	308616670	0.0017370
Hv2	308616670	309291980	0.0018599
Hv2	309291980	309967290	0.0016200
Hv2	309967290	310642600	0.0053827
Hv2	310642600	311317910	0.0023722
Hv2	311317910	311993220	0.0014645
Hv2	311993220	312668530	0.0016585
Hv2	312668530	313343840	0.0019724
Hv2	313343840	314019150	0.0014482
Hv2	314019150	314694460	0.0021383
Hv2	314694460	315369770	0.0036946
Hv2	315369770	316045080	0.0015933
Hv2	316045080	316720390	0.0024389
Hv2	316720390	317395700	0.0020850
Hv2	317395700	318071010	0.0011447
Hv2	318071010	318746320	0.0022790
Hv2	318746320	319421630	0.0016052
Hv2	319421630	320096940	0.0019754
Hv2	320096940	320772250	0.0021175
Hv2	320772250	321447560	0.0024448
Hv2	321447560	322122870	0.0043743
Hv2	322122870	322798180	0.0019028
Hv2	322798180	323473490	0.0022360
Hv2	323473490	324148800	0.0021664
Hv2	324148800	324824110	0.0039226
Hv2	324824110	325499420	0.0021871
Hv2	325499420	326174730	0.0025129
Hv2	326174730	326850040	0.0018229
Hv2	326850040	327525350	0.0016600
Hv2	327525350	328200660	0.0038930
Hv2	328200660	328875970	0.0012572
Hv2	328875970	329551280	0.0019413
Hv2	329551280	330226590	0.0017681
Hv2	330226590	330901900	0.0018288
Hv2	330901900	331577210	0.0013209
Hv2	331577210	332252520	0.0013905
Hv2	332252520	332927830	0.0041063
Hv2	332927830	333603140	0.0022715
Hv2	333603140	334278450	0.0015978
Hv2	334278450	334953760	0.0013683
Hv2	334953760	335629070	0.0018288
Hv2	335629070	336304380	0.0021916
Hv2	336304380	336979690	0.0026314
Hv2	336979690	337655000	0.0050851
Hv2	337655000	338330310	0.0016378
Hv2	338330310	339005620	0.0017059
Hv2	339005620	339680930	0.0017651
Hv2	339680930	340356240	0.0020968
Hv2	340356240	341031550	0.0017192
Hv2	341031550	341706860	0.0020405
Hv2	341706860	342382170	0.0043091
Hv2	342382170	343057480	0.0019961
Hv2	343057480	343732790	0.0017237
Hv2	343732790	344408100	0.0022390
Hv2	344408100	345083410	0.0021235
Hv2	345083410	345758720	0.0015400
Hv2	345758720	346434030	0.0032711
Hv2	346434030	347109340	0.0017000
Hv2	347109340	347784650	0.0034177
Hv2	347784650	348459960	0.0024152
Hv2	348459960	349135270	0.0039597
Hv2	349135270	349810580	0.0020524
Hv2	349810580	350485890	0.0015682
Hv2	350485890	351161200	0.0007167
Hv2	351161200	351836510	0.0022508
Hv2	351836510	352511820	0.0019724
Hv2	352511820	353187130	0.0023530
Hv2	353187130	353862440	0.0013357
Hv2	353862440	354537750	0.0017607
Hv2	354537750	355213060	0.0038057
Hv2	355213060	355888370	0.0022864
Hv2	355888370	356563680	0.0032518
Hv2	356563680	357238990	0.0019428
Hv2	357238990	357914300	0.0014838
Hv2	357914300	358589610	0.0019576
Hv2	358589610	359264920	0.0009907
Hv2	359264920	359940230	0.0011299
Hv2	359940230	360615540	0.0018125
Hv2	360615540	361290850	0.0025396
Hv2	361290850	361966160	0.0015889
Hv2	361966160	362641470	0.0017340
Hv2	362641470	363316780	0.0024952
Hv2	363316780	363992090	0.0032829
Hv2	363992090	364667400	0.0016289
Hv2	364667400	365342710	0.0030060
Hv2	365342710	366018020	0.0040115
Hv2	366018020	366693330	0.0020716
Hv2	366693330	367368640	0.0019191
Hv2	367368640	368043950	0.0023678
Hv2	368043950	368719260	0.0015608
Hv2	368719260	369394570	0.0018214
Hv2	369394570	370069880	0.0010647
Hv2	370069880	370745190	0.0024729
Hv2	370745190	371420500	0.0021279
Hv2	371420500	372095810	0.0017414
Hv2	372095810	372771120	0.0029897
Hv2	372771120	373446430	0.0044054
Hv2	373446430	374121740	0.0044928
Hv2	374121740	374797050	0.0028224
Hv2	374797050	375472360	0.0018095
Hv2	375472360	376147670	0.0017947
Hv2	376147670	376822980	0.0025736
Hv2	376822980	377498290	0.0014645
Hv2	377498290	378173600	0.0013712
Hv2	378173600	378848910	0.0018999
Hv2	378848910	379524220	0.0019976
Hv2	379524220	380199530	0.0012794
Hv2	380199530	380874840	0.0028135
Hv2	380874840	381550150	0.0011994
Hv2	381550150	382225460	0.0016304
Hv2	382225460	382900770	0.0021027
Hv2	382900770	383576080	0.0019413
Hv2	383576080	384251390	0.0014290
Hv2	384251390	384926700	0.0023826
Hv2	384926700	385602010	0.0026995
Hv2	385602010	386277320	0.0020420
Hv2	386277320	386952630	0.0016866
Hv2	386952630	387627940	0.0022538
Hv2	387627940	388303250	0.0024522
Hv2	388303250	388978560	0.0019428
Hv2	388978560	389653870	0.0016511
Hv2	389653870	390329180	0.0022952
Hv2	390329180	391004490	0.0023041
Hv2	391004490	391679800	0.0079060
Hv2	391679800	392355110	0.0012320
Hv2	392355110	393030420	0.0020302
Hv2	393030420	393705730	0.0013090
Hv2	393705730	394381040	0.0017192
Hv2	394381040	395056350	0.0024196
Hv2	395056350	395731660	0.0018214
Hv2	395731660	396406970	0.0019487
Hv2	396406970	397082280	0.0019709
Hv2	397082280	397757590	0.0049814
Hv2	397757590	398432900	0.0019665
Hv2	398432900	399108210	0.0013816
Hv2	399108210	399783520	0.0010440
Hv2	399783520	400458830	0.0020183
Hv2	400458830	401134140	0.0015326
Hv2	401134140	401809450	0.0019932
Hv2	401809450	402484760	0.0027291
Hv2	402484760	403160070	0.0034769
Hv2	403160070	403835380	0.0017666
Hv2	403835380	404510690	0.0023071
Hv2	404510690	405186000	0.0027558
Hv2	405186000	405861310	0.0020139
Hv2	405861310	406536620	0.0024211
Hv2	406536620	407211930	0.0023337
Hv2	407211930	407887240	0.0014201
Hv2	407887240	408562550	0.0020035
Hv2	408562550	409237860	0.0025262
Hv2	409237860	409913170	0.0029794
Hv2	409913170	410588480	0.0020465
Hv2	410588480	411263790	0.0018392
Hv2	411263790	411939100	0.0022286
Hv2	411939100	412614410	0.0017503
Hv2	412614410	413289720	0.0031541
Hv2	413289720	413965030	0.0038827
Hv2	413965030	414640340	0.0011506
Hv2	414640340	415315650	0.0025825
Hv2	415315650	415990960	0.0028728
Hv2	415990960	416666270	0.0021294
Hv2	416666270	417341580	0.0019606
Hv2	417341580	418016890	0.0018406
Hv2	418016890	418692200	0.0013401
Hv2	418692200	419367510	0.0030120
Hv2	419367510	420042820	0.0019517
Hv2	420042820	420718130	0.0010055
Hv2	420718130	421393440	0.0013431
Hv2	421393440	422068750	0.0032133
Hv2	422068750	422744060	0.0009907
Hv2	422744060	423419370	0.0018821
Hv2	423419370	424094680	0.0018377
Hv2	424094680	424769990	0.0022464
Hv2	424769990	425445300	0.0022271
Hv2	425445300	426120610	0.0019547
Hv2	426120610	426795920	0.0021486
Hv2	426795920	427471230	0.0040959
Hv2	427471230	428146540	0.0016629
Hv2	428146540	428821850	0.0017118
Hv2	428821850	429497160	0.0011195
Hv2	429497160	430172470	0.0011624
Hv2	430172470	430847780	0.0020702
Hv2	430847780	431523090	0.0018155
Hv2	431523090	432198400	0.0014719
Hv2	432198400	432873710	0.0025899
Hv2	432873710	433549020	0.0012987
Hv2	433549020	434224330	0.0036028
Hv2	434224330	434899640	0.0028446
Hv2	434899640	435574950	0.0020776
Hv2	435574950	436250260	0.0021916
Hv2	436250260	436925570	0.0019991
Hv2	436925570	437600880	0.0018125
Hv2	437600880	438276190	0.0015001
Hv2	438276190	438951500	0.0027454
Hv2	438951500	439626810	0.0023560
Hv2	439626810	440302120	0.0043713
Hv2	440302120	440977430	0.0012853
Hv2	440977430	441652740	0.0027113
Hv2	441652740	442328050	0.0022967
Hv2	442328050	443003360	0.0046038
Hv2	443003360	443678670	0.0019650
Hv2	443678670	444353980	0.0020879
Hv2	444353980	445029290	0.0015400
Hv2	445029290	445704600	0.0033511
Hv2	445704600	446379910	0.0013920
Hv2	446379910	447055220	0.0014838
Hv2	447055220	447730530	0.0020139
Hv2	447730530	448405840	0.0011994
Hv2	448405840	449081150	0.0018851
Hv2	449081150	449756460	0.0034725
Hv2	449756460	450431770	0.0020080
Hv2	450431770	451107080	0.0040026
Hv2	451107080	451782390	0.0015193
Hv2	451782390	452457700	0.0010528
Hv2	452457700	453133010	0.0035909
Hv2	453133010	453808320	0.0025411
Hv2	453808320	454483630	0.0018525
Hv2	454483630	455158940	0.0014586
Hv2	455158940	455834250	0.0038634
Hv2	455834250	456509560	0.0020376
Hv2	456509560	457184870	0.0015015
Hv2	457184870	457860180	0.0036132
Hv2	457860180	458535490	0.0034888
Hv2	458535490	459210800	0.0017873
Hv2	459210800	459886110	0.0025277
Hv2	459886110	460561420	0.0022508
Hv2	460561420	461236730	0.0031038
Hv2	461236730	461912040	0.0019961
Hv2	461912040	462587350	0.0027424
Hv2	462587350	463262660	0.0028491
Hv2	463262660	463937970	0.0049296
Hv2	463937970	464613280	0.0023959
Hv2	464613280	465288590	0.0021560
Hv2	465288590	465963900	0.0016837
Hv2	465963900	466639210	0.0028239
Hv2	466639210	467314520	0.0023308
Hv2	467314520	467989830	0.0024033
Hv2	467989830	468665140	0.0035302
Hv2	468665140	469340450	0.0020820
Hv2	469340450	470015760	0.0015415
Hv2	470015760	470691070	0.0028239
Hv2	470691070	471366380	0.0017237
Hv2	471366380	472041690	0.0017784
Hv2	472041690	472717000	0.0018643
Hv2	472717000	473392310	0.0017577
Hv2	473392310	474067620	0.0069376
Hv2	474067620	474742930	0.0055397
Hv2	474742930	475418240	0.0062697
Hv2	475418240	476093550	0.0018258
Hv2	476093550	476768860	0.0016511
Hv2	476768860	477444170	0.0022493
Hv2	477444170	478119480	0.0020583
Hv2	478119480	478794790	0.0020731
Hv2	478794790	479470100	0.0019709
Hv2	479470100	480145410	0.0017148
Hv2	480145410	480820720	0.0030475
Hv2	480820720	481496030	0.0016703
Hv2	481496030	482171340	0.0025159
Hv2	482171340	482846650	0.0050096
Hv2	482846650	483521960	0.0012113
Hv2	483521960	484197270	0.0015445
Hv2	484197270	484872580	0.0020435
Hv2	484872580	485547890	0.0023796
Hv2	485547890	486223200	0.0022567
Hv2	486223200	486898510	0.0016274
Hv2	486898510	487573820	0.0018110
Hv2	487573820	488249130	0.0018229
Hv2	488249130	488924440	0.0016763
Hv2	488924440	489599750	0.0014305
Hv2	489599750	490275060	0.0027128
Hv2	490275060	490950370	0.0017414
Hv2	490950370	491625680	0.0020761
Hv2	491625680	492300990	0.0011758
Hv2	492300990	492976300	0.0022627
Hv2	492976300	493651610	0.0039463
Hv2	493651610	494326920	0.0037242
Hv2	494326920	495002230	0.0021797
Hv2	495002230	495677540	0.0016141
Hv2	495677540	496352850	0.0039908
Hv2	496352850	497028160	0.0014778
Hv2	497028160	497703470	0.0021694
Hv2	497703470	498378780	0.0013994
Hv2	498378780	499054090	0.0026610
Hv2	499054090	499729400	0.0015267
Hv2	499729400	500404710	0.0018836
Hv2	500404710	501080020	0.0062756
Hv2	501080020	501755330	0.0019606
Hv2	501755330	502430640	0.0017429
Hv2	502430640	503105950	0.0014571
Hv2	503105950	503781260	0.0022242
Hv2	503781260	504456570	0.0021427
Hv2	504456570	505131880	0.0020761
Hv2	505131880	505807190	0.0027647
Hv2	505807190	506482500	0.0016185
Hv2	506482500	507157810	0.0022715
Hv2	507157810	507833120	0.0017488
Hv2	507833120	508508430	0.0019413
Hv2	508508430	509183740	0.0023411
Hv2	509183740	509859050	0.0023752
Hv2	509859050	510534360	0.0011521
Hv2	510534360	511209670	0.0018377
Hv2	511209670	511884980	0.0025366
Hv2	511884980	512560290	0.0019487
Hv2	512560290	513235600	0.0023486
Hv2	513235600	513910910	0.0022538
Hv2	513910910	514586220	0.0020568
Hv2	514586220	515261530	0.0019502
Hv2	515261530	515936840	0.0036946
Hv2	515936840	516612150	0.0023219
Hv2	516612150	517287460	0.0013179
Hv2	517287460	517962770	0.0017251
Hv2	517962770	518638080	0.0019813
Hv2	518638080	519313390	0.0017770
Hv2	519313390	519988700	0.0019295
Hv2	519988700	520664010	0.0028254
Hv2	520664010	521339320	0.0022256
Hv2	521339320	522014630	0.0028150
Hv2	522014630	522689940	0.0020746
Hv2	522689940	523365250	0.0014068
Hv2	523365250	524040560	0.0019458
Hv2	524040560	524715870	0.0021294
Hv2	524715870	525391180	0.0019635
Hv2	525391180	526066490	0.0016289
Hv2	526066490	526741800	0.0023737
Hv2	526741800	527417110	0.0029320
Hv2	527417110	528092420	0.0013357
Hv2	528092420	528767730	0.0013164
Hv2	528767730	529443040	0.0018169
Hv2	529443040	530118350	0.0015933
Hv2	530118350	530793660	0.0014438
Hv2	530793660	531468970	0.0018806
Hv2	531468970	532144280	0.0013579
Hv2	532144280	532819590	0.0027928
Hv2	532819590	533494900	0.0025751
Hv2	533494900	534170210	0.0019458
Hv2	534170210	534845520	0.0020761
Hv2	534845520	535520830	0.0022508
Hv2	535520830	536196140	0.0022641
Hv2	536196140	536871450	0.0023663
Hv2	536871450	537546760	0.0017444
Hv2	537546760	538222070	0.0046808
Hv2	538222070	538897380	0.0020317
Hv2	538897380	539572690	0.0014156
Hv2	539572690	540248000	0.0019413
Hv2	540248000	540923310	0.0018229
Hv2	540923310	541598620	0.0018051
Hv2	541598620	542273930	0.0019117
Hv2	542273930	542949240	0.0019191
Hv2	542949240	543624550	0.0016777
Hv2	543624550	544299860	0.0015237
Hv2	544299860	544975170	0.0024270
Hv2	544975170	545650480	0.0021072
Hv2	545650480	546325790	0.0018658
Hv2	546325790	547001100	0.0024670
Hv2	547001100	547676410	0.0019443
Hv2	547676410	548351720	0.0015845
Hv2	548351720	549027030	0.0029187
Hv2	549027030	549702340	0.0017518
Hv2	549702340	550377650	0.0016156
Hv2	550377650	551052960	0.0043639
Hv2	551052960	551728270	0.0018066
Hv2	551728270	552403580	0.0035243
Hv2	552403580	553078890	0.0022020
Hv2	553078890	553754200	0.0010958
Hv2	553754200	554429510	0.0021353
Hv2	554429510	555104820	0.0069849
Hv2	555104820	555780130	0.0016230
Hv2	555780130	556455440	0.0019621
Hv2	556455440	557130750	0.0015652
Hv2	557130750	557806060	0.0025026
Hv2	557806060	558481370	0.0016274
Hv2	558481370	559156680	0.0033673
Hv2	559156680	559831990	0.0024626
Hv2	559831990	560507300	0.0023796
Hv2	560507300	561182610	0.0014793
Hv2	561182610	561857920	0.0016748
Hv2	561857920	562533230	0.0027854
Hv2	562533230	563208540	0.0013594
Hv2	563208540	563883850	0.0019280
Hv2	563883850	564559160	0.0022479
Hv2	564559160	565234470	0.0053664
Hv2	565234470	565909780	0.0019517
Hv2	565909780	566585090	0.0022345
Hv2	566585090	567260400	0.0014127
Hv2	567260400	567935710	0.0025203
Hv2	567935710	568611020	0.0018421
Hv2	568611020	569286330	0.0017044
Hv2	569286330	569961640	0.0015889
Hv2	569961640	570636950	0.0011062
Hv2	570636950	571312260	0.0021427
Hv2	571312260	571987570	0.0014438
Hv2	571987570	572662880	0.0017148
Hv2	572662880	573338190	0.0030194
Hv2	573338190	574013500	0.0020139
Hv2	574013500	574688810	0.0026255
Hv2	574688810	575364120	0.0045416
Hv2	575364120	576039430	0.0018110
Hv2	576039430	576714740	0.0017014
Hv2	576714740	577390050	0.0023130
Hv2	577390050	578065360	0.0017992
Hv2	578065360	578740670	0.0019709
Hv2	578740670	579415980	0.0020716
Hv2	579415980	580091290	0.0049103
Hv2	580091290	580766600	0.0012987
Hv2	580766600	581441910	0.0023041
Hv2	581441910	582117220	0.0019487
Hv2	582117220	582792530	0.0021472
Hv2	582792530	583467840	0.0017933
Hv2	583467840	584143150	0.0018480
Hv2	584143150	584818460	0.0021738
Hv2	584818460	585493770	0.0009951
Hv2	585493770	586169080	0.0014749
Hv2	586169080	586844390	0.0034517
Hv2	586844390	587519700	0.0023530
Hv2	587519700	588195010	0.0014334
Hv2	588195010	588870320	0.0014023
Hv2	588870320	589545630	0.0022390
Hv2	589545630	590220940	0.0014023
Hv2	590220940	590896250	0.0024774
Hv2	590896250	591571560	0.0024641
Hv2	591571560	592246870	0.0020598
Hv2	592246870	592922180	0.0017740
Hv2	592922180	593597490	0.0014764
Hv2	593597490	594272800	0.0021664
Hv2	594272800	594948110	0.0015815
Hv2	594948110	595623420	0.0018599
Hv2	595623420	596298730	0.0015578
Hv2	596298730	596974040	0.0022982
Hv2	596974040	597649350	0.0016955
Hv2	597649350	598324660	0.0018140
Hv2	598324660	598999970	0.0022938
Hv2	598999970	599675280	0.0023989
Hv2	599675280	600350590	0.0014823
Hv2	600350590	601025900	0.0019295
Hv2	601025900	601701210	0.0024670
Hv2	601701210	602376520	0.0021960
Hv2	602376520	603051830	0.0025470
Hv2	603051830	603727140	0.0021679
Hv2	603727140	604402450	0.0042603
Hv2	604402450	605077760	0.0018377
Hv2	605077760	605753070	0.0018243
Hv2	605753070	606428380	0.0020628
Hv2	606428380	607103690	0.0042484
Hv2	607103690	607779000	0.0019680
Hv2	607779000	608454310	0.0018821
Hv2	608454310	609129620	0.0016926
Hv2	609129620	609804930	0.0018865
Hv2	609804930	610480240	0.0034917
Hv2	610480240	611155550	0.0024107
Hv2	611155550	611830860	0.0023086
Hv2	611830860	612506170	0.0016289
Hv2	612506170	613181480	0.0011684
Hv2	613181480	613856790	0.0018791
Hv2	613856790	614532100	0.0020006
Hv2	614532100	615207410	0.0014082
Hv2	615207410	615882720	0.0029853
Hv2	615882720	616558030	0.0016200
Hv2	616558030	617233340	0.0026121
Hv2	617233340	617908650	0.0023752
Hv2	617908650	618583960	0.0019295
Hv2	618583960	619259270	0.0023101
Hv2	619259270	619934580	0.0026862
Hv2	619934580	620609890	0.0020598
Hv2	620609890	621285200	0.0022567
Hv2	621285200	621960510	0.0028787
Hv2	621960510	622635820	0.0042795
Hv2	622635820	623311130	0.0023308
Hv2	623311130	623986440	0.0014186
Hv2	623986440	624661750	0.0018451
Hv2	624661750	625337060	0.0015252
Hv2	625337060	626012370	0.0016985
Hv2	626012370	626687680	0.0023219
Hv2	626687680	627362990	0.0016215
Hv2	627362990	628038300	0.0028313
Hv2	628038300	628713610	0.0025411
Hv2	628713610	629388920	0.0021694
Hv2	629388920	630064230	0.0019828
Hv2	630064230	630739540	0.0023500
Hv2	630739540	631414850	0.0051295
Hv2	631414850	632090160	0.0052613
Hv2	632090160	632765470	0.0021220
Hv2	632765470	633440780	0.0047252
Hv2	633440780	634116090	0.0026092
Hv2	634116090	634791400	0.0029971
Hv2	634791400	635466710	0.0023219
Hv2	635466710	636142020	0.0043624
Hv2	636142020	636817330	0.0025929
Hv2	636817330	637492640	0.0021131
Hv2	637492640	638167950	0.0016674
Hv2	638167950	638843260	0.0027262
Hv2	638843260	639518570	0.0018095
Hv2	639518570	640193880	0.0020050
Hv2	640193880	640869190	0.0025647
Hv2	640869190	641544500	0.0021190
Hv2	641544500	642219810	0.0066147
Hv2	642219810	642895120	0.0024759
Hv2	642895120	643570430	0.0026714
Hv2	643570430	644245740	0.0025203
Hv2	644245740	644921050	0.0019695
Hv2	644921050	645596360	0.0019858
Hv2	645596360	646271670	0.0027232
Hv2	646271670	646946980	0.0020080
Hv2	646946980	647622290	0.0048496
Hv2	647622290	648297600	0.0030490
Hv2	648297600	648972910	0.0041625
Hv2	648972910	649648220	0.0019310
Hv2	649648220	650323530	0.0019132
Hv2	650323530	650998840	0.0016807
Hv2	650998840	651674150	0.0034651
Hv2	651674150	652349460	0.0023263
Hv2	652349460	653024770	0.0033792
Hv2	653024770	653700080	0.0041581
Hv2	653700080	654375390	0.0025218
Hv2	654375390	655050700	0.0025070
Hv2	655050700	655726010	0.0023989
Hv2	655726010	656401320	0.0021353
Hv2	656401320	657076630	0.0031097
Hv2	657076630	657751940	0.0009448
Hv2	657751940	658427250	0.0022079
Hv2	658427250	659102560	0.0021812
Hv2	659102560	659777870	0.0024655
Hv2	659777870	660453180	0.0024107
Hv2	660453180	661128490	0.0025396
Hv2	661128490	661803800	0.0024507
Hv2	661803800	662479110	0.0017459
Hv2	662479110	663154420	0.0069361
Hv2	663154420	663829730	0.0038086
Hv2	663829730	664505040	0.0023308
Hv2	664505040	665180350	0.0024167
Hv2	665180350	665855660	0.0017118
Hv2	665855660	666530970	0.0025100
Hv2	666530970	667206280	0.0022405
Hv2	667206280	667881590	0.0026684
Hv2	667881590	668556900	0.0038249
Hv2	668556900	669232210	0.0025514
Hv2	669232210	669907520	0.0037153
Hv2	669907520	670582830	0.0020716
Hv2	670582830	671258140	0.0021205
Hv2	671258140	671933450	0.0031452
Hv2	671933450	672608760	0.0030890
Hv2	672608760	673284070	0.0020731
Hv2	673284070	673959380	0.0020494
Hv2	673959380	674634690	0.0023071
Hv2	674634690	675310294	0.0020115
[truncated: 26,000 more rows]
