# Supplementary material for: Genome-wide discovery of G-quadruplexes in barley
Source: Sci Rep. 2021 Apr 12;11:7876. doi: 10.1038/s41598-021-86838-3 (PMC8041835; doi:10.1038/s41598-021-86838-3)
Supplement: Supplementary file 2 — Supplementary Information 2. [file 41598_2021_86838_MOESM2_ESM.zip › circos/cut_n1000_TE.counts.txt]

Hv1	0	522466	0.3463958
Hv1	522466	1044932	0.5123644
Hv1	1044932	1567398	0.2721268
Hv1	1567398	2089864	0.5271156
Hv1	2089864	2612330	0.4308567
Hv1	2612330	3134796	0.5428870
Hv1	3134796	3657262	0.3702538
Hv1	3657262	4179728	0.6874266
Hv1	4179728	4702194	0.5010221
Hv1	4702194	5224660	0.3808592
Hv1	5224660	5747126	0.2241390
Hv1	5747126	6269592	0.5388753
Hv1	6269592	6792058	0.6011071
Hv1	6792058	7314524	0.6447080
Hv1	7314524	7836990	0.4597161
Hv1	7836990	8359456	0.5334242
Hv1	8359456	8881922	0.5383432
Hv1	8881922	9404388	0.6250052
Hv1	9404388	9926854	0.6327111
Hv1	9926854	10449320	0.5757083
Hv1	10449320	10971786	0.5117635
Hv1	10971786	11494252	0.4530572
Hv1	11494252	12016718	0.5434191
Hv1	12016718	12539184	0.6338384
Hv1	12539184	13061650	0.5918127
Hv1	13061650	13584116	0.5927773
Hv1	13584116	14106582	0.6463808
Hv1	14106582	14629048	0.7580684
Hv1	14629048	15151514	0.6632853
Hv1	15151514	15673980	0.6652586
Hv1	15673980	16196446	0.7605739
Hv1	16196446	16718912	0.7154360
Hv1	16718912	17241378	0.6857499
Hv1	17241378	17763844	0.6582055
Hv1	17763844	18286310	0.6116168
Hv1	18286310	18808776	0.6965219
Hv1	18808776	19331242	0.6179024
Hv1	19331242	19853708	0.6016985
Hv1	19853708	20376174	0.5773180
Hv1	20376174	20898640	0.6503753
Hv1	20898640	21421106	0.6529210
Hv1	21421106	21943572	0.6585137
Hv1	21943572	22466038	0.6879778
Hv1	22466038	22988504	0.7320362
Hv1	22988504	23510970	0.6642652
Hv1	23510970	24033436	0.8200993
Hv1	24033436	24555902	0.7595939
Hv1	24555902	25078368	0.7634755
Hv1	25078368	25600834	0.7461557
Hv1	25600834	26123300	0.7874809
Hv1	26123300	26645766	0.7028611
Hv1	26645766	27168232	0.6959477
Hv1	27168232	27690698	0.7299154
Hv1	27690698	28213164	0.7348057
Hv1	28213164	28735630	0.6487446
Hv1	28735630	29258096	0.6893903
Hv1	29258096	29780562	0.6564351
Hv1	29780562	30303028	0.7112042
Hv1	30303028	30825494	0.8217817
Hv1	30825494	31347960	0.7926621
Hv1	31347960	31870426	0.6984704
Hv1	31870426	32392892	0.7645148
Hv1	32392892	32915358	0.7540051
Hv1	32915358	33437824	0.7369245
Hv1	33437824	33960290	0.6641332
Hv1	33960290	34482756	0.7641397
Hv1	34482756	35005222	0.8051414
Hv1	35005222	35527688	0.8275620
Hv1	35527688	36050154	0.7892762
Hv1	36050154	36572620	0.7293413
Hv1	36572620	37095086	0.7717976
Hv1	37095086	37617552	0.8566223
Hv1	37617552	38140018	0.6598247
Hv1	38140018	38662484	0.7810882
Hv1	38662484	39184950	0.6663994
Hv1	39184950	39707416	0.8456607
Hv1	39707416	40229882	0.8240747
Hv1	40229882	40752348	0.8690805
Hv1	40752348	41274814	0.7614983
Hv1	41274814	41797280	0.8017115
Hv1	41797280	42319746	0.8022436
Hv1	42319746	42842212	0.7958642
Hv1	42842212	43364678	0.7953340
Hv1	43364678	43887144	0.8259791
Hv1	43887144	44409610	0.7891097
Hv1	44409610	44932076	0.8084411
Hv1	44932076	45454542	0.7629645
Hv1	45454542	45977008	0.7424828
Hv1	45977008	46499474	0.8598435
Hv1	46499474	47021940	0.7530825
Hv1	47021940	47544406	0.8832996
Hv1	47544406	48066872	0.7984079
Hv1	48066872	48589338	0.8423898
Hv1	48589338	49111804	0.7614639
Hv1	49111804	49634270	0.8082842
Hv1	49634270	50156736	0.8290683
Hv1	50156736	50679202	0.8072870
Hv1	50679202	51201668	0.7890887
Hv1	51201668	51724134	0.8662114
Hv1	51724134	52246600	0.8106805
Hv1	52246600	52769066	0.7462342
Hv1	52769066	53291532	0.7976844
Hv1	53291532	53813998	0.7415220
Hv1	53813998	54336464	0.7662049
Hv1	54336464	54858930	0.7341760
Hv1	54858930	55381396	0.7799684
Hv1	55381396	55903862	0.8239464
Hv1	55903862	56426328	0.8452033
Hv1	56426328	56948794	0.7340190
Hv1	56948794	57471260	0.8172379
Hv1	57471260	57993726	0.8347854
Hv1	57993726	58516192	0.8550681
Hv1	58516192	59038658	0.8306646
Hv1	59038658	59561124	0.8232937
Hv1	59561124	60083590	0.8284310
Hv1	60083590	60606056	0.8719936
Hv1	60606056	61128522	0.8206295
Hv1	61128522	61650988	0.7757806
Hv1	61650988	62173454	0.8643127
Hv1	62173454	62695920	0.8021383
Hv1	62695920	63218386	0.8468187
Hv1	63218386	63740852	0.7797120
Hv1	63740852	64263318	0.8348045
Hv1	64263318	64785784	0.8436741
Hv1	64785784	65308250	0.8337768
Hv1	65308250	65830716	0.8079665
Hv1	65830716	66353182	0.9138374
Hv1	66353182	66875648	0.8698939
Hv1	66875648	67398114	0.8016062
Hv1	67398114	67920580	0.8306014
Hv1	67920580	68443046	0.7730321
Hv1	68443046	68965512	0.8017842
Hv1	68965512	69487978	0.7908323
Hv1	69487978	70010444	0.7725632
Hv1	70010444	70532910	0.7901394
Hv1	70532910	71055376	0.6135098
Hv1	71055376	71577842	0.8768628
Hv1	71577842	72100308	0.8355051
Hv1	72100308	72622774	0.8405312
Hv1	72622774	73145240	0.8228880
Hv1	73145240	73667706	0.8877764
Hv1	73667706	74190172	0.7362719
Hv1	74190172	74712638	0.8306875
Hv1	74712638	75235104	0.9142164
Hv1	75235104	75757570	0.7910964
Hv1	75757570	76280036	0.7844089
Hv1	76280036	76802502	0.8385062
Hv1	76802502	77324968	0.8287831
Hv1	77324968	77847434	0.8388106
Hv1	77847434	78369900	0.7951484
Hv1	78369900	78892366	0.8110576
Hv1	78892366	79414832	0.8300712
Hv1	79414832	79937298	0.8235158
Hv1	79937298	80459764	0.8390077
Hv1	80459764	80982230	0.7577220
Hv1	80982230	81504696	0.8102345
Hv1	81504696	82027162	0.8543025
Hv1	82027162	82549628	0.8106116
Hv1	82549628	83072094	0.7970739
Hv1	83072094	83594560	0.8177432
Hv1	83594560	84117026	0.7802287
Hv1	84117026	84639492	0.7601394
Hv1	84639492	85161958	0.8251255
Hv1	85161958	85684424	0.8135228
Hv1	85684424	86206890	0.7600226
Hv1	86206890	86729356	0.8462637
Hv1	86729356	87251822	0.8004885
Hv1	87251822	87774288	0.8327030
Hv1	87774288	88296754	0.8029326
Hv1	88296754	88819220	0.8458445
Hv1	88819220	89341686	0.8404700
Hv1	89341686	89864152	0.8068027
Hv1	89864152	90386618	0.8633614
Hv1	90386618	90909084	0.8281572
Hv1	90909084	91431550	0.8634954
Hv1	91431550	91954016	0.6300161
Hv1	91954016	92476482	0.8867888
Hv1	92476482	92998948	0.7855133
Hv1	92998948	93521414	0.8367817
Hv1	93521414	94043880	0.8431592
Hv1	94043880	94566346	0.8011450
Hv1	94566346	95088812	0.8167077
Hv1	95088812	95611278	0.7934143
Hv1	95611278	96133744	0.8494256
Hv1	96133744	96656210	0.8570874
Hv1	96656210	97178676	0.7538385
Hv1	97178676	97701142	0.8168474
Hv1	97701142	98223608	0.8653578
Hv1	98223608	98746074	0.8215023
Hv1	98746074	99268540	0.7824490
Hv1	99268540	99791006	0.8653578
Hv1	99791006	100313472	0.7018409
Hv1	100313472	100835938	0.8462943
Hv1	100835938	101358404	0.8476073
Hv1	101358404	101880870	0.8147018
Hv1	101880870	102403336	0.8340983
Hv1	102403336	102925802	0.8432051
Hv1	102925802	103448268	0.8667607
Hv1	103448268	103970734	0.8400642
Hv1	103970734	104493200	0.8328179
Hv1	104493200	105015666	0.8708566
Hv1	105015666	105538132	0.8638055
Hv1	105538132	106060598	0.8182255
Hv1	106060598	106583064	0.8095225
Hv1	106583064	107105530	0.8534680
Hv1	107105530	107627996	0.8358745
Hv1	107627996	108150462	0.8936658
Hv1	108150462	108672928	0.9009811
Hv1	108672928	109195394	0.8655549
Hv1	109195394	109717860	0.8472819
Hv1	109717860	110240326	0.8838795
Hv1	110240326	110762792	0.8754330
Hv1	110762792	111285258	0.8638744
Hv1	111285258	111807724	0.8313861
Hv1	111807724	112330190	0.8389885
Hv1	112330190	112852656	0.8411858
Hv1	112852656	113375122	0.7588666
Hv1	113375122	113897588	0.9013027
Hv1	113897588	114420054	0.8771135
Hv1	114420054	114942520	0.8193892
Hv1	114942520	115464986	0.8875104
Hv1	115464986	115987452	0.9036282
Hv1	115987452	116509918	0.8317020
Hv1	116509918	117032384	0.8523005
Hv1	117032384	117554850	0.8376756
Hv1	117554850	118077316	0.8761967
Hv1	118077316	118599782	0.8824000
Hv1	118599782	119122248	0.7769769
Hv1	119122248	119644714	0.8911145
Hv1	119644714	120167180	0.8760493
Hv1	120167180	120689646	0.8349137
Hv1	120689646	121212112	0.8260078
Hv1	121212112	121734578	0.8318551
Hv1	121734578	122257044	0.8716108
Hv1	122257044	122779510	0.8653271
Hv1	122779510	123301976	0.8207539
Hv1	123301976	123824442	0.7819380
Hv1	123824442	124346908	0.8230488
Hv1	124346908	124869374	0.8151612
Hv1	124869374	125391840	0.8548384
Hv1	125391840	125914306	0.8806640
Hv1	125914306	126436772	0.8469566
Hv1	126436772	126959238	0.8105695
Hv1	126959238	127481704	0.8728377
Hv1	127481704	128004170	0.8459440
Hv1	128004170	128526636	0.8247235
Hv1	128526636	129049102	0.8004846
Hv1	129049102	129571568	0.8394805
Hv1	129571568	130094034	0.8861419
Hv1	130094034	130616500	0.8753048
Hv1	130616500	131138966	0.5747226
Hv1	131138966	131661432	0.7085667
Hv1	131661432	132183898	0.8336294
Hv1	132183898	132706364	0.8127227
Hv1	132706364	133228830	0.8407246
Hv1	133228830	133751296	0.8993906
Hv1	133751296	134273762	0.8890990
Hv1	134273762	134796228	0.8765738
Hv1	134796228	135318694	0.8559102
Hv1	135318694	135841160	0.8364564
Hv1	135841160	136363626	0.8797989
Hv1	136363626	136886092	0.8195863
Hv1	136886092	137408558	0.8463766
Hv1	137408558	137931024	0.8905957
Hv1	137931024	138453490	0.8475690
Hv1	138453490	138975956	0.8821952
Hv1	138975956	139498422	0.8299028
Hv1	139498422	140020888	0.8862184
Hv1	140020888	140543354	0.7123947
Hv1	140543354	141065820	0.8507558
Hv1	141065820	141588286	0.8443459
Hv1	141588286	142110752	0.8485547
Hv1	142110752	142633218	0.8743593
Hv1	142633218	143155684	0.8366956
Hv1	143155684	143678150	0.8525301
Hv1	143678150	144200616	0.8406748
Hv1	144200616	144723082	0.8796706
Hv1	144723082	145245548	0.8403226
Hv1	145245548	145768014	0.8796362
Hv1	145768014	146290480	0.8449066
Hv1	146290480	146812946	0.8736473
Hv1	146812946	147335412	0.8025058
Hv1	147335412	147857878	0.8189968
Hv1	147857878	148380344	0.8107456
Hv1	148380344	148902810	0.8358592
Hv1	148902810	149425276	0.8519942
Hv1	149425276	149947742	0.8348562
Hv1	149947742	150470208	0.8313057
Hv1	150470208	150992674	0.8475786
Hv1	150992674	151515140	0.8098479
Hv1	151515140	152037606	0.7890580
Hv1	152037606	152560072	0.8709466
Hv1	152560072	153082538	0.7912840
Hv1	153082538	153605004	0.8591908
Hv1	153605004	154127470	0.8398116
Hv1	154127470	154649936	0.8406959
Hv1	154649936	155172402	0.8134960
Hv1	155172402	155694868	0.8803769
Hv1	155694868	156217334	0.7562923
Hv1	156217334	156739800	0.8573630
Hv1	156739800	157262266	0.8188533
Hv1	157262266	157784732	0.8754885
Hv1	157784732	158307198	0.8167919
Hv1	158307198	158829664	0.8342935
Hv1	158829664	159352130	0.7844702
Hv1	159352130	159874596	0.8484973
Hv1	159874596	160397062	0.8424740
Hv1	160397062	160919528	0.7709746
Hv1	160919528	161441994	0.8621556
Hv1	161441994	161964460	0.8852461
Hv1	161964460	162486926	0.8390843
Hv1	162486926	163009392	0.8686460
Hv1	163009392	163531858	0.8454120
Hv1	163531858	164054324	0.8978708
Hv1	164054324	164576790	0.8516592
Hv1	164576790	165099256	0.8631700
Hv1	165099256	165621722	0.8400930
Hv1	165621722	166144188	0.8753718
Hv1	166144188	166666654	0.8081329
Hv1	166666654	167189120	0.8445928
Hv1	167189120	167711586	0.8650841
Hv1	167711586	168234052	0.8126807
Hv1	168234052	168756518	0.8692776
Hv1	168756518	169278984	0.8709734
Hv1	169278984	169801450	0.8583333
Hv1	169801450	170323916	0.8071798
Hv1	170323916	170846382	0.8213491
Hv1	170846382	171368848	0.8428434
Hv1	171368848	171891314	0.8585228
Hv1	171891314	172413780	0.8391953
Hv1	172413780	172936246	0.8118844
Hv1	172936246	173458712	0.8326035
Hv1	173458712	173981178	0.8444741
Hv1	173981178	174503644	0.8550240
Hv1	174503644	175026110	0.8007239
Hv1	175026110	175548576	0.8606053
Hv1	175548576	176071042	0.8525646
Hv1	176071042	176593508	0.7640478
Hv1	176593508	177115974	0.8439573
Hv1	177115974	177638440	0.8068200
Hv1	177638440	178160906	0.8130979
Hv1	178160906	178683372	0.8161354
Hv1	178683372	179205838	0.8526698
Hv1	179205838	179728304	0.8817301
Hv1	179728304	180250770	0.8029422
Hv1	180250770	180773236	0.8698958
Hv1	180773236	181295702	0.8271524
Hv1	181295702	181818168	0.8239311
Hv1	181818168	182340634	0.8650094
Hv1	182340634	182863100	0.8165431
Hv1	182863100	183385566	0.7399639
Hv1	183385566	183908032	0.8445583
Hv1	183908032	184430498	0.7763223
Hv1	184430498	184952964	0.8352103
Hv1	184952964	185475430	0.8590664
Hv1	185475430	185997896	0.8393828
Hv1	185997896	186520362	0.8320580
Hv1	186520362	187042828	0.8752110
Hv1	187042828	187565294	0.8052773
Hv1	187565294	188087760	0.8657463
Hv1	188087760	188610226	0.8613670
Hv1	188610226	189132692	0.8260978
Hv1	189132692	189655158	0.7514901
Hv1	189655158	190177624	0.8194447
Hv1	190177624	190700090	0.7793636
Hv1	190700090	191222556	0.8204534
Hv1	191222556	191745022	0.8349290
Hv1	191745022	192267488	0.8494907
Hv1	192267488	192789954	0.7959504
Hv1	192789954	193312420	0.8012426
Hv1	193312420	193834886	0.8296368
Hv1	193834886	194357352	0.8159957
Hv1	194357352	194879818	0.8239158
Hv1	194879818	195402284	0.6797744
Hv1	195402284	195924750	0.8630303
Hv1	195924750	196447216	0.8388221
Hv1	196447216	196969682	0.8035489
Hv1	196969682	197492148	0.8429525
Hv1	197492148	198014614	0.8375607
Hv1	198014614	198537080	0.8497778
Hv1	198537080	199059546	0.8324982
Hv1	199059546	199582012	0.7424139
Hv1	199582012	200104478	0.8301573
Hv1	200104478	200626944	0.8345461
Hv1	200626944	201149410	0.8185260
Hv1	201149410	201671876	0.8091971
Hv1	201671876	202194342	0.7704961
Hv1	202194342	202716808	0.7969361
Hv1	202716808	203239274	0.8057558
Hv1	203239274	203761740	0.8112336
Hv1	203761740	204284206	0.7764257
Hv1	204284206	204806672	0.8054017
Hv1	204806672	205329138	0.8040619
Hv1	205329138	205851604	0.7760314
Hv1	205851604	206374070	0.6877232
Hv1	206374070	206896536	0.6702924
Hv1	206896536	207419002	0.8071492
Hv1	207419002	207941468	0.8688297
Hv1	207941468	208463934	0.8244192
Hv1	208463934	208986400	0.8211635
Hv1	208986400	209508866	0.7139623
Hv1	209508866	210031332	0.8054266
Hv1	210031332	210553798	0.7728216
Hv1	210553798	211076264	0.8447937
Hv1	211076264	211598730	0.7392941
Hv1	211598730	212121196	0.8308617
Hv1	212121196	212643662	0.8072085
Hv1	212643662	213166128	0.7979409
Hv1	213166128	213688594	0.7842348
Hv1	213688594	214211060	0.8325078
Hv1	214211060	214733526	0.7597930
Hv1	214733526	215255992	0.7765481
Hv1	215255992	215778458	0.8451095
Hv1	215778458	216300924	0.8446310
Hv1	216300924	216823390	0.8416107
Hv1	216823390	217345856	0.8389732
Hv1	217345856	217868322	0.8476743
Hv1	217868322	218390788	0.8549360
Hv1	218390788	218913254	0.8527253
Hv1	218913254	219435720	0.8694595
Hv1	219435720	219958186	0.8055529
Hv1	219958186	220480652	0.7635214
Hv1	220480652	221003118	0.7913586
Hv1	221003118	221525584	0.8360104
Hv1	221525584	222048050	0.7720866
Hv1	222048050	222570516	0.8618245
Hv1	222570516	223092982	0.8585879
Hv1	223092982	223615448	0.8440090
Hv1	223615448	224137914	0.8247005
Hv1	224137914	224660380	0.8040313
Hv1	224660380	225182846	0.8628715
Hv1	225182846	225705312	0.8519023
Hv1	225705312	226227778	0.8503654
Hv1	226227778	226750244	0.8149047
Hv1	226750244	227272710	0.8243982
Hv1	227272710	227795176	0.7754782
Hv1	227795176	228317642	0.8455038
Hv1	228317642	228840108	0.8756857
Hv1	228840108	229362574	0.8846623
Hv1	229362574	229885040	0.8260289
Hv1	229885040	230407506	0.7937052
Hv1	230407506	230929972	0.8268232
Hv1	230929972	231452438	0.8656410
Hv1	231452438	231974904	0.8477604
Hv1	231974904	232497370	0.8570433
Hv1	232497370	233019836	0.7775434
Hv1	233019836	233542302	0.7228528
Hv1	233542302	234064768	0.8322991
Hv1	234064768	234587234	0.8348371
Hv1	234587234	235109700	0.8598531
Hv1	235109700	235632166	0.8739459
Hv1	235632166	236154632	0.8599871
Hv1	236154632	236677098	0.8426501
Hv1	236677098	237199564	0.7869507
Hv1	237199564	237722030	0.8166771
Hv1	237722030	238244496	0.7832299
Hv1	238244496	238766962	0.8542718
Hv1	238766962	239289428	0.8128567
Hv1	239289428	239811894	0.7962662
Hv1	239811894	240334360	0.8419495
Hv1	240334360	240856826	0.8402365
Hv1	240856826	241379292	0.7994491
Hv1	241379292	241901758	0.8806678
Hv1	241901758	242424224	0.8780839
Hv1	242424224	242946690	0.8769336
Hv1	242946690	243469156	0.8300751
Hv1	243469156	243991622	0.8866835
Hv1	243991622	244514088	0.8190408
Hv1	244514088	245036554	0.8297095
Hv1	245036554	245559020	0.8257437
Hv1	245559020	246081486	0.8277342
Hv1	246081486	246603952	0.8318168
Hv1	246603952	247126418	0.8242489
Hv1	247126418	247648884	0.8513645
Hv1	247648884	248171350	0.8690135
Hv1	248171350	248693816	0.6786279
Hv1	248693816	249216282	0.8037117
Hv1	249216282	249738748	0.8170177
Hv1	249738748	250261214	0.8270356
Hv1	250261214	250783680	0.8408088
Hv1	250783680	251306146	0.8349711
Hv1	251306146	251828612	0.7985343
Hv1	251828612	252351078	0.8325346
Hv1	252351078	252873544	0.8623738
Hv1	252873544	253396010	0.7383600
Hv1	253396010	253918476	0.8493720
Hv1	253918476	254440942	0.8039432
Hv1	254440942	254963408	0.8116126
Hv1	254963408	255485874	0.8089790
Hv1	255485874	256008340	0.7645358
Hv1	256008340	256530806	0.8467996
Hv1	256530806	257053272	0.8201873
Hv1	257053272	257575738	0.8277400
Hv1	257575738	258098204	0.8178676
Hv1	258098204	258620670	0.8306608
Hv1	258620670	259143136	0.8242068
Hv1	259143136	259665602	0.8290893
Hv1	259665602	260188068	0.8580520
Hv1	260188068	260710534	0.8592138
Hv1	260710534	261233000	0.8130960
Hv1	261233000	261755466	0.8144645
Hv1	261755466	262277932	0.8371090
Hv1	262277932	262800398	0.8401963
Hv1	262800398	263322864	0.7600954
Hv1	263322864	263845330	0.8387129
Hv1	263845330	264367796	0.8067262
Hv1	264367796	264890262	0.8409619
Hv1	264890262	265412728	0.8151497
Hv1	265412728	265935194	0.8238928
Hv1	265935194	266457660	0.8216535
Hv1	266457660	266980126	0.7769597
Hv1	266980126	267502592	0.7839821
Hv1	267502592	268025058	0.8874702
Hv1	268025058	268547524	0.8447784
Hv1	268547524	269069990	0.8401331
Hv1	269069990	269592456	0.8568959
Hv1	269592456	270114922	0.7944632
Hv1	270114922	270637388	0.8194026
Hv1	270637388	271159854	0.8333078
Hv1	271159854	271682320	0.8706883
Hv1	271682320	272204786	0.8086440
Hv1	272204786	272727252	0.7898313
Hv1	272727252	273249718	0.8042226
Hv1	273249718	273772184	0.8654975
Hv1	273772184	274294650	0.8479997
Hv1	274294650	274817116	0.8341232
Hv1	274817116	275339582	0.8574874
Hv1	275339582	275862048	0.8238392
Hv1	275862048	276384514	0.8213989
Hv1	276384514	276906980	0.8771001
Hv1	276906980	277429446	0.8014914
Hv1	277429446	277951912	0.8392106
Hv1	277951912	278474378	0.8393714
Hv1	278474378	278996844	0.8124969
Hv1	278996844	279519310	0.8875601
Hv1	279519310	280041776	0.8125275
Hv1	280041776	280564242	0.8713122
Hv1	280564242	281086708	0.8335413
Hv1	281086708	281609174	0.8355912
Hv1	281609174	282131640	0.8193643
Hv1	282131640	282654106	0.8680928
Hv1	282654106	283176572	0.8347471
Hv1	283176572	283699038	0.8439764
Hv1	283699038	284221504	0.8456378
Hv1	284221504	284743970	0.8538890
Hv1	284743970	285266436	0.8077119
Hv1	285266436	285788902	0.8345845
Hv1	285788902	286311368	0.8031623
Hv1	286311368	286833834	0.8401504
Hv1	286833834	287356300	0.8022934
Hv1	287356300	287878766	0.8382536
Hv1	287878766	288401232	0.8485069
Hv1	288401232	288923698	0.7906352
Hv1	288923698	289446164	0.8768456
Hv1	289446164	289968630	0.8030666
Hv1	289968630	290491096	0.8583736
Hv1	290491096	291013562	0.7696118
Hv1	291013562	291536028	0.8552078
Hv1	291536028	292058494	0.8605708
Hv1	292058494	292580960	0.8221453
Hv1	292580960	293103426	0.8141602
Hv1	293103426	293625892	0.8491136
Hv1	293625892	294148358	0.8453737
Hv1	294148358	294670824	0.7393725
Hv1	294670824	295193290	0.7983524
Hv1	295193290	295715756	0.8377004
Hv1	295715756	296238222	0.8020465
Hv1	296238222	296760688	0.8009459
Hv1	296760688	297283154	0.8253494
Hv1	297283154	297805620	0.8650439
Hv1	297805620	298328086	0.7617567
Hv1	298328086	298850552	0.8180150
Hv1	298850552	299373018	0.8279008
Hv1	299373018	299895484	0.8195902
Hv1	299895484	300417950	0.8783366
Hv1	300417950	300940416	0.8369674
Hv1	300940416	301462882	0.8208209
Hv1	301462882	301985348	0.8056008
Hv1	301985348	302507814	0.8495960
Hv1	302507814	303030280	0.8643089
Hv1	303030280	303552746	0.7889011
Hv1	303552746	304075212	0.8258279
Hv1	304075212	304597678	0.8399035
Hv1	304597678	305120144	0.7935407
Hv1	305120144	305642610	0.8631738
Hv1	305642610	306165076	0.7768658
Hv1	306165076	306687542	0.7857717
Hv1	306687542	307210008	0.8043547
Hv1	307210008	307732474	0.8010033
Hv1	307732474	308254940	0.8344581
Hv1	308254940	308777406	0.8064755
Hv1	308777406	309299872	0.7857985
Hv1	309299872	309822338	0.8835714
Hv1	309822338	310344804	0.8271715
Hv1	310344804	310867270	0.7938067
Hv1	310867270	311389736	0.8091589
Hv1	311389736	311912202	0.8295583
Hv1	311912202	312434668	0.7659159
Hv1	312434668	312957134	0.8853648
Hv1	312957134	313479600	0.8312885
Hv1	313479600	314002066	0.8526411
Hv1	314002066	314524532	0.7871077
Hv1	314524532	315046998	0.8252460
Hv1	315046998	315569464	0.8501319
Hv1	315569464	316091930	0.8270624
Hv1	316091930	316614396	0.8094058
Hv1	316614396	317136862	0.8537225
Hv1	317136862	317659328	0.8630533
Hv1	317659328	318181794	0.8287066
Hv1	318181794	318704260	0.8244402
Hv1	318704260	319226726	0.8304330
Hv1	319226726	319749192	0.8342686
Hv1	319749192	320271658	0.8175020
Hv1	320271658	320794124	0.8202926
Hv1	320794124	321316590	0.8147937
Hv1	321316590	321839056	0.8343413
Hv1	321839056	322361522	0.8058247
Hv1	322361522	322883988	0.9019745
Hv1	322883988	323406454	0.8204936
Hv1	323406454	323928920	0.8169737
Hv1	323928920	324451386	0.7874063
Hv1	324451386	324973852	0.8299775
Hv1	324973852	325496318	0.7950757
Hv1	325496318	326018784	0.8642247
Hv1	326018784	326541250	0.8069807
Hv1	326541250	327063716	0.8406193
Hv1	327063716	327586182	0.8494065
Hv1	327586182	328108648	0.8091110
Hv1	328108648	328631114	0.8685809
Hv1	328631114	329153580	0.8558567
Hv1	329153580	329676046	0.8343280
Hv1	329676046	330198512	0.8148205
Hv1	330198512	330720978	0.8197107
Hv1	330720978	331243444	0.8029729
Hv1	331243444	331765910	0.8079339
Hv1	331765910	332288376	0.7591537
Hv1	332288376	332810842	0.7776181
Hv1	332810842	333333308	0.8199002
Hv1	333333308	333855774	0.8362171
Hv1	333855774	334378240	0.7746341
Hv1	334378240	334900706	0.8374937
Hv1	334900706	335423172	0.7786325
Hv1	335423172	335945638	0.8619068
Hv1	335945638	336468104	0.8257839
Hv1	336468104	336990570	0.7917932
Hv1	336990570	337513036	0.8440262
Hv1	337513036	338035502	0.7675275
Hv1	338035502	338557968	0.7949513
Hv1	338557968	339080434	0.8332523
Hv1	339080434	339602900	0.8397216
Hv1	339602900	340125366	0.7958202
Hv1	340125366	340647832	0.8459670
Hv1	340647832	341170298	0.8641175
Hv1	341170298	341692764	0.8782160
Hv1	341692764	342215230	0.7868416
Hv1	342215230	342737696	0.8581994
Hv1	342737696	343260162	0.8099647
Hv1	343260162	343782628	0.8045959
Hv1	343782628	344305094	0.8836843
Hv1	344305094	344827560	0.8167058
Hv1	344827560	345350026	0.7966126
Hv1	345350026	345872492	0.7899806
Hv1	345872492	346394958	0.8047011
Hv1	346394958	346917424	0.8202122
Hv1	346917424	347439890	0.7847152
Hv1	347439890	347962356	0.8361118
Hv1	347962356	348484822	0.8047528
Hv1	348484822	349007288	0.8311010
Hv1	349007288	349529754	0.8014838
Hv1	349529754	350052220	0.8123246
Hv1	350052220	350574686	0.8106039
Hv1	350574686	351097152	0.8008847
Hv1	351097152	351619618	0.8251063
Hv1	351619618	352142084	0.8585305
Hv1	352142084	352664550	0.8609613
Hv1	352664550	353187016	0.8412777
Hv1	353187016	353709482	0.8319125
Hv1	353709482	354231948	0.8280367
Hv1	354231948	354754414	0.8344486
Hv1	354754414	355276880	0.8508726
Hv1	355276880	355799346	0.7913051
Hv1	355799346	356321812	0.7968500
Hv1	356321812	356844278	0.8312158
Hv1	356844278	357366744	0.8270912
Hv1	357366744	357889210	0.8041078
Hv1	357889210	358411676	0.8360506
Hv1	358411676	358934142	0.8355013
Hv1	358934142	359456608	0.8355702
Hv1	359456608	359979074	0.8017039
Hv1	359979074	360501540	0.7961781
Hv1	360501540	361024006	0.8214104
Hv1	361024006	361546472	0.8131763
Hv1	361546472	362068938	0.7888246
Hv1	362068938	362591404	0.8020350
Hv1	362591404	363113870	0.8059893
Hv1	363113870	363636336	0.8192590
Hv1	363636336	364158802	0.7922908
Hv1	364158802	364681268	0.8109810
Hv1	364681268	365203734	0.8132912
Hv1	365203734	365726200	0.8542718
Hv1	365726200	366248666	0.8078976
Hv1	366248666	366771132	0.8231502
Hv1	366771132	367293598	0.8175269
Hv1	367293598	367816064	0.7933339
Hv1	367816064	368338530	0.8223310
Hv1	368338530	368860996	0.8366286
Hv1	368860996	369383462	0.8080373
Hv1	369383462	369905928	0.8257475
Hv1	369905928	370428394	0.7886351
Hv1	370428394	370950860	0.8162713
Hv1	370950860	371473326	0.8421811
Hv1	371473326	371995792	0.7856684
Hv1	371995792	372518258	0.8541972
Hv1	372518258	373040724	0.7593030
Hv1	373040724	373563190	0.7761328
Hv1	373563190	374085656	0.7996080
Hv1	374085656	374608122	0.8336945
Hv1	374608122	375130588	0.7319003
Hv1	375130588	375653054	0.8326781
Hv1	375653054	376175520	0.7215034
Hv1	376175520	376697986	0.8914015
Hv1	376697986	377220452	0.7799187
Hv1	377220452	377742918	0.8125160
Hv1	377742918	378265384	0.8084698
Hv1	378265384	378787850	0.8505070
Hv1	378787850	379310316	0.8194447
Hv1	379310316	379832782	0.7840874
Hv1	379832782	380355248	0.7736982
Hv1	380355248	380877714	0.8338897
Hv1	380877714	381400180	0.7734245
Hv1	381400180	381922646	0.7529983
Hv1	381922646	382445112	0.8060869
Hv1	382445112	382967578	0.7860435
Hv1	382967578	383490044	0.7098720
Hv1	383490044	384012510	0.8489739
Hv1	384012510	384534976	0.8532536
Hv1	384534976	385057442	0.7176467
Hv1	385057442	385579908	0.8392259
Hv1	385579908	386102374	0.8302186
Hv1	386102374	386624840	0.8553686
Hv1	386624840	387147306	0.7444523
Hv1	387147306	387669772	0.7981476
Hv1	387669772	388192238	0.8292023
Hv1	388192238	388714704	0.8065539
Hv1	388714704	389237170	0.7872130
Hv1	389237170	389759636	0.8522335
Hv1	389759636	390282102	0.8273208
Hv1	390282102	390804568	0.8507137
Hv1	390804568	391327034	0.7946297
Hv1	391327034	391849500	0.7934909
Hv1	391849500	392371966	0.8565686
Hv1	392371966	392894432	0.7158322
Hv1	392894432	393416898	0.8196725
Hv1	393416898	393939364	0.7885355
Hv1	393939364	394461830	0.8188609
Hv1	394461830	394984296	0.8073769
Hv1	394984296	395506762	0.7255400
Hv1	395506762	396029228	0.7474993
Hv1	396029228	396551694	0.7280282
Hv1	396551694	397074160	0.8228478
Hv1	397074160	397596626	0.8572788
Hv1	397596626	398119092	0.7576780
Hv1	398119092	398641558	0.7643483
Hv1	398641558	399164024	0.7432311
Hv1	399164024	399686490	0.8417026
Hv1	399686490	400208956	0.8147784
Hv1	400208956	400731422	0.7963906
Hv1	400731422	401253888	0.8558126
Hv1	401253888	401776354	0.8055816
Hv1	401776354	402298820	0.8747536
Hv1	402298820	402821286	0.7746935
Hv1	402821286	403343752	0.8642706
Hv1	403343752	403866218	0.7444102
Hv1	403866218	404388684	0.7599251
Hv1	404388684	404911150	0.6902497
Hv1	404911150	405433616	0.8153372
Hv1	405433616	405956082	0.8075722
Hv1	405956082	406478548	0.8802946
Hv1	406478548	407001014	0.7565028
Hv1	407001014	407523480	0.7938679
Hv1	407523480	408045946	0.7430876
Hv1	408045946	408568412	0.8067338
Hv1	408568412	409090878	0.7575651
Hv1	409090878	409613344	0.8015622
Hv1	409613344	410135810	0.7903557
Hv1	410135810	410658276	0.7996252
Hv1	410658276	411180742	0.6018076
Hv1	411180742	411703208	0.7771759
Hv1	411703208	412225674	0.8099647
Hv1	412225674	412748140	0.8108279
Hv1	412748140	413270606	0.8367549
Hv1	413270606	413793072	0.7792526
Hv1	413793072	414315538	0.8271696
Hv1	414315538	414838004	0.8214123
Hv1	414838004	415360470	0.6993508
Hv1	415360470	415882936	0.8413122
Hv1	415882936	416405402	0.8309479
Hv1	416405402	416927868	0.8264518
Hv1	416927868	417450334	0.8139688
Hv1	417450334	417972800	0.7701324
Hv1	417972800	418495266	0.7931502
Hv1	418495266	419017732	0.8120643
Hv1	419017732	419540198	0.7817791
Hv1	419540198	420062664	0.7670432
Hv1	420062664	420585130	0.7846444
Hv1	420585130	421107596	0.7719928
Hv1	421107596	421630062	0.7721670
Hv1	421630062	422152528	0.7315443
Hv1	422152528	422674994	0.8525052
Hv1	422674994	423197460	0.7631559
Hv1	423197460	423719926	0.8168187
Hv1	423719926	424242392	0.8011985
Hv1	424242392	424764858	0.7898964
Hv1	424764858	425287324	0.7689802
Hv1	425287324	425809790	0.8009574
Hv1	425809790	426332256	0.8251025
Hv1	426332256	426854722	0.7732561
Hv1	426854722	427377188	0.8045117
Hv1	427377188	427899654	0.7803226
Hv1	427899654	428422120	0.7071771
Hv1	428422120	428944586	0.7448044
Hv1	428944586	429467052	0.7829428
Hv1	429467052	429989518	0.8077617
Hv1	429989518	430511984	0.7561659
Hv1	430511984	431034450	0.8121352
Hv1	431034450	431556916	0.7869794
Hv1	431556916	432079382	0.8156741
Hv1	432079382	432601848	0.8427324
Hv1	432601848	433124314	0.7792565
Hv1	433124314	433646780	0.8694174
Hv1	433646780	434169246	0.7828107
Hv1	434169246	434691712	0.8031412
Hv1	434691712	435214178	0.7466821
Hv1	435214178	435736644	0.7847114
Hv1	435736644	436259110	0.7829620
Hv1	436259110	436781576	0.8214831
Hv1	436781576	437304042	0.8088717
Hv1	437304042	437826508	0.8039413
Hv1	437826508	438348974	0.7703640
Hv1	438348974	438871440	0.7859229
Hv1	438871440	439393906	0.7472275
Hv1	439393906	439916372	0.7518901
Hv1	439916372	440438838	0.7412789
Hv1	440438838	440961304	0.7120520
Hv1	440961304	441483770	0.7757844
Hv1	441483770	442006236	0.6838378
Hv1	442006236	442528702	0.7546175
Hv1	442528702	443051168	0.7180142
Hv1	443051168	443573634	0.8142214
Hv1	443573634	444096100	0.8266184
Hv1	444096100	444618566	0.7512968
Hv1	444618566	445141032	0.7785904
Hv1	445141032	445663498	0.6797476
Hv1	445663498	446185964	0.7568187
Hv1	446185964	446708430	0.7696539
Hv1	446708430	447230896	0.7664767
Hv1	447230896	447753362	0.7884264
Hv1	447753362	448275828	0.8091646
Hv1	448275828	448798294	0.7608093
Hv1	448798294	449320760	0.7322467
Hv1	449320760	449843226	0.6780154
Hv1	449843226	450365692	0.5975623
Hv1	450365692	450888158	0.6843450
Hv1	450888158	451410624	0.7676212
Hv1	451410624	451933090	0.7509311
Hv1	451933090	452455556	0.7478496
Hv1	452455556	452978022	0.7510211
Hv1	452978022	453500488	0.8110767
Hv1	453500488	454022954	0.6828100
Hv1	454022954	454545420	0.7882159
Hv1	454545420	455067886	0.8305842
Hv1	455067886	455590352	0.7272473
Hv1	455590352	456112818	0.8031776
Hv1	456112818	456635284	0.7690682
Hv1	456635284	457157750	0.7103391
Hv1	457157750	457680216	0.6879242
Hv1	457680216	458202682	0.8175346
Hv1	458202682	458725148	0.6938289
Hv1	458725148	459247614	0.6825880
Hv1	459247614	459770080	0.7072901
Hv1	459770080	460292546	0.7762591
Hv1	460292546	460815012	0.7186822
Hv1	460815012	461337478	0.7184257
Hv1	461337478	461859944	0.8140951
Hv1	461859944	462382410	0.6905311
Hv1	462382410	462904876	0.6967535
Hv1	462904876	463427342	0.7446054
Hv1	463427342	463949808	0.8327317
Hv1	463949808	464472274	0.7685323
Hv1	464472274	464994740	0.7448561
Hv1	464994740	465517206	0.7951427
Hv1	465517206	466039672	0.7184295
Hv1	466039672	466562138	0.7834079
Hv1	466562138	467084604	0.7985649
Hv1	467084604	467607070	0.7218537
Hv1	467607070	468129536	0.7458419
Hv1	468129536	468652002	0.7672806
Hv1	468652002	469174468	0.8216420
Hv1	469174468	469696934	0.7739202
Hv1	469696934	470219400	0.7417114
Hv1	470219400	470741866	0.7696041
Hv1	470741866	471264332	0.8055989
Hv1	471264332	471786798	0.8326743
Hv1	471786798	472309264	0.7050890
Hv1	472309264	472831730	0.7450781
Hv1	472831730	473354196	0.7551228
Hv1	473354196	473876662	0.7983390
Hv1	473876662	474399128	0.8135783
Hv1	474399128	474921594	0.8138558
Hv1	474921594	475444060	0.7897413
Hv1	475444060	475966526	0.7082604
Hv1	475966526	476488992	0.6669161
Hv1	476488992	477011458	0.7594006
Hv1	477011458	477533924	0.7027003
Hv1	477533924	478056390	0.6241956
Hv1	478056390	478578856	0.7287422
Hv1	478578856	479101322	0.7137460
Hv1	479101322	479623788	0.7298619
Hv1	479623788	480146254	0.7382796
Hv1	480146254	480668720	0.7108597
Hv1	480668720	481191186	0.6883472
Hv1	481191186	481713652	0.7463778
Hv1	481713652	482236118	0.7314619
Hv1	482236118	482758584	0.7255515
Hv1	482758584	483281050	0.7107792
Hv1	483281050	483803516	0.6732438
Hv1	483803516	484325982	0.6249919
Hv1	484325982	484848448	0.6232348
Hv1	484848448	485370914	0.7686625
Hv1	485370914	485893380	0.7473788
Hv1	485893380	486415846	0.7182956
Hv1	486415846	486938312	0.5917457
Hv1	486938312	487460778	0.7381361
Hv1	487460778	487983244	0.6710771
Hv1	487983244	488505710	0.7414243
Hv1	488505710	489028176	0.5747168
Hv1	489028176	489550642	0.7321357
Hv1	489550642	490073108	0.5833738
Hv1	490073108	490595574	0.6875873
Hv1	490595574	491118040	0.6594821
Hv1	491118040	491640506	0.6003051
Hv1	491640506	492162972	0.6740879
Hv1	492162972	492685438	0.6725988
Hv1	492685438	493207904	0.6311856
Hv1	493207904	493730370	0.6341178
Hv1	493730370	494252836	0.6600812
Hv1	494252836	494775302	0.6529076
Hv1	494775302	495297768	0.6009597
Hv1	495297768	495820234	0.5581052
Hv1	495820234	496342700	0.7005624
Hv1	496342700	496865166	0.6931552
Hv1	496865166	497387632	0.5430114
Hv1	497387632	497910098	0.6670214
Hv1	497910098	498432564	0.6785609
Hv1	498432564	498955030	0.5813527
Hv1	498955030	499477496	0.5711989
Hv1	499477496	499999962	0.5264285
Hv1	499999962	500522428	0.5384159
Hv1	500522428	501044894	0.4966524
Hv1	501044894	501567360	0.6515601
Hv1	501567360	502089826	0.5103050
Hv1	502089826	502612292	0.5592479
Hv1	502612292	503134758	0.6273767
Hv1	503134758	503657224	0.6082865
Hv1	503657224	504179690	0.5569894
Hv1	504179690	504702156	0.5660234
Hv1	504702156	505224622	0.6047571
Hv1	505224622	505747088	0.5875808
Hv1	505747088	506269554	0.5829757
Hv1	506269554	506792020	0.5705845
Hv1	506792020	507314486	0.5894087
Hv1	507314486	507836952	0.6545689
Hv1	507836952	508359418	0.6364280
Hv1	508359418	508881884	0.6359878
Hv1	508881884	509404350	0.5875406
Hv1	509404350	509926816	0.6414753
Hv1	509926816	510449282	0.4563091
Hv1	510449282	510971748	0.6022305
Hv1	510971748	511494214	0.7312590
Hv1	511494214	512016680	0.6176708
Hv1	512016680	512539146	0.4832315
Hv1	512539146	513061612	0.6890247
Hv1	513061612	513584078	0.5892938
Hv1	513584078	514106544	0.4539262
Hv1	514106544	514629010	0.5528513
Hv1	514629010	515151476	0.5183648
Hv1	515151476	515673942	0.5254677
Hv1	515673942	516196408	0.5588077
Hv1	516196408	516718874	0.6848981
Hv1	516718874	517241340	0.6394503
Hv1	517241340	517763806	0.5886699
Hv1	517763806	518286272	0.6281078
Hv1	518286272	518808738	0.4929067
Hv1	518808738	519331204	0.6084626
Hv1	519331204	519853670	0.6430715
Hv1	519853670	520376136	0.6569155
Hv1	520376136	520898602	0.6110292
Hv1	520898602	521421068	0.6410580
Hv1	521421068	521943534	0.5594010
Hv1	521943534	522466905	0.6764972
Hv2	0	675310	0.5943493
Hv2	675310	1350620	0.4934697
Hv2	1350620	2025930	0.5497519
Hv2	2025930	2701240	0.5025337
Hv2	2701240	3376550	0.5483112
Hv2	3376550	4051860	0.6494144
Hv2	4051860	4727170	0.6787460
Hv2	4727170	5402480	0.5208364
Hv2	5402480	6077790	0.5227348
Hv2	6077790	6753100	0.7238142
Hv2	6753100	7428410	0.7042277
Hv2	7428410	8103720	0.5156595
Hv2	8103720	8779030	0.4798966
Hv2	8779030	9454340	0.6530823
Hv2	9454340	10129650	0.5126446
Hv2	10129650	10804960	0.5465342
Hv2	10804960	11480270	0.4924672
Hv2	11480270	12155580	0.4574107
Hv2	12155580	12830890	0.5788409
Hv2	12830890	13506200	0.5593757
Hv2	13506200	14181510	0.5268381
Hv2	14181510	14856820	0.5379115
Hv2	14856820	15532130	0.4644015
Hv2	15532130	16207440	0.4648487
Hv2	16207440	16882750	0.5806844
Hv2	16882750	17558060	0.7649080
Hv2	17558060	18233370	0.6192815
Hv2	18233370	18908680	0.6651997
Hv2	18908680	19583990	0.5797219
Hv2	19583990	20259300	0.7091958
Hv2	20259300	20934610	0.6785876
Hv2	20934610	21609920	0.5249885
Hv2	21609920	22285230	0.5950245
Hv2	22285230	22960540	0.5670418
Hv2	22960540	23635850	0.5989664
Hv2	23635850	24311160	0.4967896
Hv2	24311160	24986470	0.6260887
Hv2	24986470	25661780	0.6706002
Hv2	25661780	26337090	0.5819298
Hv2	26337090	27012400	0.6161659
Hv2	27012400	27687710	0.6845108
Hv2	27687710	28363020	0.6349247
Hv2	28363020	29038330	0.6916586
Hv2	29038330	29713640	0.6520961
Hv2	29713640	30388950	0.6553272
Hv2	30388950	31064260	0.6977492
Hv2	31064260	31739570	0.7114392
Hv2	31739570	32414880	0.7186018
Hv2	32414880	33090190	0.7308036
Hv2	33090190	33765500	0.7818469
Hv2	33765500	34440810	0.7013712
Hv2	34440810	35116120	0.7709718
Hv2	35116120	35791430	0.6857117
Hv2	35791430	36466740	0.7683716
Hv2	36466740	37142050	0.7310361
Hv2	37142050	37817360	0.7539441
Hv2	37817360	38492670	0.6503517
Hv2	38492670	39167980	0.6187084
Hv2	39167980	39843290	0.7011995
Hv2	39843290	40518600	0.7348655
Hv2	40518600	41193910	0.7433890
Hv2	41193910	41869220	0.6835142
Hv2	41869220	42544530	0.7070871
Hv2	42544530	43219840	0.7679273
Hv2	43219840	43895150	0.7384416
Hv2	43895150	44570460	0.7249574
Hv2	44570460	45245770	0.8000267
Hv2	45245770	45921080	0.6567014
Hv2	45921080	46596390	0.7173476
Hv2	46596390	47271700	0.7090077
Hv2	47271700	47947010	0.7773970
Hv2	47947010	48622320	0.6926804
Hv2	48622320	49297630	0.7578845
Hv2	49297630	49972940	0.7612948
Hv2	49972940	50648250	0.7499000
Hv2	50648250	51323560	0.6953207
Hv2	51323560	51998870	0.7188846
Hv2	51998870	52674180	0.7696480
Hv2	52674180	53349490	0.7562645
Hv2	53349490	54024800	0.7345027
Hv2	54024800	54700110	0.7597978
Hv2	54700110	55375420	0.7822081
Hv2	55375420	56050730	0.7743658
Hv2	56050730	56726040	0.7575899
Hv2	56726040	57401350	0.7598792
Hv2	57401350	58076660	0.7704728
Hv2	58076660	58751970	0.7288490
Hv2	58751970	59427280	0.7790970
Hv2	59427280	60102590	0.7792599
Hv2	60102590	60777900	0.7938724
Hv2	60777900	61453210	0.6959707
Hv2	61453210	62128520	0.7832506
Hv2	62128520	62803830	0.7866994
Hv2	62803830	63479140	0.7606062
Hv2	63479140	64154450	0.7976011
Hv2	64154450	64829760	0.8126075
Hv2	64829760	65505070	0.7690098
Hv2	65505070	66180380	0.7511395
Hv2	66180380	66855690	0.7430528
Hv2	66855690	67531000	0.8010736
Hv2	67531000	68206310	0.7873169
Hv2	68206310	68881620	0.8045446
Hv2	68881620	69556930	0.7900357
Hv2	69556930	70232240	0.7729369
Hv2	70232240	70907550	0.7389184
Hv2	70907550	71582860	0.7612563
Hv2	71582860	72258170	0.7923635
Hv2	72258170	72933480	0.7774119
Hv2	72933480	73608790	0.8087752
Hv2	73608790	74284100	0.8561090
Hv2	74284100	74959410	0.7966341
Hv2	74959410	75634720	0.7983297
Hv2	75634720	76310030	0.7950645
Hv2	76310030	76985340	0.8491049
Hv2	76985340	77660650	0.7362663
Hv2	77660650	78335960	0.8036398
Hv2	78335960	79011270	0.7868253
Hv2	79011270	79686580	0.7248034
Hv2	79686580	80361890	0.8236158
Hv2	80361890	81037200	0.7716471
Hv2	81037200	81712510	0.7300795
Hv2	81712510	82387820	0.7790822
Hv2	82387820	83063130	0.8060505
Hv2	83063130	83738440	0.7766477
Hv2	83738440	84413750	0.8212302
Hv2	84413750	85089060	0.8595030
Hv2	85089060	85764370	0.7776710
Hv2	85764370	86439680	0.8241963
Hv2	86439680	87114990	0.8571264
Hv2	87114990	87790300	0.8171314
Hv2	87790300	88465610	0.8364766
Hv2	88465610	89140920	0.8049948
Hv2	89140920	89816230	0.8611082
Hv2	89816230	90491540	0.8169404
Hv2	90491540	91166850	0.8217796
Hv2	91166850	91842160	0.7637678
Hv2	91842160	92517470	0.8334335
Hv2	92517470	93192780	0.7822289
Hv2	93192780	93868090	0.8355807
Hv2	93868090	94543400	0.8094060
Hv2	94543400	95218710	0.7683731
Hv2	95218710	95894020	0.7919622
Hv2	95894020	96569330	0.8064785
Hv2	96569330	97244640	0.8585257
Hv2	97244640	97919950	0.7976411
Hv2	97919950	98595260	0.8274511
Hv2	98595260	99270570	0.8393671
Hv2	99270570	99945880	0.8016999
Hv2	99945880	100621190	0.8284951
Hv2	100621190	101296500	0.8238172
Hv2	101296500	101971810	0.8084243
Hv2	101971810	102647120	0.7620737
Hv2	102647120	103322430	0.8031097
Hv2	103322430	103997740	0.7982186
Hv2	103997740	104673050	0.8904281
Hv2	104673050	105348360	0.7980986
Hv2	105348360	106023670	0.7905880
Hv2	106023670	106698980	0.8094312
Hv2	106698980	107374290	0.7692142
Hv2	107374290	108049600	0.8153722
Hv2	108049600	108724910	0.8376775
Hv2	108724910	109400220	0.8329226
Hv2	109400220	110075530	0.7933024
Hv2	110075530	110750840	0.8204247
Hv2	110750840	111426150	0.8062519
Hv2	111426150	112101460	0.7815122
Hv2	112101460	112776770	0.7830063
Hv2	112776770	113452080	0.7976825
Hv2	113452080	114127390	0.8416653
Hv2	114127390	114802700	0.8419482
Hv2	114802700	115478010	0.8076690
Hv2	115478010	116153320	0.8551184
Hv2	116153320	116828630	0.8553464
Hv2	116828630	117503940	0.8278331
Hv2	117503940	118179250	0.8257955
Hv2	118179250	118854560	0.8100206
Hv2	118854560	119529870	0.8080674
Hv2	119529870	120205180	0.8195555
Hv2	120205180	120880490	0.8181013
Hv2	120880490	121555800	0.8007522
Hv2	121555800	122231110	0.8106055
Hv2	122231110	122906420	0.8103864
Hv2	122906420	123581730	0.8621300
Hv2	123581730	124257040	0.7836578
Hv2	124257040	124932350	0.8070205
Hv2	124932350	125607660	0.8221084
Hv2	125607660	126282970	0.8426693
Hv2	126282970	126958280	0.8498171
Hv2	126958280	127633590	0.8107521
Hv2	127633590	128308900	0.8137240
Hv2	128308900	128984210	0.8440435
Hv2	128984210	129659520	0.8625106
Hv2	129659520	130334830	0.8327982
Hv2	130334830	131010140	0.8447054
Hv2	131010140	131685450	0.8401149
Hv2	131685450	132360760	0.8340614
Hv2	132360760	133036070	0.8270335
Hv2	133036070	133711380	0.7990360
Hv2	133711380	134386690	0.8352001
Hv2	134386690	135062000	0.8129629
Hv2	135062000	135737310	0.8604256
Hv2	135737310	136412620	0.8216641
Hv2	136412620	137087930	0.7727236
Hv2	137087930	137763240	0.7890865
Hv2	137763240	138438550	0.8775126
Hv2	138438550	139113860	0.8376375
Hv2	139113860	139789170	0.8366839
Hv2	139789170	140464480	0.8305919
Hv2	140464480	141139790	0.8362056
Hv2	141139790	141815100	0.8572981
Hv2	141815100	142490410	0.7917653
Hv2	142490410	143165720	0.8513808
Hv2	143165720	143841030	0.8450208
Hv2	143841030	144516340	0.8187677
Hv2	144516340	145191650	0.8351513
Hv2	145191650	145866960	0.8418223
Hv2	145866960	146542270	0.8297123
Hv2	146542270	147217580	0.8406984
Hv2	147217580	147892890	0.8092091
Hv2	147892890	148568200	0.7987487
Hv2	148568200	149243510	0.8221483
Hv2	149243510	149918820	0.8273548
Hv2	149918820	150594130	0.8542255
Hv2	150594130	151269440	0.8879818
Hv2	151269440	151944750	0.8241934
Hv2	151944750	152620060	0.8968651
Hv2	152620060	153295370	0.8436644
Hv2	153295370	153970680	0.8125187
Hv2	153970680	154645990	0.8572374
Hv2	154645990	155321300	0.8112497
Hv2	155321300	155996610	0.8287942
Hv2	155996610	156671920	0.8445114
Hv2	156671920	157347230	0.7848573
Hv2	157347230	158022540	0.8572522
Hv2	158022540	158697850	0.8291570
Hv2	158697850	159373160	0.8690675
Hv2	159373160	160048470	0.8101094
Hv2	160048470	160723780	0.7839718
Hv2	160723780	161399090	0.8390325
Hv2	161399090	162074400	0.8263094
Hv2	162074400	162749710	0.8110468
Hv2	162749710	163425020	0.7609838
Hv2	163425020	164100330	0.8354578
Hv2	164100330	164775640	0.8594068
Hv2	164775640	165450950	0.8016837
Hv2	165450950	166126260	0.7874162
Hv2	166126260	166801570	0.8379011
Hv2	166801570	167476880	0.8077816
Hv2	167476880	168152190	0.8308614
Hv2	168152190	168827500	0.7972620
Hv2	168827500	169502810	0.7803187
Hv2	169502810	170178120	0.8377916
Hv2	170178120	170853430	0.8617005
Hv2	170853430	171528740	0.8482978
Hv2	171528740	172204050	0.8387318
Hv2	172204050	172879360	0.8150864
Hv2	172879360	173554670	0.8530083
Hv2	173554670	174229980	0.8113903
Hv2	174229980	174905290	0.8643290
Hv2	174905290	175580600	0.8091661
Hv2	175580600	176255910	0.8012232
Hv2	176255910	176931220	0.8539323
Hv2	176931220	177606530	0.8232930
Hv2	177606530	178281840	0.8263005
Hv2	178281840	178957150	0.7914498
Hv2	178957150	179632460	0.8306896
Hv2	179632460	180307770	0.8156639
Hv2	180307770	180983080	0.8246109
Hv2	180983080	181658390	0.8470495
Hv2	181658390	182333700	0.7964565
Hv2	182333700	183009010	0.8370911
Hv2	183009010	183684320	0.8129733
Hv2	183684320	184359630	0.8264560
Hv2	184359630	185034940	0.7380551
Hv2	185034940	185710250	0.8728806
Hv2	185710250	186385560	0.8458545
Hv2	186385560	187060870	0.8500200
Hv2	187060870	187736180	0.8280241
Hv2	187736180	188411490	0.8171906
Hv2	188411490	189086800	0.8113948
Hv2	189086800	189762110	0.7773289
Hv2	189762110	190437420	0.8535265
Hv2	190437420	191112730	0.8572256
Hv2	191112730	191788040	0.7736773
Hv2	191788040	192463350	0.7968252
Hv2	192463350	193138660	0.8504361
Hv2	193138660	193813970	0.8782574
Hv2	193813970	194489280	0.7761754
Hv2	194489280	195164590	0.8315588
Hv2	195164590	195839900	0.8432542
Hv2	195839900	196515210	0.8690423
Hv2	196515210	197190520	0.8617479
Hv2	197190520	197865830	0.8310598
Hv2	197865830	198541140	0.8487450
Hv2	198541140	199216450	0.8094445
Hv2	199216450	199891760	0.8398128
Hv2	199891760	200567070	0.7887207
Hv2	200567070	201242380	0.8468778
Hv2	201242380	201917690	0.8412018
Hv2	201917690	202593000	0.7849817
Hv2	202593000	203268310	0.8123217
Hv2	203268310	203943620	0.7911552
Hv2	203943620	204618930	0.8151101
Hv2	204618930	205294240	0.7532570
Hv2	205294240	205969550	0.8064281
Hv2	205969550	206644860	0.8112822
Hv2	206644860	207320170	0.6220936
Hv2	207320170	207995480	0.8713806
Hv2	207995480	208670790	0.7999289
Hv2	208670790	209346100	0.8155543
Hv2	209346100	210021410	0.8627697
Hv2	210021410	210696720	0.8317943
Hv2	210696720	211372030	0.8279590
Hv2	211372030	212047340	0.7691727
Hv2	212047340	212722650	0.8470199
Hv2	212722650	213397960	0.8547437
Hv2	213397960	214073270	0.8306067
Hv2	214073270	214748580	0.8312938
Hv2	214748580	215423890	0.8594275
Hv2	215423890	216099200	0.8390132
Hv2	216099200	216774510	0.7846841
Hv2	216774510	217449820	0.7918527
Hv2	217449820	218125130	0.8825132
Hv2	218125130	218800440	0.8472006
Hv2	218800440	219475750	0.8143194
Hv2	219475750	220151060	0.8363803
Hv2	220151060	220826370	0.9010143
Hv2	220826370	221501680	0.7866417
Hv2	221501680	222176990	0.8451600
Hv2	222176990	222852300	0.7979980
Hv2	222852300	223527610	0.8176053
Hv2	223527610	224202920	0.8045534
Hv2	224202920	224878230	0.8474404
Hv2	224878230	225553540	0.8486680
Hv2	225553540	226228850	0.8439043
Hv2	226228850	226904160	0.7819417
Hv2	226904160	227579470	0.8104234
Hv2	227579470	228254780	0.7950867
Hv2	228254780	228930090	0.8346537
Hv2	228930090	229605400	0.8372007
Hv2	229605400	230280710	0.8606240
Hv2	230280710	230956020	0.8390976
Hv2	230956020	231631330	0.8068827
Hv2	231631330	232306640	0.7987828
Hv2	232306640	232981950	0.7708978
Hv2	232981950	233657260	0.8248094
Hv2	233657260	234332570	0.8009699
Hv2	234332570	235007880	0.8609202
Hv2	235007880	235683190	0.8466141
Hv2	235683190	236358500	0.8483260
Hv2	236358500	237033810	0.8243029
Hv2	237033810	237709120	0.8162725
Hv2	237709120	238384430	0.8077357
Hv2	238384430	239059740	0.8168116
Hv2	239059740	239735050	0.8007715
Hv2	239735050	240410360	0.7471635
Hv2	240410360	241085670	0.8333521
Hv2	241085670	241760980	0.7928655
Hv2	241760980	242436290	0.8390561
Hv2	242436290	243111600	0.7966874
Hv2	243111600	243786910	0.8377886
Hv2	243786910	244462220	0.7983000
Hv2	244462220	245137530	0.8297538
Hv2	245137530	245812840	0.8451422
Hv2	245812840	246488150	0.8821415
Hv2	246488150	247163460	0.8182316
Hv2	247163460	247838770	0.8428085
Hv2	247838770	248514080	0.7793354
Hv2	248514080	249189390	0.8218462
Hv2	249189390	249864700	0.8316655
Hv2	249864700	250540010	0.8630540
Hv2	250540010	251215320	0.8657579
Hv2	251215320	251890630	0.7828894
Hv2	251890630	252565940	0.8446847
Hv2	252565940	253241250	0.8169226
Hv2	253241250	253916560	0.8688691
Hv2	253916560	254591870	0.8001925
Hv2	254591870	255267180	0.8350091
Hv2	255267180	255942490	0.8285824
Hv2	255942490	256617800	0.8097777
Hv2	256617800	257293110	0.7989664
Hv2	257293110	257968420	0.8425775
Hv2	257968420	258643730	0.8392842
Hv2	258643730	259319040	0.8377071
Hv2	259319040	259994350	0.8233034
Hv2	259994350	260669660	0.7972531
Hv2	260669660	261344970	0.8416638
Hv2	261344970	262020280	0.8016778
Hv2	262020280	262695590	0.7876635
Hv2	262695590	263370900	0.8478565
Hv2	263370900	264046210	0.8353497
Hv2	264046210	264721520	0.7759518
Hv2	264721520	265396830	0.8345678
Hv2	265396830	266072140	0.8014201
Hv2	266072140	266747450	0.8478773
Hv2	266747450	267422760	0.8174039
Hv2	267422760	268098070	0.8262620
Hv2	268098070	268773380	0.8255275
Hv2	268773380	269448690	0.8517614
Hv2	269448690	270124000	0.7774755
Hv2	270124000	270799310	0.8477188
Hv2	270799310	271474620	0.8442893
Hv2	271474620	272149930	0.7922984
Hv2	272149930	272825240	0.7978780
Hv2	272825240	273500550	0.8116539
Hv2	273500550	274175860	0.7871600
Hv2	274175860	274851170	0.7987828
Hv2	274851170	275526480	0.8658364
Hv2	275526480	276201790	0.8010144
Hv2	276201790	276877100	0.8031541
Hv2	276877100	277552410	0.7892390
Hv2	277552410	278227720	0.8005968
Hv2	278227720	278903030	0.8207505
Hv2	278903030	279578340	0.8220950
Hv2	279578340	280253650	0.8370808
Hv2	280253650	280928960	0.8632391
Hv2	280928960	281604270	0.8174453
Hv2	281604270	282279580	0.8445647
Hv2	282279580	282954890	0.8332528
Hv2	282954890	283630200	0.8168693
Hv2	283630200	284305510	0.8174276
Hv2	284305510	284980820	0.8134176
Hv2	284980820	285656130	0.7262087
Hv2	285656130	286331440	0.8108957
Hv2	286331440	287006750	0.8313426
Hv2	287006750	287682060	0.8629578
Hv2	287682060	288357370	0.8048526
Hv2	288357370	289032680	0.8187943
Hv2	289032680	289707990	0.8166457
Hv2	289707990	290383300	0.8099273
Hv2	290383300	291058610	0.8281870
Hv2	291058610	291733920	0.8268810
Hv2	291733920	292409230	0.8007833
Hv2	292409230	293084540	0.8183575
Hv2	293084540	293759850	0.8638403
Hv2	293759850	294435160	0.7429862
Hv2	294435160	295110470	0.8071715
Hv2	295110470	295785780	0.7734092
Hv2	295785780	296461090	0.8286446
Hv2	296461090	297136400	0.7719951
Hv2	297136400	297811710	0.8016081
Hv2	297811710	298487020	0.7498334
Hv2	298487020	299162330	0.7747464
Hv2	299162330	299837640	0.8085309
Hv2	299837640	300512950	0.8181694
Hv2	300512950	301188260	0.8088182
Hv2	301188260	301863570	0.8107210
Hv2	301863570	302538880	0.7889903
Hv2	302538880	303214190	0.7493610
Hv2	303214190	303889500	0.7121603
Hv2	303889500	304564810	0.8058758
Hv2	304564810	305240120	0.7723919
Hv2	305240120	305915430	0.7406836
Hv2	305915430	306590740	0.7854689
Hv2	306590740	307266050	0.8239297
Hv2	307266050	307941360	0.8335165
Hv2	307941360	308616670	0.8070131
Hv2	308616670	309291980	0.8150390
Hv2	309291980	309967290	0.7489642
Hv2	309967290	310642600	0.8323274
Hv2	310642600	311317910	0.7682220
Hv2	311317910	311993220	0.7797930
Hv2	311993220	312668530	0.8392116
Hv2	312668530	313343840	0.7623388
Hv2	313343840	314019150	0.8130473
Hv2	314019150	314694460	0.7838904
Hv2	314694460	315369770	0.7885312
Hv2	315369770	316045080	0.8203462
Hv2	316045080	316720390	0.8388681
Hv2	316720390	317395700	0.7840044
Hv2	317395700	318071010	0.8492663
Hv2	318071010	318746320	0.8157527
Hv2	318746320	319421630	0.8198250
Hv2	319421630	320096940	0.8482845
Hv2	320096940	320772250	0.7994284
Hv2	320772250	321447560	0.7721668
Hv2	321447560	322122870	0.8235285
Hv2	322122870	322798180	0.7728717
Hv2	322798180	323473490	0.8455495
Hv2	323473490	324148800	0.8006901
Hv2	324148800	324824110	0.7964268
Hv2	324824110	325499420	0.8276036
Hv2	325499420	326174730	0.8611808
Hv2	326174730	326850040	0.8619567
Hv2	326850040	327525350	0.8386119
Hv2	327525350	328200660	0.8358176
Hv2	328200660	328875970	0.8577853
Hv2	328875970	329551280	0.8214035
Hv2	329551280	330226590	0.8385319
Hv2	330226590	330901900	0.8192770
Hv2	330901900	331577210	0.8623121
Hv2	331577210	332252520	0.8198161
Hv2	332252520	332927830	0.8238424
Hv2	332927830	333603140	0.8277013
Hv2	333603140	334278450	0.8414802
Hv2	334278450	334953760	0.8455154
Hv2	334953760	335629070	0.7972561
Hv2	335629070	336304380	0.8196872
Hv2	336304380	336979690	0.7762924
Hv2	336979690	337655000	0.8480579
Hv2	337655000	338330310	0.7900060
Hv2	338330310	339005620	0.8261732
Hv2	339005620	339680930	0.8208970
Hv2	339680930	340356240	0.7728954
Hv2	340356240	341031550	0.7836164
Hv2	341031550	341706860	0.7525744
Hv2	341706860	342382170	0.8432572
Hv2	342382170	343057480	0.8129792
Hv2	343057480	343732790	0.8412329
Hv2	343732790	344408100	0.7609779
Hv2	344408100	345083410	0.8094594
Hv2	345083410	345758720	0.8628837
Hv2	345758720	346434030	0.8516192
Hv2	346434030	347109340	0.8643320
Hv2	347109340	347784650	0.8088523
Hv2	347784650	348459960	0.7994803
Hv2	348459960	349135270	0.8576905
Hv2	349135270	349810580	0.8062963
Hv2	349810580	350485890	0.8203640
Hv2	350485890	351161200	0.8351661
Hv2	351161200	351836510	0.8193496
Hv2	351836510	352511820	0.8349677
Hv2	352511820	353187130	0.8094149
Hv2	353187130	353862440	0.8716530
Hv2	353862440	354537750	0.8162029
Hv2	354537750	355213060	0.8347248
Hv2	355213060	355888370	0.7856036
Hv2	355888370	356563680	0.8196043
Hv2	356563680	357238990	0.7634153
Hv2	357238990	357914300	0.8232723
Hv2	357914300	358589610	0.8163170
Hv2	358589610	359264920	0.7987384
Hv2	359264920	359940230	0.8386756
Hv2	359940230	360615540	0.8263834
Hv2	360615540	361290850	0.8033895
Hv2	361290850	361966160	0.8541307
Hv2	361966160	362641470	0.8069006
Hv2	362641470	363316780	0.8041626
Hv2	363316780	363992090	0.8594497
Hv2	363992090	364667400	0.8657683
Hv2	364667400	365342710	0.8029572
Hv2	365342710	366018020	0.8344612
Hv2	366018020	366693330	0.8405695
Hv2	366693330	367368640	0.8110275
Hv2	367368640	368043950	0.8265093
Hv2	368043950	368719260	0.8664850
Hv2	368719260	369394570	0.8160015
Hv2	369394570	370069880	0.8595223
Hv2	370069880	370745190	0.8513734
Hv2	370745190	371420500	0.8301950
Hv2	371420500	372095810	0.8696436
Hv2	372095810	372771120	0.8431047
Hv2	372771120	373446430	0.8629533
Hv2	373446430	374121740	0.8293317
Hv2	374121740	374797050	0.7989087
Hv2	374797050	375472360	0.8192889
Hv2	375472360	376147670	0.7501133
Hv2	376147670	376822980	0.8292918
Hv2	376822980	377498290	0.7856703
Hv2	377498290	378173600	0.8493921
Hv2	378173600	378848910	0.8017710
Hv2	378848910	379524220	0.8302779
Hv2	379524220	380199530	0.8360279
Hv2	380199530	380874840	0.8309473
Hv2	380874840	381550150	0.8131006
Hv2	381550150	382225460	0.7908872
Hv2	382225460	382900770	0.8495595
Hv2	382900770	383576080	0.8449631
Hv2	383576080	384251390	0.8455924
Hv2	384251390	384926700	0.8668627
Hv2	384926700	385602010	0.8416935
Hv2	385602010	386277320	0.8330249
Hv2	386277320	386952630	0.8292888
Hv2	386952630	387627940	0.8395966
Hv2	387627940	388303250	0.8084154
Hv2	388303250	388978560	0.8115784
Hv2	388978560	389653870	0.8580933
Hv2	389653870	390329180	0.8062060
Hv2	390329180	391004490	0.8249841
Hv2	391004490	391679800	0.8345886
Hv2	391679800	392355110	0.7575247
Hv2	392355110	393030420	0.8009818
Hv2	393030420	393705730	0.8040648
Hv2	393705730	394381040	0.8788438
Hv2	394381040	395056350	0.8205624
Hv2	395056350	395731660	0.8659875
Hv2	395731660	396406970	0.8704002
Hv2	396406970	397082280	0.8844027
Hv2	397082280	397757590	0.8229391
Hv2	397757590	398432900	0.8036013
Hv2	398432900	399108210	0.8628556
Hv2	399108210	399783520	0.8599310
Hv2	399783520	400458830	0.8221469
Hv2	400458830	401134140	0.8043476
Hv2	401134140	401809450	0.8116776
Hv2	401809450	402484760	0.8498082
Hv2	402484760	403160070	0.8286905
Hv2	403160070	403835380	0.7765086
Hv2	403835380	404510690	0.8269965
Hv2	404510690	405186000	0.8161881
Hv2	405186000	405861310	0.8411026
Hv2	405861310	406536620	0.8510787
Hv2	406536620	407211930	0.8421895
Hv2	407211930	407887240	0.8169819
Hv2	407887240	408562550	0.8559817
Hv2	408562550	409237860	0.8399506
Hv2	409237860	409913170	0.8349943
Hv2	409913170	410588480	0.8261732
Hv2	410588480	411263790	0.8217026
Hv2	411263790	411939100	0.8392546
Hv2	411939100	412614410	0.8666879
Hv2	412614410	413289720	0.8539441
Hv2	413289720	413965030	0.8407146
Hv2	413965030	414640340	0.8368068
Hv2	414640340	415315650	0.8605263
Hv2	415315650	415990960	0.8318639
Hv2	415990960	416666270	0.8429684
Hv2	416666270	417341580	0.7919992
Hv2	417341580	418016890	0.8558366
Hv2	418016890	418692200	0.8570123
Hv2	418692200	419367510	0.8376938
Hv2	419367510	420042820	0.8335475
Hv2	420042820	420718130	0.8195643
Hv2	420718130	421393440	0.8360546
Hv2	421393440	422068750	0.8001984
Hv2	422068750	422744060	0.8248834
Hv2	422744060	423419370	0.8488191
Hv2	423419370	424094680	0.8430454
Hv2	424094680	424769990	0.8075358
Hv2	424769990	425445300	0.8213250
Hv2	425445300	426120610	0.7894434
Hv2	426120610	426795920	0.7869186
Hv2	426795920	427471230	0.8576342
Hv2	427471230	428146540	0.8541099
Hv2	428146540	428821850	0.8348684
Hv2	428821850	429497160	0.8531578
Hv2	429497160	430172470	0.8182464
Hv2	430172470	430847780	0.8380759
Hv2	430847780	431523090	0.8447335
Hv2	431523090	432198400	0.8206527
Hv2	432198400	432873710	0.8253173
Hv2	432873710	433549020	0.8257807
Hv2	433549020	434224330	0.8202515
Hv2	434224330	434899640	0.7980231
Hv2	434899640	435574950	0.8322133
Hv2	435574950	436250260	0.7527550
Hv2	436250260	436925570	0.8478995
Hv2	436925570	437600880	0.7995573
Hv2	437600880	438276190	0.8202855
Hv2	438276190	438951500	0.8521716
Hv2	438951500	439626810	0.8485184
Hv2	439626810	440302120	0.8309280
Hv2	440302120	440977430	0.8102086
Hv2	440977430	441652740	0.8604404
Hv2	441652740	442328050	0.8154818
Hv2	442328050	443003360	0.8601161
Hv2	443003360	443678670	0.7979462
Hv2	443678670	444353980	0.8191201
Hv2	444353980	445029290	0.7971346
Hv2	445029290	445704600	0.8026565
Hv2	445704600	446379910	0.8337238
Hv2	446379910	447055220	0.8437399
Hv2	447055220	447730530	0.8312242
Hv2	447730530	448405840	0.8451037
Hv2	448405840	449081150	0.7742844
Hv2	449081150	449756460	0.7870948
Hv2	449756460	450431770	0.8264604
Hv2	450431770	451107080	0.8487791
Hv2	451107080	451782390	0.8330278
Hv2	451782390	452457700	0.7573233
Hv2	452457700	453133010	0.8500822
Hv2	453133010	453808320	0.8184419
Hv2	453808320	454483630	0.8559121
Hv2	454483630	455158940	0.8473027
Hv2	455158940	455834250	0.8846589
Hv2	455834250	456509560	0.8170351
Hv2	456509560	457184870	0.8460544
Hv2	457184870	457860180	0.8177429
Hv2	457860180	458535490	0.8090862
Hv2	458535490	459210800	0.8551998
Hv2	459210800	459886110	0.8046053
Hv2	459886110	460561420	0.8298604
Hv2	460561420	461236730	0.8081740
Hv2	461236730	461912040	0.8068842
Hv2	461912040	462587350	0.8090255
Hv2	462587350	463262660	0.8561683
Hv2	463262660	463937970	0.8352460
Hv2	463937970	464613280	0.8597800
Hv2	464613280	465288590	0.8610934
Hv2	465288590	465963900	0.8326561
Hv2	465963900	466639210	0.8214198
Hv2	466639210	467314520	0.8381499
Hv2	467314520	467989830	0.8098725
Hv2	467989830	468665140	0.8090655
Hv2	468665140	469340450	0.8152004
Hv2	469340450	470015760	0.8478269
Hv2	470015760	470691070	0.7786335
Hv2	470691070	471366380	0.7905391
Hv2	471366380	472041690	0.8409160
Hv2	472041690	472717000	0.8844412
Hv2	472717000	473392310	0.8324340
Hv2	473392310	474067620	0.8291851
Hv2	474067620	474742930	0.8795235
Hv2	474742930	475418240	0.8179058
Hv2	475418240	476093550	0.8622780
Hv2	476093550	476768860	0.8627741
Hv2	476768860	477444170	0.7888348
Hv2	477444170	478119480	0.8248375
Hv2	478119480	478794790	0.8085338
Hv2	478794790	479470100	0.7758229
Hv2	479470100	480145410	0.7819402
Hv2	480145410	480820720	0.7974263
Hv2	480820720	481496030	0.8265167
Hv2	481496030	482171340	0.7587553
Hv2	482171340	482846650	0.8341147
Hv2	482846650	483521960	0.8523300
Hv2	483521960	484197270	0.8111297
Hv2	484197270	484872580	0.8282937
Hv2	484872580	485547890	0.8001643
Hv2	485547890	486223200	0.8493862
Hv2	486223200	486898510	0.7850691
Hv2	486898510	487573820	0.8257200
Hv2	487573820	488249130	0.7903866
Hv2	488249130	488924440	0.8596615
Hv2	488924440	489599750	0.8226459
Hv2	489599750	490275060	0.7847329
Hv2	490275060	490950370	0.7862848
Hv2	490950370	491625680	0.8167597
Hv2	491625680	492300990	0.7960477
Hv2	492300990	492976300	0.7829041
Hv2	492976300	493651610	0.8099362
Hv2	493651610	494326920	0.8081874
Hv2	494326920	495002230	0.8508374
Hv2	495002230	495677540	0.8244154
Hv2	495677540	496352850	0.8664391
Hv2	496352850	497028160	0.8501829
Hv2	497028160	497703470	0.8119990
Hv2	497703470	498378780	0.8449453
Hv2	498378780	499054090	0.8243695
Hv2	499054090	499729400	0.7892242
Hv2	499729400	500404710	0.8202959
Hv2	500404710	501080020	0.7849062
Hv2	501080020	501755330	0.8559861
Hv2	501755330	502430640	0.8203492
Hv2	502430640	503105950	0.8469192
Hv2	503105950	503781260	0.8750722
Hv2	503781260	504456570	0.7940324
Hv2	504456570	505131880	0.8270898
Hv2	505131880	505807190	0.8118257
Hv2	505807190	506482500	0.8858761
Hv2	506482500	507157810	0.8370171
Hv2	507157810	507833120	0.8463624
Hv2	507833120	508508430	0.8279694
Hv2	508508430	509183740	0.7770683
Hv2	509183740	509859050	0.8474923
Hv2	509859050	510534360	0.8557744
Hv2	510534360	511209670	0.7939035
Hv2	511209670	511884980	0.8353260
Hv2	511884980	512560290	0.8298633
Hv2	512560290	513235600	0.8073818
Hv2	513235600	513910910	0.8381025
Hv2	513910910	514586220	0.8003628
Hv2	514586220	515261530	0.8290830
Hv2	515261530	515936840	0.7412077
Hv2	515936840	516612150	0.8303505
Hv2	516612150	517287460	0.8620826
Hv2	517287460	517962770	0.8153648
Hv2	517962770	518638080	0.8358620
Hv2	518638080	519313390	0.8393153
Hv2	519313390	519988700	0.8652501
Hv2	519988700	520664010	0.8399565
Hv2	520664010	521339320	0.7326916
Hv2	521339320	522014630	0.8481542
Hv2	522014630	522689940	0.8316714
Hv2	522689940	523365250	0.8345975
Hv2	523365250	524040560	0.7995039
Hv2	524040560	524715870	0.7752810
Hv2	524715870	525391180	0.8072485
Hv2	525391180	526066490	0.8269624
Hv2	526066490	526741800	0.7521420
Hv2	526741800	527417110	0.8535014
Hv2	527417110	528092420	0.8059291
Hv2	528092420	528767730	0.7520472
Hv2	528767730	529443040	0.8309606
Hv2	529443040	530118350	0.7512342
Hv2	530118350	530793660	0.7944085
Hv2	530793660	531468970	0.7604463
Hv2	531468970	532144280	0.8414091
Hv2	532144280	532819590	0.8628541
Hv2	532819590	533494900	0.7827901
Hv2	533494900	534170210	0.8449675
Hv2	534170210	534845520	0.7671070
Hv2	534845520	535520830	0.8129037
Hv2	535520830	536196140	0.8543646
Hv2	536196140	536871450	0.8431683
Hv2	536871450	537546760	0.7864803
Hv2	537546760	538222070	0.8781137
Hv2	538222070	538897380	0.8109890
Hv2	538897380	539572690	0.7808769
Hv2	539572690	540248000	0.8011047
Hv2	540248000	540923310	0.8122669
Hv2	540923310	541598620	0.8374628
Hv2	541598620	542273930	0.7681539
Hv2	542273930	542949240	0.7722883
Hv2	542949240	543624550	0.5442656
Hv2	543624550	544299860	0.7834535
Hv2	544299860	544975170	0.8304660
Hv2	544975170	545650480	0.7900416
Hv2	545650480	546325790	0.7530764
Hv2	546325790	547001100	0.7931795
Hv2	547001100	547676410	0.7919030
Hv2	547676410	548351720	0.8159556
Hv2	548351720	549027030	0.7629933
Hv2	549027030	549702340	0.8593209
Hv2	549702340	550377650	0.8609157
Hv2	550377650	551052960	0.8420548
Hv2	551052960	551728270	0.8376034
Hv2	551728270	552403580	0.8378167
Hv2	552403580	553078890	0.8407650
Hv2	553078890	553754200	0.8018584
Hv2	553754200	554429510	0.7484207
Hv2	554429510	555104820	0.7258415
Hv2	555104820	555780130	0.8247560
Hv2	555780130	556455440	0.7798018
Hv2	556455440	557130750	0.7806341
Hv2	557130750	557806060	0.8429151
Hv2	557806060	558481370	0.8296649
Hv2	558481370	559156680	0.8091647
Hv2	559156680	559831990	0.7628186
Hv2	559831990	560507300	0.7588337
Hv2	560507300	561182610	0.8136263
Hv2	561182610	561857920	0.7847803
Hv2	561857920	562533230	0.7568850
Hv2	562533230	563208540	0.8292044
Hv2	563208540	563883850	0.7994684
Hv2	563883850	564559160	0.7697991
Hv2	564559160	565234470	0.7189558
Hv2	565234470	565909780	0.8297049
Hv2	565909780	566585090	0.7227880
Hv2	566585090	567260400	0.7500215
Hv2	567260400	567935710	0.8008011
Hv2	567935710	568611020	0.7237743
Hv2	568611020	569286330	0.7760495
Hv2	569286330	569961640	0.7798833
Hv2	569961640	570636950	0.7495698
Hv2	570636950	571312260	0.7425612
Hv2	571312260	571987570	0.7436866
Hv2	571987570	572662880	0.7882943
Hv2	572662880	573338190	0.7544772
Hv2	573338190	574013500	0.8156373
Hv2	574013500	574688810	0.7946188
Hv2	574688810	575364120	0.7805511
Hv2	575364120	576039430	0.7240808
Hv2	576039430	576714740	0.7267847
Hv2	576714740	577390050	0.7561594
Hv2	577390050	578065360	0.7056181
Hv2	578065360	578740670	0.7156210
Hv2	578740670	579415980	0.7169759
Hv2	579415980	580091290	0.7223853
Hv2	580091290	580766600	0.7437918
Hv2	580766600	581441910	0.7551584
Hv2	581441910	582117220	0.8215353
Hv2	582117220	582792530	0.6632850
Hv2	582792530	583467840	0.7891768
Hv2	583467840	584143150	0.7252906
Hv2	584143150	584818460	0.7700686
Hv2	584818460	585493770	0.8237935
Hv2	585493770	586169080	0.7877745
Hv2	586169080	586844390	0.7550517
Hv2	586844390	587519700	0.7162355
Hv2	587519700	588195010	0.7920792
Hv2	588195010	588870320	0.7804446
Hv2	588870320	589545630	0.8055130
Hv2	589545630	590220940	0.7657698
Hv2	590220940	590896250	0.7969511
Hv2	590896250	591571560	0.7427315
Hv2	591571560	592246870	0.7634109
Hv2	592246870	592922180	0.7861604
Hv2	592922180	593597490	0.7693104
Hv2	593597490	594272800	0.7755342
Hv2	594272800	594948110	0.7162237
Hv2	594948110	595623420	0.7540907
Hv2	595623420	596298730	0.7474419
Hv2	596298730	596974040	0.7160075
Hv2	596974040	597649350	0.7716708
Hv2	597649350	598324660	0.7289541
Hv2	598324660	598999970	0.7924198
Hv2	598999970	599675280	0.7544565
Hv2	599675280	600350590	0.7500007
Hv2	600350590	601025900	0.8209548
Hv2	601025900	601701210	0.8129748
Hv2	601701210	602376520	0.7490382
Hv2	602376520	603051830	0.6517481
Hv2	603051830	603727140	0.7052006
Hv2	603727140	604402450	0.7773334
Hv2	604402450	605077760	0.7042514
Hv2	605077760	605753070	0.7975700
Hv2	605753070	606428380	0.6705779
Hv2	606428380	607103690	0.6446269
Hv2	607103690	607779000	0.6540744
Hv2	607779000	608454310	0.7583732
Hv2	608454310	609129620	0.7562379
Hv2	609129620	609804930	0.6701500
Hv2	609804930	610480240	0.7385912
Hv2	610480240	611155550	0.6017355
Hv2	611155550	611830860	0.6743303
Hv2	611830860	612506170	0.7209326
Hv2	612506170	613181480	0.7226045
Hv2	613181480	613856790	0.7360975
Hv2	613856790	614532100	0.5906739
Hv2	614532100	615207410	0.6582325
Hv2	615207410	615882720	0.5557329
Hv2	615882720	616558030	0.7111075
Hv2	616558030	617233340	0.6613955
Hv2	617233340	617908650	0.6504420
Hv2	617908650	618583960	0.6871096
Hv2	618583960	619259270	0.7422413
Hv2	619259270	619934580	0.7168471
Hv2	619934580	620609890	0.6038842
Hv2	620609890	621285200	0.6324503
Hv2	621285200	621960510	0.6803483
Hv2	621960510	622635820	0.6731915
Hv2	622635820	623311130	0.8015015
Hv2	623311130	623986440	0.7077105
Hv2	623986440	624661750	0.6257038
Hv2	624661750	625337060	0.6928507
Hv2	625337060	626012370	0.6770357
Hv2	626012370	626687680	0.6244169
Hv2	626687680	627362990	0.6843553
Hv2	627362990	628038300	0.6109994
Hv2	628038300	628713610	0.6540803
Hv2	628713610	629388920	0.7143001
Hv2	629388920	630064230	0.6034325
Hv2	630064230	630739540	0.6092165
Hv2	630739540	631414850	0.6525018
Hv2	631414850	632090160	0.5573840
Hv2	632090160	632765470	0.6738313
Hv2	632765470	633440780	0.5724556
Hv2	633440780	634116090	0.6416935
Hv2	634116090	634791400	0.6636715
Hv2	634791400	635466710	0.6900372
Hv2	635466710	636142020	0.6675734
Hv2	636142020	636817330	0.5846219
Hv2	636817330	637492640	0.6904784
Hv2	637492640	638167950	0.6922613
Hv2	638167950	638843260	0.6009374
Hv2	638843260	639518570	0.7254165
Hv2	639518570	640193880	0.7303727
Hv2	640193880	640869190	0.5867009
Hv2	640869190	641544500	0.6572641
Hv2	641544500	642219810	0.7359242
Hv2	642219810	642895120	0.7529875
Hv2	642895120	643570430	0.5287513
Hv2	643570430	644245740	0.6584487
Hv2	644245740	644921050	0.5599917
Hv2	644921050	645596360	0.6397921
Hv2	645596360	646271670	0.6812590
Hv2	646271670	646946980	0.6657135
Hv2	646946980	647622290	0.5475515
Hv2	647622290	648297600	0.6467948
Hv2	648297600	648972910	0.6393908
Hv2	648972910	649648220	0.6227836
Hv2	649648220	650323530	0.6401638
Hv2	650323530	650998840	0.7250433
Hv2	650998840	651674150	0.6597533
Hv2	651674150	652349460	0.6056581
Hv2	652349460	653024770	0.5985621
Hv2	653024770	653700080	0.6040485
Hv2	653700080	654375390	0.7202707
Hv2	654375390	655050700	0.6839555
Hv2	655050700	655726010	0.6158698
Hv2	655726010	656401320	0.6495417
Hv2	656401320	657076630	0.6049207
Hv2	657076630	657751940	0.6480165
Hv2	657751940	658427250	0.6084746
Hv2	658427250	659102560	0.6981801
Hv2	659102560	659777870	0.6552576
Hv2	659777870	660453180	0.6784336
Hv2	660453180	661128490	0.6461936
Hv2	661128490	661803800	0.6126993
Hv2	661803800	662479110	0.5125972
Hv2	662479110	663154420	0.6961588
Hv2	663154420	663829730	0.5040219
Hv2	663829730	664505040	0.4653863
Hv2	664505040	665180350	0.6277384
Hv2	665180350	665855660	0.6708696
Hv2	665855660	666530970	0.6418238
Hv2	666530970	667206280	0.6608891
Hv2	667206280	667881590	0.5199671
Hv2	667881590	668556900	0.6384594
Hv2	668556900	669232210	0.5469414
Hv2	669232210	669907520	0.5840740
Hv2	669907520	670582830	0.6277013
Hv2	670582830	671258140	0.5725933
Hv2	671258140	671933450	0.6428559
Hv2	671933450	672608760	0.5920274
Hv2	672608760	673284070	0.6769202
Hv2	673284070	673959380	0.7565622
Hv2	673959380	674634690	0.6117753
Hv2	674634690	675310294	0.7292897
[truncated: 26,000 more rows]
