# Supplementary material for: Genome-wide discovery of G-quadruplexes in barley
Source: Sci Rep. 2021 Apr 12;11:7876. doi: 10.1038/s41598-021-86838-3 (PMC8041835; doi:10.1038/s41598-021-86838-3)
Supplement: Supplementary file 2 — Supplementary Information 2. [file 41598_2021_86838_MOESM2_ESM.zip › circos/wheat_genome.tsv]

chr - Ta1A 1A 0 594102056 black
chr - Ta1B 1B 0 689851870 black
chr - Ta1D 1D 0 495453186 black
chr - Ta2A 2A 0 780798557 black
chr - Ta2B 2B 0 801256715 black
chr - Ta2D 2D 0 651852609 black
chr - Ta3A 3A 0 750843639 black
chr - Ta3B 3B 0 830829764 black
chr - Ta3D 3D 0 615552423 black
chr - Ta4A 4A 0 744588157 black
chr - Ta4B 4B 0 673617499 black
chr - Ta4D 4D 0 509857067 black
chr - Ta5A 5A 0 709773743 black
chr - Ta5B 5B 0 713149757 black
chr - Ta5D 5D 0 566080677 black
chr - Ta6A 6A 0 618079260 black
chr - Ta6B 6B 0 720988478 black
chr - Ta6D 6D 0 473592718 black
chr - Ta7A 7A 0 736706236 black
chr - Ta7B 7B 0 750620385 black
chr - Ta7D 7D 0 638686055 black
