# Supplementary material for: Genome-wide discovery of G-quadruplexes in barley
Source: Sci Rep. 2021 Apr 12;11:7876. doi: 10.1038/s41598-021-86838-3 (PMC8041835; doi:10.1038/s41598-021-86838-3)
Supplement: Supplementary file 3 — Supplementary Information 3. [file 41598_2021_86838_MOESM3_ESM.xlsx]

## Sheet: GO term enrichment
File created with bingo (c) on Sep 7, 2020 at 11:53:51 PM
ontology: namespace
curator: bingo
Selected ontology file : bundle://113.0:1/data/GO_Full
Selected annotation file : /Users/busra/Downloads/Documents/G4-comparative/barley/barley_HC_mRNA.gff3.500updown.gff3.GOterms.txt.GAF
Discarded evidence codes :
Overrepresentation
Selected statistical test : Hypergeometric test
Selected correction : Benjamini & Hochberg False Discovery Rate (FDR) correction
Selected significance level : 0.05
Testing option : Use whole annotation as reference set
The selected cluster :
HORVU.MOREX.R2.3HG0199830	HORVU.MOREX.R2.5HG0431450	HORVU.MOREX.R2.3HG0252590	HORVU.MOREX.R2.1HG0042500	HORVU.MOREX.R2.7HG0546900	HORVU.MOREX.R2.1HG0029530	HORVU.MOREX.R2.1HG0004230	HORVU.MOREX.R2.1HG0028200	HORVU.MOREX.R2.7HG0598100	HORVU.MOREX.R2.2HG0085760	HORVU.MOREX.R2.4HG0289920	HORVU.MOREX.R2.2HG0121940	HORVU.MOREX.R2.3HG0263250	HORVU.MOREX.R2.2HG0083100	HORVU.MOREX.R2.1HG0055810	HORVU.MOREX.R2.2HG0133920	HORVU.MOREX.R2.7HG0622300	HORVU.MOREX.R2.4HG0327050	HORVU.MOREX.R2.6HG0522880	HORVU.MOREX.R2.5HG0429120	HORVU.MOREX.R2.3HG0226290	HORVU.MOREX.R2.2HG0097740	HORVU.MOREX.R2.3HG0199820	HORVU.MOREX.R2.1HG0031860	HORVU.MOREX.R2.3HG0210700	HORVU.MOREX.R2.1HG0030530	HORVU.MOREX.R2.7HG0608000	HORVU.MOREX.R2.1HG0042510	HORVU.MOREX.R2.3HG0275220	HORVU.MOREX.R2.6HG0473370	HORVU.MOREX.R2.6HG0496030	HORVU.MOREX.R2.5HG0395280	HORVU.MOREX.R2.4HG0288610	HORVU.MOREX.R2.6HG0497360	HORVU.MOREX.R2.3HG0187850	HORVU.MOREX.R2.4HG0341370	HORVU.MOREX.R2.2HG0083110	HORVU.MOREX.R2.2HG0085770	HORVU.MOREX.R2.6HG0519230	HORVU.MOREX.R2.2HG0120600	HORVU.MOREX.R2.1HG0071050	HORVU.MOREX.R2.6HG0508580	HORVU.MOREX.R2.6HG0522870	HORVU.MOREX.R2.4HG0276630	HORVU.MOREX.R2.4HG0328370	HORVU.MOREX.R2.1HG0031870	HORVU.MOREX.R2.7HG0609300	HORVU.MOREX.R2.5HG0432760	HORVU.MOREX.R2.1HG0071090	HORVU.MOREX.R2.1HG0042520
HORVU.MOREX.R2.7HG0588730	HORVU.MOREX.R2.5HG0426910	HORVU.MOREX.R2.2HG0167320	HORVU.MOREX.R2.7HG0610380	HORVU.MOREX.R2.7HG0531000	HORVU.MOREX.R2.7HG0558940	HORVU.MOREX.R2.5HG0354780	HORVU.MOREX.R2.5HG0353450	HORVU.MOREX.R2.4HG0293150	HORVU.MOREX.R2.5HG0396560	HORVU.MOREX.R2.7HG0621090	HORVU.MOREX.R2.4HG0334220	HORVU.MOREX.R2.2HG0114810	HORVU.MOREX.R2.3HG0233470	HORVU.MOREX.R2.7HG0545610	HORVU.MOREX.R2.5HG0365420	HORVU.MOREX.R2.5HG0437630	HORVU.MOREX.R2.5HG0366750	HORVU.MOREX.R2.1HG0042540	HORVU.MOREX.R2.6HG0485330	HORVU.MOREX.R2.4HG0281170	HORVU.MOREX.R2.3HG0221490	HORVU.MOREX.R2.4HG0323570	HORVU.MOREX.R2.5HG0425650	HORVU.MOREX.R2.6HG0456850	HORVU.MOREX.R2.5HG0352110	HORVU.MOREX.R2.5HG0426980	HORVU.MOREX.R2.5HG0354770	HORVU.MOREX.R2.7HG0588740	HORVU.MOREX.R2.5HG0396570	HORVU.MOREX.R2.4HG0277910	HORVU.MOREX.R2.2HG0131380	HORVU.MOREX.R2.7HG0546950	HORVU.MOREX.R2.3HG0233460	HORVU.MOREX.R2.1HG0066500	HORVU.MOREX.R2.4HG0336870	HORVU.MOREX.R2.5HG0413670	HORVU.MOREX.R2.5HG0412340	HORVU.MOREX.R2.5HG0437620	HORVU.MOREX.R2.1HG0041220	HORVU.MOREX.R2.6HG0499980	HORVU.MOREX.R2.4HG0348800	HORVU.MOREX.R2.2HG0084400	HORVU.MOREX.R2.5HG0426970	HORVU.MOREX.R2.6HG0455510	HORVU.MOREX.R2.5HG0442160	HORVU.MOREX.R2.2HG0157940	HORVU.MOREX.R2.7HG0588750	HORVU.MOREX.R2.1HG0055860	HORVU.MOREX.R2.3HG0258710
HORVU.MOREX.R2.4HG0330740	HORVU.MOREX.R2.3HG0203580	HORVU.MOREX.R2.6HG0510930	HORVU.MOREX.R2.2HG0148230	HORVU.MOREX.R2.7HG0538560	HORVU.MOREX.R2.6HG0481720	HORVU.MOREX.R2.4HG0317770	HORVU.MOREX.R2.5HG0357040	HORVU.MOREX.R2.5HG0419730	HORVU.MOREX.R2.4HG0315110	HORVU.MOREX.R2.7HG0583930	HORVU.MOREX.R2.1HG0006800	HORVU.MOREX.R2.2HG0150540	HORVU.MOREX.R2.3HG0198590	HORVU.MOREX.R2.7HG0595900	HORVU.MOREX.R2.4HG0330730	HORVU.MOREX.R2.5HG0390410	HORVU.MOREX.R2.1HG0074970	HORVU.MOREX.R2.1HG0073640	HORVU.MOREX.R2.3HG0202260	HORVU.MOREX.R2.4HG0303130	HORVU.MOREX.R2.4HG0328410	HORVU.MOREX.R2.2HG0148240	HORVU.MOREX.R2.1HG0022050	HORVU.MOREX.R2.4HG0341400	HORVU.MOREX.R2.3HG0265810	HORVU.MOREX.R2.7HG0600920	HORVU.MOREX.R2.3HG0238220	HORVU.MOREX.R2.4HG0276590	HORVU.MOREX.R2.4HG0317760	HORVU.MOREX.R2.2HG0136260	HORVU.MOREX.R2.5HG0444700	HORVU.MOREX.R2.7HG0582610	HORVU.MOREX.R2.1HG0006810	HORVU.MOREX.R2.5HG0389440	HORVU.MOREX.R2.7HG0527890	HORVU.MOREX.R2.3HG0198580	HORVU.MOREX.R2.3HG0268090	HORVU.MOREX.R2.4HG0330720	HORVU.MOREX.R2.3HG0252510	HORVU.MOREX.R2.1HG0073630	HORVU.MOREX.R2.2HG0096380	HORVU.MOREX.R2.7HG0549220	HORVU.MOREX.R2.2HG0174500	HORVU.MOREX.R2.1HG0072300	HORVU.MOREX.R2.2HG0080800	HORVU.MOREX.R2.7HG0552840	HORVU.MOREX.R2.4HG0328400	HORVU.MOREX.R2.5HG0369000	HORVU.MOREX.R2.1HG0046050
HORVU.MOREX.R2.3HG0251110	HORVU.MOREX.R2.5HG0370040	HORVU.MOREX.R2.7HG0609250	HORVU.MOREX.R2.7HG0551340	HORVU.MOREX.R2.5HG0357070	HORVU.MOREX.R2.2HG0083040	HORVU.MOREX.R2.3HG0185120	HORVU.MOREX.R2.3HG0222600	HORVU.MOREX.R2.2HG0083030	HORVU.MOREX.R2.4HG0286110	HORVU.MOREX.R2.4HG0342540	HORVU.MOREX.R2.6HG0463890	HORVU.MOREX.R2.3HG0241790	HORVU.MOREX.R2.6HG0461230	HORVU.MOREX.R2.3HG0251100	HORVU.MOREX.R2.5HG0377540	HORVU.MOREX.R2.6HG0520370	HORVU.MOREX.R2.7HG0587380	HORVU.MOREX.R2.7HG0623540	HORVU.MOREX.R2.1HG0072460	HORVU.MOREX.R2.2HG0131410	HORVU.MOREX.R2.4HG0328290	HORVU.MOREX.R2.2HG0132740	HORVU.MOREX.R2.3HG0210610	HORVU.MOREX.R2.4HG0298100	HORVU.MOREX.R2.1HG0031950	HORVU.MOREX.R2.7HG0576610	HORVU.MOREX.R2.3HG0251120	HORVU.MOREX.R2.7HG0552640	HORVU.MOREX.R2.7HG0539670	HORVU.MOREX.R2.1HG0043930	HORVU.MOREX.R2.4HG0288780	HORVU.MOREX.R2.1HG0067900	HORVU.MOREX.R2.7HG0610210	HORVU.MOREX.R2.1HG0003040	HORVU.MOREX.R2.2HG0120750	HORVU.MOREX.R2.2HG0118440	HORVU.MOREX.R2.4HG0286120	HORVU.MOREX.R2.6HG0518030	HORVU.MOREX.R2.5HG0389530	HORVU.MOREX.R2.6HG0461220	HORVU.MOREX.R2.6HG0521690	HORVU.MOREX.R2.7HG0600890	HORVU.MOREX.R2.6HG0520360	HORVU.MOREX.R2.7HG0623530	HORVU.MOREX.R2.3HG0253790	HORVU.MOREX.R2.3HG0210600	HORVU.MOREX.R2.3HG0251130	HORVU.MOREX.R2.4HG0299440	HORVU.MOREX.R2.7HG0586070
HORVU.MOREX.R2.1HG0073700	HORVU.MOREX.R2.6HG0455380	HORVU.MOREX.R2.3HG0270230	HORVU.MOREX.R2.2HG0092750	HORVU.MOREX.R2.3HG0245280	HORVU.MOREX.R2.5HG0424340	HORVU.MOREX.R2.1HG0012760	HORVU.MOREX.R2.5HG0359720	HORVU.MOREX.R2.4HG0347480	HORVU.MOREX.R2.5HG0425670	HORVU.MOREX.R2.7HG0545590	HORVU.MOREX.R2.1HG0036770	HORVU.MOREX.R2.6HG0501240	HORVU.MOREX.R2.2HG0163910	HORVU.MOREX.R2.7HG0527710	HORVU.MOREX.R2.1HG0012740	HORVU.MOREX.R2.2HG0180470	HORVU.MOREX.R2.3HG0233240	HORVU.MOREX.R2.3HG0272890	HORVU.MOREX.R2.4HG0336770	HORVU.MOREX.R2.2HG0126930	HORVU.MOREX.R2.2HG0148300	HORVU.MOREX.R2.5HG0376280	HORVU.MOREX.R2.7HG0532290	HORVU.MOREX.R2.7HG0618940	HORVU.MOREX.R2.7HG0617610	HORVU.MOREX.R2.3HG0221260	HORVU.MOREX.R2.4HG0294500	HORVU.MOREX.R2.5HG0424330	HORVU.MOREX.R2.5HG0396700	HORVU.MOREX.R2.5HG0425660	HORVU.MOREX.R2.4HG0322130	HORVU.MOREX.R2.2HG0151940	HORVU.MOREX.R2.7HG0545570	HORVU.MOREX.R2.3HG0260850	HORVU.MOREX.R2.3HG0258530	HORVU.MOREX.R2.1HG0077250	HORVU.MOREX.R2.2HG0100370	HORVU.MOREX.R2.4HG0334180	HORVU.MOREX.R2.2HG0089130	HORVU.MOREX.R2.2HG0167470	HORVU.MOREX.R2.5HG0411080	HORVU.MOREX.R2.6HG0455360	HORVU.MOREX.R2.7HG0532260	HORVU.MOREX.R2.3HG0246550	HORVU.MOREX.R2.4HG0347420	HORVU.MOREX.R2.3HG0247880	HORVU.MOREX.R2.2HG0112360	HORVU.MOREX.R2.1HG0010160	HORVU.MOREX.R2.4HG0331900
HORVU.MOREX.R2.7HG0615060	HORVU.MOREX.R2.2HG0079750	HORVU.MOREX.R2.1HG0059450	HORVU.MOREX.R2.5HG0388280	HORVU.MOREX.R2.1HG0072410	HORVU.MOREX.R2.4HG0329640	HORVU.MOREX.R2.3HG0181610	HORVU.MOREX.R2.2HG0149670	HORVU.MOREX.R2.3HG0228770	HORVU.MOREX.R2.5HG0447070	HORVU.MOREX.R2.3HG0270270	HORVU.MOREX.R2.3HG0182940	HORVU.MOREX.R2.4HG0298070	HORVU.MOREX.R2.4HG0343920	HORVU.MOREX.R2.6HG0519410	HORVU.MOREX.R2.7HG0582550	HORVU.MOREX.R2.5HG0417200	HORVU.MOREX.R2.5HG0444800	HORVU.MOREX.R2.2HG0137690	HORVU.MOREX.R2.2HG0080740	HORVU.MOREX.R2.1HG0035490	HORVU.MOREX.R2.1HG0059440	HORVU.MOREX.R2.3HG0253700	HORVU.MOREX.R2.6HG0508760	HORVU.MOREX.R2.3HG0253680	HORVU.MOREX.R2.7HG0608230	HORVU.MOREX.R2.7HG0609560	HORVU.MOREX.R2.1HG0028440	HORVU.MOREX.R2.5HG0419570	HORVU.MOREX.R2.3HG0238050	HORVU.MOREX.R2.4HG0339270	HORVU.MOREX.R2.3HG0265670	HORVU.MOREX.R2.6HG0519460	HORVU.MOREX.R2.3HG0263010	HORVU.MOREX.R2.6HG0486460	HORVU.MOREX.R2.5HG0384380	HORVU.MOREX.R2.7HG0585030	HORVU.MOREX.R2.1HG0015130	HORVU.MOREX.R2.5HG0406250	HORVU.MOREX.R2.3HG0253690	HORVU.MOREX.R2.3HG0251030	HORVU.MOREX.R2.7HG0575690	HORVU.MOREX.R2.1HG0042750	HORVU.MOREX.R2.1HG0027100	HORVU.MOREX.R2.2HG0108740	HORVU.MOREX.R2.5HG0419560	HORVU.MOREX.R2.2HG0082020	HORVU.MOREX.R2.3HG0266990	HORVU.MOREX.R2.5HG0421880	HORVU.MOREX.R2.7HG0548090
HORVU.MOREX.R2.5HG0353210	HORVU.MOREX.R2.6HG0502620	HORVU.MOREX.R2.4HG0347770	HORVU.MOREX.R2.7HG0570810	HORVU.MOREX.R2.3HG0211860	HORVU.MOREX.R2.7HG0588970	HORVU.MOREX.R2.3HG0235810	HORVU.MOREX.R2.3HG0251060	HORVU.MOREX.R2.4HG0276810	HORVU.MOREX.R2.2HG0132480	HORVU.MOREX.R2.3HG0234560	HORVU.MOREX.R2.5HG0397650	HORVU.MOREX.R2.5HG0413420	HORVU.MOREX.R2.5HG0438720	HORVU.MOREX.R2.1HG0066750	HORVU.MOREX.R2.5HG0366510	HORVU.MOREX.R2.1HG0042790	HORVU.MOREX.R2.1HG0077400	HORVU.MOREX.R2.5HG0426740	HORVU.MOREX.R2.5HG0401440	HORVU.MOREX.R2.4HG0321150	HORVU.MOREX.R2.6HG0456610	HORVU.MOREX.R2.4HG0276820	HORVU.MOREX.R2.2HG0097940	HORVU.MOREX.R2.3HG0233220	HORVU.MOREX.R2.4HG0335780	HORVU.MOREX.R2.1HG0040130	HORVU.MOREX.R2.7HG0599640	HORVU.MOREX.R2.1HG0023610	HORVU.MOREX.R2.1HG0039150	HORVU.MOREX.R2.3HG0264370	HORVU.MOREX.R2.2HG0083310	HORVU.MOREX.R2.2HG0103920	HORVU.MOREX.R2.5HG0385680	HORVU.MOREX.R2.6HG0487760	HORVU.MOREX.R2.3HG0221240	HORVU.MOREX.R2.7HG0557830	HORVU.MOREX.R2.5HG0355850	HORVU.MOREX.R2.6HG0526630	HORVU.MOREX.R2.7HG0556500	HORVU.MOREX.R2.1HG0053440	HORVU.MOREX.R2.6HG0500020	HORVU.MOREX.R2.1HG0078720	HORVU.MOREX.R2.2HG0157700	HORVU.MOREX.R2.1HG0054790	HORVU.MOREX.R2.1HG0078760	HORVU.MOREX.R2.2HG0096640	HORVU.MOREX.R2.2HG0132460	HORVU.MOREX.R2.1HG0012950	HORVU.MOREX.R2.6HG0473160
HORVU.MOREX.R2.3HG0202010	HORVU.MOREX.R2.2HG0100050	HORVU.MOREX.R2.6HG0519500	HORVU.MOREX.R2.5HG0436060	HORVU.MOREX.R2.7HG0614070	HORVU.MOREX.R2.1HG0034290	HORVU.MOREX.R2.3HG0216660	HORVU.MOREX.R2.7HG0597090	HORVU.MOREX.R2.3HG0217990	HORVU.MOREX.R2.5HG0359460	HORVU.MOREX.R2.1HG0059590	HORVU.MOREX.R2.4HG0341640	HORVU.MOREX.R2.3HG0239300	HORVU.MOREX.R2.3HG0254920	HORVU.MOREX.R2.3HG0198350	HORVU.MOREX.R2.2HG0175600	HORVU.MOREX.R2.2HG0151630	HORVU.MOREX.R2.6HG0507530	HORVU.MOREX.R2.2HG0101390	HORVU.MOREX.R2.4HG0329980	HORVU.MOREX.R2.5HG0372420	HORVU.MOREX.R2.4HG0327320	HORVU.MOREX.R2.1HG0061890	HORVU.MOREX.R2.5HG0437380	HORVU.MOREX.R2.2HG0114690	HORVU.MOREX.R2.7HG0614080	HORVU.MOREX.R2.3HG0239310	HORVU.MOREX.R2.5HG0377220	HORVU.MOREX.R2.6HG0450400	HORVU.MOREX.R2.5HG0424060	HORVU.MOREX.R2.6HG0507500	HORVU.MOREX.R2.3HG0197030	HORVU.MOREX.R2.3HG0242960	HORVU.MOREX.R2.7HG0537450	HORVU.MOREX.R2.2HG0100030	HORVU.MOREX.R2.7HG0614050	HORVU.MOREX.R2.5HG0358110	HORVU.MOREX.R2.5HG0379890	HORVU.MOREX.R2.2HG0137360	HORVU.MOREX.R2.3HG0216640	HORVU.MOREX.R2.3HG0254940	HORVU.MOREX.R2.2HG0114680	HORVU.MOREX.R2.6HG0450410	HORVU.MOREX.R2.6HG0507510	HORVU.MOREX.R2.4HG0302020	HORVU.MOREX.R2.3HG0254960	HORVU.MOREX.R2.7HG0602080	HORVU.MOREX.R2.3HG0202000	HORVU.MOREX.R2.3HG0240310	HORVU.MOREX.R2.2HG0162300
HORVU.MOREX.R2.1HG0016590	HORVU.MOREX.R2.4HG0341470	HORVU.MOREX.R2.6HG0464960	HORVU.MOREX.R2.2HG0162350	HORVU.MOREX.R2.7HG0562200	HORVU.MOREX.R2.4HG0286370	HORVU.MOREX.R2.1HG0070060	HORVU.MOREX.R2.2HG0174320	HORVU.MOREX.R2.6HG0520590	HORVU.MOREX.R2.7HG0549240	HORVU.MOREX.R2.5HG0397730	HORVU.MOREX.R2.2HG0155200	HORVU.MOREX.R2.3HG0209440	HORVU.MOREX.R2.4HG0336960	HORVU.MOREX.R2.5HG0413500	HORVU.MOREX.R2.2HG0088080	HORVU.MOREX.R2.3HG0208110	HORVU.MOREX.R2.4HG0292140	HORVU.MOREX.R2.7HG0544440	HORVU.MOREX.R2.7HG0570730	HORVU.MOREX.R2.1HG0065590	HORVU.MOREX.R2.4HG0279170	HORVU.MOREX.R2.4HG0281490	HORVU.MOREX.R2.7HG0557760	HORVU.MOREX.R2.5HG0426820	HORVU.MOREX.R2.6HG0470820	HORVU.MOREX.R2.3HG0211770	HORVU.MOREX.R2.5HG0442070	HORVU.MOREX.R2.2HG0090390	HORVU.MOREX.R2.2HG0131220	HORVU.MOREX.R2.7HG0543120	HORVU.MOREX.R2.7HG0622490	HORVU.MOREX.R2.2HG0106280	HORVU.MOREX.R2.3HG0209450	HORVU.MOREX.R2.4HG0336950	HORVU.MOREX.R2.7HG0617910	HORVU.MOREX.R2.2HG0168500	HORVU.MOREX.R2.7HG0532470	HORVU.MOREX.R2.5HG0385760	HORVU.MOREX.R2.1HG0064250	HORVU.MOREX.R2.4HG0279180	HORVU.MOREX.R2.7HG0556420	HORVU.MOREX.R2.5HG0401530	HORVU.MOREX.R2.5HG0442080	HORVU.MOREX.R2.6HG0456520	HORVU.MOREX.R2.6HG0502760	HORVU.MOREX.R2.1HG0076220	HORVU.MOREX.R2.6HG0526710	HORVU.MOREX.R2.3HG0195990	HORVU.MOREX.R2.3HG0194660
HORVU.MOREX.R2.7HG0539920	HORVU.MOREX.R2.7HG0555160	HORVU.MOREX.R2.2HG0101400	HORVU.MOREX.R2.3HG0272640	HORVU.MOREX.R2.1HG0035690	HORVU.MOREX.R2.3HG0245050	HORVU.MOREX.R2.4HG0322370	HORVU.MOREX.R2.3HG0246380	HORVU.MOREX.R2.3HG0208060	HORVU.MOREX.R2.4HG0321040	HORVU.MOREX.R2.5HG0425420	HORVU.MOREX.R2.2HG0167280	HORVU.MOREX.R2.6HG0526770	HORVU.MOREX.R2.7HG0543180	HORVU.MOREX.R2.4HG0293410	HORVU.MOREX.R2.2HG0155240	HORVU.MOREX.R2.3HG0181420	HORVU.MOREX.R2.3HG0182750	HORVU.MOREX.R2.4HG0281440	HORVU.MOREX.R2.5HG0385820	HORVU.MOREX.R2.5HG0436140	HORVU.MOREX.R2.2HG0101460	HORVU.MOREX.R2.4HG0280110	HORVU.MOREX.R2.7HG0527900	HORVU.MOREX.R2.2HG0170870	HORVU.MOREX.R2.1HG0064180	HORVU.MOREX.R2.2HG0112120	HORVU.MOREX.R2.2HG0091680	HORVU.MOREX.R2.3HG0193400	HORVU.MOREX.R2.7HG0567120	HORVU.MOREX.R2.5HG0424160	HORVU.MOREX.R2.1HG0077480	HORVU.MOREX.R2.5HG0408920	HORVU.MOREX.R2.2HG0155250	HORVU.MOREX.R2.1HG0076150	HORVU.MOREX.R2.3HG0258300	HORVU.MOREX.R2.2HG0088050	HORVU.MOREX.R2.2HG0101470	HORVU.MOREX.R2.4HG0281450	HORVU.MOREX.R2.4HG0333080	HORVU.MOREX.R2.2HG0100140	HORVU.MOREX.R2.2HG0170860	HORVU.MOREX.R2.4HG0281460	HORVU.MOREX.R2.1HG0047600	HORVU.MOREX.R2.4HG0282790	HORVU.MOREX.R2.2HG0143270	HORVU.MOREX.R2.4HG0317840	HORVU.MOREX.R2.6HG0521900	HORVU.MOREX.R2.1HG0005800	HORVU.MOREX.R2.2HG0091690
HORVU.MOREX.R2.1HG0016510	HORVU.MOREX.R2.1HG0059680	HORVU.MOREX.R2.5HG0359510	HORVU.MOREX.R2.6HG0507670	HORVU.MOREX.R2.3HG0248090	HORVU.MOREX.R2.5HG0434960	HORVU.MOREX.R2.6HG0510410	HORVU.MOREX.R2.3HG0206210	HORVU.MOREX.R2.5HG0373480	HORVU.MOREX.R2.2HG0110810	HORVU.MOREX.R2.7HG0607140	HORVU.MOREX.R2.7HG0610790	HORVU.MOREX.R2.3HG0245810	HORVU.MOREX.R2.1HG0027350	HORVU.MOREX.R2.4HG0323930	HORVU.MOREX.R2.1HG0015370	HORVU.MOREX.R2.2HG0137060	HORVU.MOREX.R2.5HG0421650	HORVU.MOREX.R2.5HG0446950	HORVU.MOREX.R2.5HG0360170	HORVU.MOREX.R2.2HG0086610	HORVU.MOREX.R2.2HG0087940	HORVU.MOREX.R2.2HG0150020	HORVU.MOREX.R2.6HG0454630	HORVU.MOREX.R2.7HG0532740	HORVU.MOREX.R2.3HG0197640	HORVU.MOREX.R2.4HG0308300	HORVU.MOREX.R2.4HG0310620	HORVU.MOREX.R2.2HG0150040	HORVU.MOREX.R2.7HG0598590	HORVU.MOREX.R2.6HG0511750	HORVU.MOREX.R2.2HG0108500	HORVU.MOREX.R2.3HG0183010	HORVU.MOREX.R2.5HG0446960	HORVU.MOREX.R2.7HG0620110	HORVU.MOREX.R2.4HG0287760	HORVU.MOREX.R2.7HG0619130	HORVU.MOREX.R2.2HG0086620	HORVU.MOREX.R2.2HG0175310	HORVU.MOREX.R2.7HG0585280	HORVU.MOREX.R2.7HG0561290	HORVU.MOREX.R2.6HG0508100	HORVU.MOREX.R2.2HG0099950	HORVU.MOREX.R2.2HG0149060	HORVU.MOREX.R2.4HG0309600	HORVU.MOREX.R2.3HG0257820	HORVU.MOREX.R2.7HG0544700	HORVU.MOREX.R2.5HG0397470	HORVU.MOREX.R2.1HG0040340	HORVU.MOREX.R2.6HG0467920
HORVU.MOREX.R2.2HG0146800	HORVU.MOREX.R2.4HG0304810	HORVU.MOREX.R2.7HG0598540	HORVU.MOREX.R2.1HG0021200	HORVU.MOREX.R2.3HG0244530	HORVU.MOREX.R2.3HG0185620	HORVU.MOREX.R2.3HG0268500	HORVU.MOREX.R2.6HG0454670	HORVU.MOREX.R2.5HG0356950	HORVU.MOREX.R2.7HG0567400	HORVU.MOREX.R2.1HG0077640	HORVU.MOREX.R2.1HG0051010	HORVU.MOREX.R2.5HG0446990	HORVU.MOREX.R2.5HG0445660	HORVU.MOREX.R2.2HG0150080	HORVU.MOREX.R2.3HG0257850	HORVU.MOREX.R2.5HG0397420	HORVU.MOREX.R2.3HG0198930	HORVU.MOREX.R2.7HG0544770	HORVU.MOREX.R2.5HG0398750	HORVU.MOREX.R2.6HG0478620	HORVU.MOREX.R2.5HG0414520	HORVU.MOREX.R2.5HG0415850	HORVU.MOREX.R2.7HG0555420	HORVU.MOREX.R2.4HG0333360	HORVU.MOREX.R2.7HG0614320	HORVU.MOREX.R2.7HG0599880	HORVU.MOREX.R2.6HG0495140	HORVU.MOREX.R2.1HG0066990	HORVU.MOREX.R2.7HG0556740	HORVU.MOREX.R2.2HG0107290	HORVU.MOREX.R2.4HG0321380	HORVU.MOREX.R2.6HG0453330	HORVU.MOREX.R2.7HG0586570	HORVU.MOREX.R2.2HG0133550	HORVU.MOREX.R2.2HG0174060	HORVU.MOREX.R2.1HG0052370	HORVU.MOREX.R2.2HG0150090	HORVU.MOREX.R2.6HG0478610	HORVU.MOREX.R2.6HG0517900	HORVU.MOREX.R2.3HG0257860	HORVU.MOREX.R2.5HG0403840	HORVU.MOREX.R2.1HG0063020	HORVU.MOREX.R2.7HG0597230	HORVU.MOREX.R2.7HG0598560	HORVU.MOREX.R2.7HG0615620	HORVU.MOREX.R2.6HG0455980	HORVU.MOREX.R2.2HG0158800	HORVU.MOREX.R2.3HG0214700	HORVU.MOREX.R2.3HG0198970
HORVU.MOREX.R2.1HG0070120	HORVU.MOREX.R2.5HG0350880	HORVU.MOREX.R2.2HG0151400	HORVU.MOREX.R2.2HG0099890	HORVU.MOREX.R2.3HG0200050	HORVU.MOREX.R2.3HG0251680	HORVU.MOREX.R2.4HG0298380	HORVU.MOREX.R2.6HG0490220	HORVU.MOREX.R2.1HG0057180	HORVU.MOREX.R2.3HG0274320	HORVU.MOREX.R2.2HG0103780	HORVU.MOREX.R2.5HG0414490	HORVU.MOREX.R2.5HG0359200	HORVU.MOREX.R2.6HG0458130	HORVU.MOREX.R2.7HG0581770	HORVU.MOREX.R2.3HG0213370	HORVU.MOREX.R2.3HG0263670	HORVU.MOREX.R2.7HG0562650	HORVU.MOREX.R2.3HG0212040	HORVU.MOREX.R2.6HG0461780	HORVU.MOREX.R2.6HG0502060	HORVU.MOREX.R2.3HG0250360	HORVU.MOREX.R2.2HG0085280	HORVU.MOREX.R2.2HG0103790	HORVU.MOREX.R2.2HG0138460	HORVU.MOREX.R2.4HG0315560	HORVU.MOREX.R2.1HG0054910	HORVU.MOREX.R2.3HG0274300	HORVU.MOREX.R2.2HG0151420	HORVU.MOREX.R2.2HG0181290	HORVU.MOREX.R2.3HG0249370	HORVU.MOREX.R2.5HG0425140	HORVU.MOREX.R2.6HG0509500	HORVU.MOREX.R2.5HG0410950	HORVU.MOREX.R2.5HG0409960	HORVU.MOREX.R2.1HG0057120	HORVU.MOREX.R2.7HG0550640	HORVU.MOREX.R2.2HG0085290	HORVU.MOREX.R2.3HG0240960	HORVU.MOREX.R2.4HG0282810	HORVU.MOREX.R2.3HG0221800	HORVU.MOREX.R2.1HG0029970	HORVU.MOREX.R2.7HG0536340	HORVU.MOREX.R2.6HG0514090	HORVU.MOREX.R2.3HG0238650	HORVU.MOREX.R2.7HG0562630	HORVU.MOREX.R2.1HG0033160	HORVU.MOREX.R2.7HG0622740	HORVU.MOREX.R2.6HG0509510	HORVU.MOREX.R2.5HG0408640
HORVU.MOREX.R2.2HG0157620	HORVU.MOREX.R2.1HG0059900	HORVU.MOREX.R2.4HG0334540	HORVU.MOREX.R2.3HG0189070	HORVU.MOREX.R2.3HG0257760	HORVU.MOREX.R2.5HG0403940	HORVU.MOREX.R2.5HG0365100	HORVU.MOREX.R2.5HG0385500	HORVU.MOREX.R2.4HG0278080	HORVU.MOREX.R2.2HG0080350	HORVU.MOREX.R2.4HG0347860	HORVU.MOREX.R2.1HG0047910	HORVU.MOREX.R2.1HG0063170	HORVU.MOREX.R2.2HG0091000	HORVU.MOREX.R2.3HG0206170	HORVU.MOREX.R2.7HG0619080	HORVU.MOREX.R2.3HG0255110	HORVU.MOREX.R2.7HG0544690	HORVU.MOREX.R2.1HG0008320	HORVU.MOREX.R2.1HG0034610	HORVU.MOREX.R2.3HG0189080	HORVU.MOREX.R2.3HG0256440	HORVU.MOREX.R2.2HG0157630	HORVU.MOREX.R2.4HG0335860	HORVU.MOREX.R2.6HG0467890	HORVU.MOREX.R2.1HG0051190	HORVU.MOREX.R2.5HG0432490	HORVU.MOREX.R2.2HG0120330	HORVU.MOREX.R2.2HG0144320	HORVU.MOREX.R2.3HG0269740	HORVU.MOREX.R2.5HG0386850	HORVU.MOREX.R2.3HG0270720	HORVU.MOREX.R2.4HG0278090	HORVU.MOREX.R2.7HG0586410	HORVU.MOREX.R2.3HG0220470	HORVU.MOREX.R2.3HG0244460	HORVU.MOREX.R2.3HG0243130	HORVU.MOREX.R2.3HG0268410	HORVU.MOREX.R2.2HG0091010	HORVU.MOREX.R2.3HG0206180	HORVU.MOREX.R2.2HG0093670	HORVU.MOREX.R2.7HG0569970	HORVU.MOREX.R2.7HG0529030	HORVU.MOREX.R2.2HG0106010	HORVU.MOREX.R2.4HG0291070	HORVU.MOREX.R2.7HG0598400	HORVU.MOREX.R2.7HG0545990	HORVU.MOREX.R2.3HG0207480	HORVU.MOREX.R2.6HG0467880	HORVU.MOREX.R2.7HG0543330
HORVU.MOREX.R2.5HG0438560	HORVU.MOREX.R2.6HG0449910	HORVU.MOREX.R2.5HG0437230	HORVU.MOREX.R2.2HG0126520	HORVU.MOREX.R2.5HG0414590	HORVU.MOREX.R2.7HG0578010	HORVU.MOREX.R2.2HG0171960	HORVU.MOREX.R2.4HG0281690	HORVU.MOREX.R2.1HG0004700	HORVU.MOREX.R2.2HG0082970	HORVU.MOREX.R2.5HG0443080	HORVU.MOREX.R2.5HG0426580	HORVU.MOREX.R2.1HG0075060	HORVU.MOREX.R2.6HG0503490	HORVU.MOREX.R2.3HG0202580	HORVU.MOREX.R2.2HG0156340	HORVU.MOREX.R2.5HG0443090	HORVU.MOREX.R2.1HG0021280	HORVU.MOREX.R2.3HG0257690	HORVU.MOREX.R2.5HG0349900	HORVU.MOREX.R2.5HG0386920	HORVU.MOREX.R2.6HG0478460	HORVU.MOREX.R2.7HG0554050	HORVU.MOREX.R2.2HG0171950	HORVU.MOREX.R2.3HG0267000	HORVU.MOREX.R2.1HG0063080	HORVU.MOREX.R2.3HG0269660	HORVU.MOREX.R2.5HG0353150	HORVU.MOREX.R2.3HG0215880	HORVU.MOREX.R2.4HG0315420	HORVU.MOREX.R2.7HG0615490	HORVU.MOREX.R2.2HG0145690	HORVU.MOREX.R2.3HG0214550	HORVU.MOREX.R2.3HG0244380	HORVU.MOREX.R2.7HG0566020	HORVU.MOREX.R2.5HG0402590	HORVU.MOREX.R2.7HG0542040	HORVU.MOREX.R2.2HG0157680	HORVU.MOREX.R2.3HG0202550	HORVU.MOREX.R2.6HG0478450	HORVU.MOREX.R2.5HG0385600	HORVU.MOREX.R2.5HG0386930	HORVU.MOREX.R2.2HG0167010	HORVU.MOREX.R2.4HG0278060	HORVU.MOREX.R2.5HG0386940	HORVU.MOREX.R2.6HG0454490	HORVU.MOREX.R2.6HG0484300	HORVU.MOREX.R2.2HG0092310	HORVU.MOREX.R2.5HG0426560	HORVU.MOREX.R2.1HG0059850
HORVU.MOREX.R2.3HG0184100	HORVU.MOREX.R2.3HG0263480	HORVU.MOREX.R2.4HG0285340	HORVU.MOREX.R2.6HG0522630	HORVU.MOREX.R2.4HG0337080	HORVU.MOREX.R2.4HG0346820	HORVU.MOREX.R2.7HG0568920	HORVU.MOREX.R2.7HG0621680	HORVU.MOREX.R2.2HG0177730	HORVU.MOREX.R2.3HG0262150	HORVU.MOREX.R2.3HG0234900	HORVU.MOREX.R2.1HG0076500	HORVU.MOREX.R2.3HG0197410	HORVU.MOREX.R2.1HG0052550	HORVU.MOREX.R2.3HG0225190	HORVU.MOREX.R2.5HG0408410	HORVU.MOREX.R2.4HG0310830	HORVU.MOREX.R2.5HG0398560	HORVU.MOREX.R2.7HG0606030	HORVU.MOREX.R2.1HG0064550	HORVU.MOREX.R2.3HG0237170	HORVU.MOREX.R2.5HG0422720	HORVU.MOREX.R2.3HG0246930	HORVU.MOREX.R2.5HG0445400	HORVU.MOREX.R2.6HG0522620	HORVU.MOREX.R2.4HG0286680	HORVU.MOREX.R2.7HG0619340	HORVU.MOREX.R2.5HG0349590	HORVU.MOREX.R2.6HG0455700	HORVU.MOREX.R2.3HG0197420	HORVU.MOREX.R2.3HG0196110	HORVU.MOREX.R2.3HG0210920	HORVU.MOREX.R2.2HG0177760	HORVU.MOREX.R2.5HG0397240	HORVU.MOREX.R2.7HG0580600	HORVU.MOREX.R2.3HG0245600	HORVU.MOREX.R2.1HG0026230	HORVU.MOREX.R2.1HG0064540	HORVU.MOREX.R2.3HG0184130	HORVU.MOREX.R2.4HG0338390	HORVU.MOREX.R2.4HG0337060	HORVU.MOREX.R2.5HG0422710	HORVU.MOREX.R2.2HG0086880	HORVU.MOREX.R2.3HG0246940	HORVU.MOREX.R2.7HG0619350	HORVU.MOREX.R2.2HG0163120	HORVU.MOREX.R2.2HG0165780	HORVU.MOREX.R2.4HG0345510	HORVU.MOREX.R2.7HG0596190	HORVU.MOREX.R2.7HG0618020
HORVU.MOREX.R2.7HG0568950	HORVU.MOREX.R2.6HG0485590	HORVU.MOREX.R2.1HG0019110	HORVU.MOREX.R2.7HG0529380	HORVU.MOREX.R2.1HG0076570	HORVU.MOREX.R2.1HG0034710	HORVU.MOREX.R2.3HG0231020	HORVU.MOREX.R2.3HG0256300	HORVU.MOREX.R2.2HG0109690	HORVU.MOREX.R2.4HG0319280	HORVU.MOREX.R2.5HG0433480	HORVU.MOREX.R2.7HG0615870	HORVU.MOREX.R2.6HG0497580	HORVU.MOREX.R2.1HG0021410	HORVU.MOREX.R2.4HG0286650	HORVU.MOREX.R2.3HG0245650	HORVU.MOREX.R2.7HG0567610	HORVU.MOREX.R2.2HG0085510	HORVU.MOREX.R2.5HG0420170	HORVU.MOREX.R2.6HG0520070	HORVU.MOREX.R2.6HG0519090	HORVU.MOREX.R2.7HG0602560	HORVU.MOREX.R2.2HG0135950	HORVU.MOREX.R2.5HG0444120	HORVU.MOREX.R2.2HG0133370	HORVU.MOREX.R2.5HG0444090	HORVU.MOREX.R2.6HG0490040	HORVU.MOREX.R2.1HG0071620	HORVU.MOREX.R2.5HG0354170	HORVU.MOREX.R2.5HG0416860	HORVU.MOREX.R2.2HG0092610	HORVU.MOREX.R2.7HG0537870	HORVU.MOREX.R2.2HG0093940	HORVU.MOREX.R2.2HG0168000	HORVU.MOREX.R2.1HG0019050	HORVU.MOREX.R2.3HG0191300	HORVU.MOREX.R2.1HG0058660	HORVU.MOREX.R2.3HG0239700	HORVU.MOREX.R2.6HG0502230	HORVU.MOREX.R2.6HG0504890	HORVU.MOREX.R2.7HG0550850	HORVU.MOREX.R2.5HG0404880	HORVU.MOREX.R2.2HG0157350	HORVU.MOREX.R2.5HG0366140	HORVU.MOREX.R2.5HG0403550	HORVU.MOREX.R2.3HG0202420	HORVU.MOREX.R2.3HG0232290	HORVU.MOREX.R2.5HG0414200	HORVU.MOREX.R2.4HG0281770	HORVU.MOREX.R2.1HG0044020
HORVU.MOREX.R2.3HG0193920	HORVU.MOREX.R2.1HG0032070	HORVU.MOREX.R2.2HG0096190	HORVU.MOREX.R2.4HG0279410	HORVU.MOREX.R2.2HG0168040	HORVU.MOREX.R2.4HG0293700	HORVU.MOREX.R2.7HG0607350	HORVU.MOREX.R2.7HG0550890	HORVU.MOREX.R2.2HG0181020	HORVU.MOREX.R2.1HG0045390	HORVU.MOREX.R2.3HG0240730	HORVU.MOREX.R2.4HG0280400	HORVU.MOREX.R2.5HG0381750	HORVU.MOREX.R2.7HG0535260	HORVU.MOREX.R2.4HG0337160	HORVU.MOREX.R2.4HG0322900	HORVU.MOREX.R2.7HG0590030	HORVU.MOREX.R2.7HG0561530	HORVU.MOREX.R2.6HG0461510	HORVU.MOREX.R2.2HG0093910	HORVU.MOREX.R2.1HG0069340	HORVU.MOREX.R2.3HG0193930	HORVU.MOREX.R2.7HG0619330	HORVU.MOREX.R2.3HG0239750	HORVU.MOREX.R2.3HG0238420	HORVU.MOREX.R2.7HG0548570	HORVU.MOREX.R2.3HG0252710	HORVU.MOREX.R2.4HG0309920	HORVU.MOREX.R2.7HG0549870	HORVU.MOREX.R2.2HG0079620	HORVU.MOREX.R2.5HG0409700	HORVU.MOREX.R2.2HG0170380	HORVU.MOREX.R2.2HG0141810	HORVU.MOREX.R2.7HG0535230	HORVU.MOREX.R2.5HG0354190	HORVU.MOREX.R2.4HG0340770	HORVU.MOREX.R2.5HG0378120	HORVU.MOREX.R2.7HG0561520	HORVU.MOREX.R2.7HG0562850	HORVU.MOREX.R2.1HG0070350	HORVU.MOREX.R2.5HG0440550	HORVU.MOREX.R2.2HG0139500	HORVU.MOREX.R2.6HG0450830	HORVU.MOREX.R2.7HG0620300	HORVU.MOREX.R2.2HG0181000	HORVU.MOREX.R2.5HG0410700	HORVU.MOREX.R2.3HG0225140	HORVU.MOREX.R2.5HG0393760	HORVU.MOREX.R2.6HG0449860	HORVU.MOREX.R2.1HG0056060
HORVU.MOREX.R2.2HG0133400	HORVU.MOREX.R2.7HG0603740	HORVU.MOREX.R2.2HG0108460	HORVU.MOREX.R2.3HG0234870	HORVU.MOREX.R2.6HG0468980	HORVU.MOREX.R2.3HG0256200	HORVU.MOREX.R2.6HG0479630	HORVU.MOREX.R2.6HG0516920	HORVU.MOREX.R2.7HG0555580	HORVU.MOREX.R2.7HG0615730	HORVU.MOREX.R2.4HG0344120	HORVU.MOREX.R2.1HG0046830	HORVU.MOREX.R2.5HG0354200	HORVU.MOREX.R2.6HG0504940	HORVU.MOREX.R2.2HG0110770	HORVU.MOREX.R2.2HG0092580	HORVU.MOREX.R2.4HG0346780	HORVU.MOREX.R2.5HG0399910	HORVU.MOREX.R2.7HG0602420	HORVU.MOREX.R2.1HG0033530	HORVU.MOREX.R2.2HG0107100	HORVU.MOREX.R2.3HG0256210	HORVU.MOREX.R2.2HG0108430	HORVU.MOREX.R2.1HG0010850	HORVU.MOREX.R2.3HG0208570	HORVU.MOREX.R2.5HG0419270	HORVU.MOREX.R2.5HG0432240	HORVU.MOREX.R2.7HG0598640	HORVU.MOREX.R2.3HG0222880	HORVU.MOREX.R2.6HG0456990	HORVU.MOREX.R2.1HG0021500	HORVU.MOREX.R2.1HG0022830	HORVU.MOREX.R2.6HG0519160	HORVU.MOREX.R2.5HG0407280	HORVU.MOREX.R2.4HG0308470	HORVU.MOREX.R2.4HG0346790	HORVU.MOREX.R2.5HG0399940	HORVU.MOREX.R2.2HG0108440	HORVU.MOREX.R2.7HG0543580	HORVU.MOREX.R2.3HG0234850	HORVU.MOREX.R2.3HG0258880	HORVU.MOREX.R2.3HG0208580	HORVU.MOREX.R2.7HG0620290	HORVU.MOREX.R2.5HG0419260	HORVU.MOREX.R2.5HG0433560	HORVU.MOREX.R2.7HG0555560	HORVU.MOREX.R2.1HG0046860	HORVU.MOREX.R2.5HG0434890	HORVU.MOREX.R2.5HG0386630	HORVU.MOREX.R2.1HG0062090
HORVU.MOREX.R2.7HG0602390	HORVU.MOREX.R2.1HG0069410	HORVU.MOREX.R2.2HG0170410	HORVU.MOREX.R2.7HG0586740	HORVU.MOREX.R2.2HG0146790	HORVU.MOREX.R2.4HG0344170	HORVU.MOREX.R2.6HG0525010	HORVU.MOREX.R2.1HG0056100	HORVU.MOREX.R2.4HG0301010	HORVU.MOREX.R2.2HG0158780	HORVU.MOREX.R2.3HG0202320	HORVU.MOREX.R2.5HG0413010	HORVU.MOREX.R2.7HG0578220	HORVU.MOREX.R2.2HG0171730	HORVU.MOREX.R2.7HG0537700	HORVU.MOREX.R2.3HG0245490	HORVU.MOREX.R2.5HG0427640	HORVU.MOREX.R2.2HG0115600	HORVU.MOREX.R2.2HG0116930	HORVU.MOREX.R2.5HG0426310	HORVU.MOREX.R2.2HG0093890	HORVU.MOREX.R2.6HG0526330	HORVU.MOREX.R2.4HG0327690	HORVU.MOREX.R2.5HG0401080	HORVU.MOREX.R2.7HG0572110	HORVU.MOREX.R2.6HG0448460	HORVU.MOREX.R2.1HG0065900	HORVU.MOREX.R2.5HG0349770	HORVU.MOREX.R2.1HG0041930	HORVU.MOREX.R2.3HG0225010	HORVU.MOREX.R2.1HG0056190	HORVU.MOREX.R2.2HG0126320	HORVU.MOREX.R2.1HG0002330	HORVU.MOREX.R2.2HG0102350	HORVU.MOREX.R2.2HG0103680	HORVU.MOREX.R2.4HG0339670	HORVU.MOREX.R2.3HG0241980	HORVU.MOREX.R2.3HG0215690	HORVU.MOREX.R2.3HG0214360	HORVU.MOREX.R2.4HG0349000	HORVU.MOREX.R2.3HG0252620	HORVU.MOREX.R2.5HG0379510	HORVU.MOREX.R2.2HG0177900	HORVU.MOREX.R2.2HG0114340	HORVU.MOREX.R2.2HG0152600	HORVU.MOREX.R2.5HG0350770	HORVU.MOREX.R2.7HG0548480	HORVU.MOREX.R2.4HG0301070	HORVU.MOREX.R2.5HG0426370	HORVU.MOREX.R2.5HG0349780
HORVU.MOREX.R2.7HG0542500	HORVU.MOREX.R2.3HG0244920	HORVU.MOREX.R2.5HG0440370	HORVU.MOREX.R2.1HG0021600	HORVU.MOREX.R2.5HG0385030	HORVU.MOREX.R2.7HG0580860	HORVU.MOREX.R2.1HG0051410	HORVU.MOREX.R2.3HG0231680	HORVU.MOREX.R2.2HG0170070	HORVU.MOREX.R2.6HG0499100	HORVU.MOREX.R2.6HG0511310	HORVU.MOREX.R2.3HG0244930	HORVU.MOREX.R2.5HG0421200	HORVU.MOREX.R2.4HG0321780	HORVU.MOREX.R2.2HG0153500	HORVU.MOREX.R2.1HG0052750	HORVU.MOREX.R2.1HG0037130	HORVU.MOREX.R2.2HG0139210	HORVU.MOREX.R2.6HG0487120	HORVU.MOREX.R2.7HG0589200	HORVU.MOREX.R2.4HG0332420	HORVU.MOREX.R2.5HG0408210	HORVU.MOREX.R2.4HG0296280	HORVU.MOREX.R2.7HG0590200	HORVU.MOREX.R2.6HG0499110	HORVU.MOREX.R2.3HG0272180	HORVU.MOREX.R2.3HG0216040	HORVU.MOREX.R2.6HG0465700	HORVU.MOREX.R2.3HG0217370	HORVU.MOREX.R2.3HG0191920	HORVU.MOREX.R2.1HG0051430	HORVU.MOREX.R2.1HG0037140	HORVU.MOREX.R2.7HG0602710	HORVU.MOREX.R2.5HG0409540	HORVU.MOREX.R2.1HG0076730	HORVU.MOREX.R2.2HG0153510	HORVU.MOREX.R2.3HG0205390	HORVU.MOREX.R2.3HG0228010	HORVU.MOREX.R2.6HG0513950	HORVU.MOREX.R2.7HG0590210	HORVU.MOREX.R2.7HG0591540	HORVU.MOREX.R2.7HG0571030	HORVU.MOREX.R2.4HG0318110	HORVU.MOREX.R2.3HG0243630	HORVU.MOREX.R2.3HG0218690	HORVU.MOREX.R2.4HG0321760	HORVU.MOREX.R2.7HG0529530	HORVU.MOREX.R2.7HG0589220	HORVU.MOREX.R2.5HG0386390	HORVU.MOREX.R2.7HG0602720
HORVU.MOREX.R2.5HG0382890	HORVU.MOREX.R2.6HG0458540	HORVU.MOREX.R2.7HG0561730	HORVU.MOREX.R2.7HG0612060	HORVU.MOREX.R2.3HG0237770	HORVU.MOREX.R2.3HG0248420	HORVU.MOREX.R2.4HG0277040	HORVU.MOREX.R2.4HG0314650	HORVU.MOREX.R2.4HG0290000	HORVU.MOREX.R2.1HG0032280	HORVU.MOREX.R2.1HG0058890	HORVU.MOREX.R2.6HG0505510	HORVU.MOREX.R2.2HG0133110	HORVU.MOREX.R2.7HG0547410	HORVU.MOREX.R2.2HG0157120	HORVU.MOREX.R2.2HG0158450	HORVU.MOREX.R2.5HG0369880	HORVU.MOREX.R2.5HG0404610	HORVU.MOREX.R2.1HG0021590	HORVU.MOREX.R2.7HG0535430	HORVU.MOREX.R2.5HG0379250	HORVU.MOREX.R2.6HG0457200	HORVU.MOREX.R2.3HG0199060	HORVU.MOREX.R2.4HG0278380	HORVU.MOREX.R2.4HG0340970	HORVU.MOREX.R2.5HG0356570	HORVU.MOREX.R2.7HG0614690	HORVU.MOREX.R2.2HG0145140	HORVU.MOREX.R2.5HG0417930	HORVU.MOREX.R2.5HG0442930	HORVU.MOREX.R2.5HG0392210	HORVU.MOREX.R2.1HG0019270	HORVU.MOREX.R2.5HG0421190	HORVU.MOREX.R2.7HG0547420	HORVU.MOREX.R2.7HG0597720	HORVU.MOREX.R2.1HG0056260	HORVU.MOREX.R2.2HG0158460	HORVU.MOREX.R2.5HG0404620	HORVU.MOREX.R2.6HG0447880	HORVU.MOREX.R2.1HG0020250	HORVU.MOREX.R2.6HG0484870	HORVU.MOREX.R2.7HG0535440	HORVU.MOREX.R2.1HG0068230	HORVU.MOREX.R2.7HG0585740	HORVU.MOREX.R2.7HG0561710	HORVU.MOREX.R2.4HG0277060	HORVU.MOREX.R2.5HG0442940	HORVU.MOREX.R2.7HG0613370	HORVU.MOREX.R2.3HG0199050	HORVU.MOREX.R2.5HG0380250
HORVU.MOREX.R2.2HG0104670	HORVU.MOREX.R2.2HG0102010	HORVU.MOREX.R2.4HG0281980	HORVU.MOREX.R2.7HG0560430	HORVU.MOREX.R2.7HG0618210	HORVU.MOREX.R2.4HG0337390	HORVU.MOREX.R2.5HG0442970	HORVU.MOREX.R2.4HG0279670	HORVU.MOREX.R2.5HG0379210	HORVU.MOREX.R2.5HG0394830	HORVU.MOREX.R2.2HG0169150	HORVU.MOREX.R2.3HG0199020	HORVU.MOREX.R2.5HG0440310	HORVU.MOREX.R2.2HG0145180	HORVU.MOREX.R2.2HG0114000	HORVU.MOREX.R2.4HG0293960	HORVU.MOREX.R2.3HG0206640	HORVU.MOREX.R2.5HG0402080	HORVU.MOREX.R2.3HG0260100	HORVU.MOREX.R2.6HG0469210	HORVU.MOREX.R2.6HG0471530	HORVU.MOREX.R2.2HG0086170	HORVU.MOREX.R2.5HG0380200	HORVU.MOREX.R2.2HG0128630	HORVU.MOREX.R2.7HG0561750	HORVU.MOREX.R2.2HG0170120	HORVU.MOREX.R2.3HG0232900	HORVU.MOREX.R2.2HG0145190	HORVU.MOREX.R2.3HG0247150	HORVU.MOREX.R2.2HG0169140	HORVU.MOREX.R2.2HG0116650	HORVU.MOREX.R2.1HG0038400	HORVU.MOREX.R2.2HG0117980	HORVU.MOREX.R2.3HG0218610	HORVU.MOREX.R2.5HG0426030	HORVU.MOREX.R2.4HG0324070	HORVU.MOREX.R2.4HG0296340	HORVU.MOREX.R2.2HG0127370	HORVU.MOREX.R2.5HG0411960	HORVU.MOREX.R2.1HG0062230	HORVU.MOREX.R2.7HG0606170	HORVU.MOREX.R2.2HG0165640	HORVU.MOREX.R2.4HG0322960	HORVU.MOREX.R2.2HG0165650	HORVU.MOREX.R2.7HG0603900	HORVU.MOREX.R2.4HG0284360	HORVU.MOREX.R2.4HG0285690	HORVU.MOREX.R2.5HG0423950	HORVU.MOREX.R2.5HG0386440	HORVU.MOREX.R2.5HG0387770
HORVU.MOREX.R2.6HG0482160	HORVU.MOREX.R2.1HG0018100	HORVU.MOREX.R2.4HG0344370	HORVU.MOREX.R2.6HG0524760	HORVU.MOREX.R2.2HG0111830	HORVU.MOREX.R2.7HG0542490	HORVU.MOREX.R2.6HG0475010	HORVU.MOREX.R2.6HG0476340	HORVU.MOREX.R2.3HG0217280	HORVU.MOREX.R2.1HG0043100	HORVU.MOREX.R2.1HG0045770	HORVU.MOREX.R2.7HG0615950	HORVU.MOREX.R2.5HG0387720	HORVU.MOREX.R2.2HG0146520	HORVU.MOREX.R2.2HG0147850	HORVU.MOREX.R2.4HG0307390	HORVU.MOREX.R2.7HG0601310	HORVU.MOREX.R2.5HG0444040	HORVU.MOREX.R2.4HG0298940	HORVU.MOREX.R2.4HG0306060	HORVU.MOREX.R2.4HG0297610	HORVU.MOREX.R2.7HG0543790	HORVU.MOREX.R2.1HG0074260	HORVU.MOREX.R2.7HG0542460	HORVU.MOREX.R2.6HG0475000	HORVU.MOREX.R2.6HG0523490	HORVU.MOREX.R2.2HG0177670	HORVU.MOREX.R2.5HG0416810	HORVU.MOREX.R2.1HG0075590	HORVU.MOREX.R2.6HG0510170	HORVU.MOREX.R2.7HG0555770	HORVU.MOREX.R2.7HG0612010	HORVU.MOREX.R2.6HG0495490	HORVU.MOREX.R2.7HG0597570	HORVU.MOREX.R2.3HG0224400	HORVU.MOREX.R2.3HG0225730	HORVU.MOREX.R2.7HG0596240	HORVU.MOREX.R2.3HG0185990	HORVU.MOREX.R2.2HG0165690	HORVU.MOREX.R2.3HG0185980	HORVU.MOREX.R2.3HG0268860	HORVU.MOREX.R2.4HG0285650	HORVU.MOREX.R2.5HG0386400	HORVU.MOREX.R2.5HG0387730	HORVU.MOREX.R2.4HG0346970	HORVU.MOREX.R2.3HG0267530	HORVU.MOREX.R2.3HG0242230	HORVU.MOREX.R2.7HG0624000	HORVU.MOREX.R2.6HG0463020	HORVU.MOREX.R2.7HG0585590
HORVU.MOREX.R2.2HG0104700	HORVU.MOREX.R2.3HG0212360	HORVU.MOREX.R2.5HG0427410	HORVU.MOREX.R2.4HG0290190	HORVU.MOREX.R2.6HG0496770	HORVU.MOREX.R2.3HG0236310	HORVU.MOREX.R2.4HG0338510	HORVU.MOREX.R2.2HG0095820	HORVU.MOREX.R2.2HG0104720	HORVU.MOREX.R2.4HG0339840	HORVU.MOREX.R2.3HG0225660	HORVU.MOREX.R2.6HG0477590	HORVU.MOREX.R2.4HG0340810	HORVU.MOREX.R2.6HG0516300	HORVU.MOREX.R2.7HG0577130	HORVU.MOREX.R2.1HG0069640	HORVU.MOREX.R2.7HG0553180	HORVU.MOREX.R2.3HG0184720	HORVU.MOREX.R2.3HG0211020	HORVU.MOREX.R2.3HG0196700	HORVU.MOREX.R2.3HG0212350	HORVU.MOREX.R2.7HG0586990	HORVU.MOREX.R2.5HG0402170	HORVU.MOREX.R2.7HG0607420	HORVU.MOREX.R2.3HG0250690	HORVU.MOREX.R2.1HG0040840	HORVU.MOREX.R2.3HG0273330	HORVU.MOREX.R2.5HG0382910	HORVU.MOREX.R2.5HG0439450	HORVU.MOREX.R2.6HG0516350	HORVU.MOREX.R2.7HG0619400	HORVU.MOREX.R2.3HG0273320	HORVU.MOREX.R2.2HG0115430	HORVU.MOREX.R2.7HG0620400	HORVU.MOREX.R2.4HG0278400	HORVU.MOREX.R2.5HG0350530	HORVU.MOREX.R2.7HG0571010	HORVU.MOREX.R2.7HG0606100	HORVU.MOREX.R2.5HG0350510	HORVU.MOREX.R2.7HG0607430	HORVU.MOREX.R2.2HG0141720	HORVU.MOREX.R2.7HG0590110	HORVU.MOREX.R2.4HG0280720	HORVU.MOREX.R2.1HG0002580	HORVU.MOREX.R2.2HG0088650	HORVU.MOREX.R2.2HG0104780	HORVU.MOREX.R2.2HG0102120	HORVU.MOREX.R2.7HG0621720	HORVU.MOREX.R2.2HG0088640	HORVU.MOREX.R2.3HG0191830
HORVU.MOREX.R2.6HG0500840	HORVU.MOREX.R2.3HG0242100	HORVU.MOREX.R2.2HG0086400	HORVU.MOREX.R2.7HG0591730	HORVU.MOREX.R2.1HG0074340	HORVU.MOREX.R2.7HG0617170	HORVU.MOREX.R2.3HG0230120	HORVU.MOREX.R2.4HG0330020	HORVU.MOREX.R2.7HG0554720	HORVU.MOREX.R2.3HG0232780	HORVU.MOREX.R2.2HG0103080	HORVU.MOREX.R2.2HG0142600	HORVU.MOREX.R2.6HG0512870	HORVU.MOREX.R2.7HG0542740	HORVU.MOREX.R2.2HG0171170	HORVU.MOREX.R2.2HG0158190	HORVU.MOREX.R2.4HG0318380	HORVU.MOREX.R2.2HG0086410	HORVU.MOREX.R2.2HG0087740	HORVU.MOREX.R2.2HG0100800	HORVU.MOREX.R2.3HG0218480	HORVU.MOREX.R2.5HG0423630	HORVU.MOREX.R2.5HG0424960	HORVU.MOREX.R2.1HG0021840	HORVU.MOREX.R2.6HG0500890	HORVU.MOREX.R2.7HG0588100	HORVU.MOREX.R2.4HG0330010	HORVU.MOREX.R2.5HG0435600	HORVU.MOREX.R2.2HG0103090	HORVU.MOREX.R2.2HG0142610	HORVU.MOREX.R2.1HG0049350	HORVU.MOREX.R2.7HG0590430	HORVU.MOREX.R2.4HG0318370	HORVU.MOREX.R2.6HG0470060	HORVU.MOREX.R2.2HG0143940	HORVU.MOREX.R2.5HG0364710	HORVU.MOREX.R2.1HG0019520	HORVU.MOREX.R2.2HG0087750	HORVU.MOREX.R2.4HG0344600	HORVU.MOREX.R2.3HG0220790	HORVU.MOREX.R2.1HG0021830	HORVU.MOREX.R2.7HG0529750	HORVU.MOREX.R2.7HG0589440	HORVU.MOREX.R2.7HG0588110	HORVU.MOREX.R2.3HG0231430	HORVU.MOREX.R2.3HG0195290	HORVU.MOREX.R2.7HG0590440	HORVU.MOREX.R2.4HG0295190	HORVU.MOREX.R2.2HG0143950	HORVU.MOREX.R2.3HG0273270
HORVU.MOREX.R2.1HG0055140	HORVU.MOREX.R2.6HG0473940	HORVU.MOREX.R2.1HG0056470	HORVU.MOREX.R2.7HG0597930	HORVU.MOREX.R2.4HG0336200	HORVU.MOREX.R2.6HG0448980	HORVU.MOREX.R2.1HG0044490	HORVU.MOREX.R2.2HG0148870	HORVU.MOREX.R2.5HG0382630	HORVU.MOREX.R2.5HG0434280	HORVU.MOREX.R2.6HG0485920	HORVU.MOREX.R2.6HG0461960	HORVU.MOREX.R2.5HG0355020	HORVU.MOREX.R2.1HG0002600	HORVU.MOREX.R2.5HG0417710	HORVU.MOREX.R2.4HG0290230	HORVU.MOREX.R2.3HG0266080	HORVU.MOREX.R2.7HG0545020	HORVU.MOREX.R2.2HG0159530	HORVU.MOREX.R2.5HG0405730	HORVU.MOREX.R2.4HG0338850	HORVU.MOREX.R2.5HG0434270	HORVU.MOREX.R2.2HG0176090	HORVU.MOREX.R2.6HG0460610	HORVU.MOREX.R2.1HG0067120	HORVU.MOREX.R2.7HG0559650	HORVU.MOREX.R2.1HG0068450	HORVU.MOREX.R2.1HG0002610	HORVU.MOREX.R2.2HG0146220	HORVU.MOREX.R2.7HG0583300	HORVU.MOREX.R2.3HG0249510	HORVU.MOREX.R2.6HG0459630	HORVU.MOREX.R2.4HG0325540	HORVU.MOREX.R2.5HG0417700	HORVU.MOREX.R2.5HG0394620	HORVU.MOREX.R2.6HG0504420	HORVU.MOREX.R2.3HG0266070	HORVU.MOREX.R2.6HG0505750	HORVU.MOREX.R2.7HG0547680	HORVU.MOREX.R2.1HG0055160	HORVU.MOREX.R2.2HG0158210	HORVU.MOREX.R2.4HG0338840	HORVU.MOREX.R2.7HG0600290	HORVU.MOREX.R2.5HG0435590	HORVU.MOREX.R2.6HG0461930	HORVU.MOREX.R2.6HG0460600	HORVU.MOREX.R2.7HG0533010	HORVU.MOREX.R2.2HG0146230	HORVU.MOREX.R2.6HG0459620	HORVU.MOREX.R2.4HG0314880
HORVU.MOREX.R2.3HG0220700	HORVU.MOREX.R2.7HG0559690	HORVU.MOREX.R2.3HG0236290	HORVU.MOREX.R2.7HG0533080	HORVU.MOREX.R2.6HG0458340	HORVU.MOREX.R2.7HG0620790	HORVU.MOREX.R2.3HG0251860	HORVU.MOREX.R2.2HG0099690	HORVU.MOREX.R2.2HG0147590	HORVU.MOREX.R2.3HG0249550	HORVU.MOREX.R2.5HG0403190	HORVU.MOREX.R2.6HG0488170	HORVU.MOREX.R2.7HG0530810	HORVU.MOREX.R2.5HG0430780	HORVU.MOREX.R2.5HG0369680	HORVU.MOREX.R2.5HG0370670	HORVU.MOREX.R2.6HG0488180	HORVU.MOREX.R2.5HG0367020	HORVU.MOREX.R2.1HG0064910	HORVU.MOREX.R2.3HG0261200	HORVU.MOREX.R2.1HG0040940	HORVU.MOREX.R2.5HG0368350	HORVU.MOREX.R2.7HG0597910	HORVU.MOREX.R2.3HG0262530	HORVU.MOREX.R2.4HG0280890	HORVU.MOREX.R2.1HG0000050	HORVU.MOREX.R2.1HG0001380	HORVU.MOREX.R2.7HG0620780	HORVU.MOREX.R2.1HG0052920	HORVU.MOREX.R2.7HG0585930	HORVU.MOREX.R2.4HG0319730	HORVU.MOREX.R2.7HG0619780	HORVU.MOREX.R2.3HG0191760	HORVU.MOREX.R2.5HG0395920	HORVU.MOREX.R2.2HG0173880	HORVU.MOREX.R2.4HG0292870	HORVU.MOREX.R2.3HG0190430	HORVU.MOREX.R2.4HG0290210	HORVU.MOREX.R2.4HG0348250	HORVU.MOREX.R2.5HG0429780	HORVU.MOREX.R2.7HG0572640	HORVU.MOREX.R2.1HG0064900	HORVU.MOREX.R2.2HG0161890	HORVU.MOREX.R2.3HG0262520	HORVU.MOREX.R2.1HG0000060	HORVU.MOREX.R2.1HG0025340	HORVU.MOREX.R2.5HG0357690	HORVU.MOREX.R2.5HG0415150	HORVU.MOREX.R2.4HG0336290	HORVU.MOREX.R2.7HG0620770
HORVU.MOREX.R2.6HG0478770	HORVU.MOREX.R2.7HG0597790	HORVU.MOREX.R2.5HG0379090	HORVU.MOREX.R2.1HG0044670	HORVU.MOREX.R2.2HG0148930	HORVU.MOREX.R2.6HG0510350	HORVU.MOREX.R2.4HG0284540	HORVU.MOREX.R2.1HG0070950	HORVU.MOREX.R2.2HG0164180	HORVU.MOREX.R2.6HG0483250	HORVU.MOREX.R2.6HG0509360	HORVU.MOREX.R2.5HG0423770	HORVU.MOREX.R2.6HG0508030	HORVU.MOREX.R2.2HG0093440	HORVU.MOREX.R2.2HG0135620	HORVU.MOREX.R2.4HG0297860	HORVU.MOREX.R2.3HG0231340	HORVU.MOREX.R2.2HG0127180	HORVU.MOREX.R2.3HG0254040	HORVU.MOREX.R2.4HG0331240	HORVU.MOREX.R2.6HG0478760	HORVU.MOREX.R2.6HG0510360	HORVU.MOREX.R2.6HG0511690	HORVU.MOREX.R2.5HG0410460	HORVU.MOREX.R2.1HG0006360	HORVU.MOREX.R2.2HG0147610	HORVU.MOREX.R2.4HG0284550	HORVU.MOREX.R2.2HG0080140	HORVU.MOREX.R2.2HG0164170	HORVU.MOREX.R2.3HG0270980	HORVU.MOREX.R2.5HG0409470	HORVU.MOREX.R2.6HG0508040	HORVU.MOREX.R2.6HG0509370	HORVU.MOREX.R2.7HG0564020	HORVU.MOREX.R2.2HG0093450	HORVU.MOREX.R2.5HG0445130	HORVU.MOREX.R2.1HG0030040	HORVU.MOREX.R2.3HG0238800	HORVU.MOREX.R2.1HG0019660	HORVU.MOREX.R2.6HG0521000	HORVU.MOREX.R2.1HG0032620	HORVU.MOREX.R2.6HG0521070	HORVU.MOREX.R2.5HG0375580	HORVU.MOREX.R2.5HG0405920	HORVU.MOREX.R2.5HG0434480	HORVU.MOREX.R2.7HG0578650	HORVU.MOREX.R2.7HG0539050	HORVU.MOREX.R2.3HG0202850	HORVU.MOREX.R2.2HG0140150	HORVU.MOREX.R2.4HG0284560
HORVU.MOREX.R2.4HG0325440	HORVU.MOREX.R2.5HG0429820	HORVU.MOREX.R2.4HG0326770	HORVU.MOREX.R2.5HG0403260	HORVU.MOREX.R2.7HG0607660	HORVU.MOREX.R2.3HG0224160	HORVU.MOREX.R2.3HG0261100	HORVU.MOREX.R2.1HG0001480	HORVU.MOREX.R2.4HG0337490	HORVU.MOREX.R2.5HG0442870	HORVU.MOREX.R2.4HG0291600	HORVU.MOREX.R2.3HG0274410	HORVU.MOREX.R2.6HG0491640	HORVU.MOREX.R2.4HG0279970	HORVU.MOREX.R2.4HG0278640	HORVU.MOREX.R2.2HG0145080	HORVU.MOREX.R2.5HG0440210	HORVU.MOREX.R2.7HG0621970	HORVU.MOREX.R2.5HG0427230	HORVU.MOREX.R2.7HG0607670	HORVU.MOREX.R2.2HG0157070	HORVU.MOREX.R2.2HG0088890	HORVU.MOREX.R2.7HG0590350	HORVU.MOREX.R2.3HG0237490	HORVU.MOREX.R2.2HG0170020	HORVU.MOREX.R2.6HG0460580	HORVU.MOREX.R2.1HG0012130	HORVU.MOREX.R2.4HG0278650	HORVU.MOREX.R2.1HG0036120	HORVU.MOREX.R2.1HG0051740	HORVU.MOREX.R2.3HG0249470	HORVU.MOREX.R2.5HG0427220	HORVU.MOREX.R2.2HG0145090	HORVU.MOREX.R2.5HG0441550	HORVU.MOREX.R2.5HG0404570	HORVU.MOREX.R2.4HG0348170	HORVU.MOREX.R2.2HG0121090	HORVU.MOREX.R2.1HG0048110	HORVU.MOREX.R2.1HG0002790	HORVU.MOREX.R2.1HG0062410	HORVU.MOREX.R2.7HG0572570	HORVU.MOREX.R2.1HG0063740	HORVU.MOREX.R2.7HG0591690	HORVU.MOREX.R2.7HG0621950	HORVU.MOREX.R2.6HG0458250	HORVU.MOREX.R2.3HG0192930	HORVU.MOREX.R2.6HG0460570	HORVU.MOREX.R2.2HG0116500	HORVU.MOREX.R2.1HG0051750	HORVU.MOREX.R2.4HG0324160
HORVU.MOREX.R2.6HG0498250	HORVU.MOREX.R2.1HG0061210	HORVU.MOREX.R2.1HG0062540	HORVU.MOREX.R2.1HG0019760	HORVU.MOREX.R2.2HG0101900	HORVU.MOREX.R2.4HG0343510	HORVU.MOREX.R2.3HG0239110	HORVU.MOREX.R2.6HG0463530	HORVU.MOREX.R2.5HG0388550	HORVU.MOREX.R2.5HG0387220	HORVU.MOREX.R2.5HG0400760	HORVU.MOREX.R2.7HG0566940	HORVU.MOREX.R2.6HG0502840	HORVU.MOREX.R2.7HG0527330	HORVU.MOREX.R2.7HG0587020	HORVU.MOREX.R2.4HG0277520	HORVU.MOREX.R2.5HG0353830	HORVU.MOREX.R2.1HG0050570	HORVU.MOREX.R2.2HG0130440	HORVU.MOREX.R2.3HG0227180	HORVU.MOREX.R2.1HG0006430	HORVU.MOREX.R2.5HG0353810	HORVU.MOREX.R2.6HG0451530	HORVU.MOREX.R2.3HG0253420	HORVU.MOREX.R2.3HG0265400	HORVU.MOREX.R2.6HG0499590	HORVU.MOREX.R2.3HG0240100	HORVU.MOREX.R2.4HG0289510	HORVU.MOREX.R2.7HG0590680	HORVU.MOREX.R2.3HG0239120	HORVU.MOREX.R2.6HG0502810	HORVU.MOREX.R2.7HG0566930	HORVU.MOREX.R2.7HG0541630	HORVU.MOREX.R2.4HG0343520	HORVU.MOREX.R2.4HG0344850	HORVU.MOREX.R2.6HG0518390	HORVU.MOREX.R2.4HG0278860	HORVU.MOREX.R2.1HG0073220	HORVU.MOREX.R2.7HG0527360	HORVU.MOREX.R2.1HG0075880	HORVU.MOREX.R2.7HG0600530	HORVU.MOREX.R2.2HG0130430	HORVU.MOREX.R2.3HG0199400	HORVU.MOREX.R2.5HG0368060	HORVU.MOREX.R2.6HG0450210	HORVU.MOREX.R2.3HG0253430	HORVU.MOREX.R2.6HG0451540	HORVU.MOREX.R2.5HG0412720	HORVU.MOREX.R2.1HG0063890	HORVU.MOREX.R2.4HG0318590
HORVU.MOREX.R2.2HG0148640	HORVU.MOREX.R2.2HG0177180	HORVU.MOREX.R2.5HG0410080	HORVU.MOREX.R2.7HG0559890	HORVU.MOREX.R2.7HG0618600	HORVU.MOREX.R2.1HG0066030	HORVU.MOREX.R2.6HG0457690	HORVU.MOREX.R2.7HG0582210	HORVU.MOREX.R2.1HG0068690	HORVU.MOREX.R2.1HG0042080	HORVU.MOREX.R2.1HG0067360	HORVU.MOREX.R2.4HG0323120	HORVU.MOREX.R2.4HG0347110	HORVU.MOREX.R2.5HG0446040	HORVU.MOREX.R2.5HG0423380	HORVU.MOREX.R2.7HG0596860	HORVU.MOREX.R2.7HG0545230	HORVU.MOREX.R2.3HG0235550	HORVU.MOREX.R2.6HG0471980	HORVU.MOREX.R2.2HG0100670	HORVU.MOREX.R2.5HG0435350	HORVU.MOREX.R2.2HG0088380	HORVU.MOREX.R2.2HG0148650	HORVU.MOREX.R2.5HG0411380	HORVU.MOREX.R2.6HG0457680	HORVU.MOREX.R2.3HG0222240	HORVU.MOREX.R2.1HG0042090	HORVU.MOREX.R2.2HG0136670	HORVU.MOREX.R2.4HG0324440	HORVU.MOREX.R2.4HG0347120	HORVU.MOREX.R2.2HG0090690	HORVU.MOREX.R2.2HG0110000	HORVU.MOREX.R2.7HG0596870	HORVU.MOREX.R2.1HG0037500	HORVU.MOREX.R2.5HG0447390	HORVU.MOREX.R2.3HG0260540	HORVU.MOREX.R2.5HG0446060	HORVU.MOREX.R2.3HG0236870	HORVU.MOREX.R2.1HG0078030	HORVU.MOREX.R2.5HG0406800	HORVU.MOREX.R2.2HG0148660	HORVU.MOREX.R2.3HG0223560	HORVU.MOREX.R2.2HG0087060	HORVU.MOREX.R2.4HG0285910	HORVU.MOREX.R2.2HG0088390	HORVU.MOREX.R2.2HG0124630	HORVU.MOREX.R2.2HG0161610	HORVU.MOREX.R2.7HG0619910	HORVU.MOREX.R2.2HG0100680	HORVU.MOREX.R2.2HG0162940
HORVU.MOREX.R2.2HG0172310	HORVU.MOREX.R2.2HG0134050	HORVU.MOREX.R2.2HG0146030	HORVU.MOREX.R2.4HG0290450	HORVU.MOREX.R2.2HG0091980	HORVU.MOREX.R2.5HG0428220	HORVU.MOREX.R2.5HG0429550	HORVU.MOREX.R2.1HG0063810	HORVU.MOREX.R2.5HG0431860	HORVU.MOREX.R2.7HG0604060	HORVU.MOREX.R2.2HG0158020	HORVU.MOREX.R2.3HG0183910	HORVU.MOREX.R2.2HG0106860	HORVU.MOREX.R2.7HG0558580	HORVU.MOREX.R2.2HG0089680	HORVU.MOREX.R2.5HG0416240	HORVU.MOREX.R2.7HG0557250	HORVU.MOREX.R2.6HG0455050	HORVU.MOREX.R2.7HG0584850	HORVU.MOREX.R2.1HG0050510	HORVU.MOREX.R2.2HG0134060	HORVU.MOREX.R2.2HG0091990	HORVU.MOREX.R2.2HG0117500	HORVU.MOREX.R2.1HG0051840	HORVU.MOREX.R2.2HG0174960	HORVU.MOREX.R2.1HG0036220	HORVU.MOREX.R2.2HG0104250	HORVU.MOREX.R2.2HG0105580	HORVU.MOREX.R2.3HG0229690	HORVU.MOREX.R2.4HG0278910	HORVU.MOREX.R2.4HG0329110	HORVU.MOREX.R2.3HG0253320	HORVU.MOREX.R2.3HG0255980	HORVU.MOREX.R2.6HG0451470	HORVU.MOREX.R2.1HG0060050	HORVU.MOREX.R2.5HG0440050	HORVU.MOREX.R2.5HG0388620	HORVU.MOREX.R2.5HG0400830	HORVU.MOREX.R2.1HG0059070	HORVU.MOREX.R2.6HG0502910	HORVU.MOREX.R2.3HG0265310	HORVU.MOREX.R2.2HG0179800	HORVU.MOREX.R2.7HG0540240	HORVU.MOREX.R2.7HG0565540	HORVU.MOREX.R2.5HG0350010	HORVU.MOREX.R2.7HG0589510	HORVU.MOREX.R2.2HG0105590	HORVU.MOREX.R2.4HG0278920	HORVU.MOREX.R2.4HG0329100	HORVU.MOREX.R2.2HG0094110
HORVU.MOREX.R2.7HG0535720	HORVU.MOREX.R2.5HG0423520	HORVU.MOREX.R2.2HG0083410	HORVU.MOREX.R2.3HG0195770	HORVU.MOREX.R2.5HG0447550	HORVU.MOREX.R2.2HG0155880	HORVU.MOREX.R2.2HG0154550	HORVU.MOREX.R2.3HG0252030	HORVU.MOREX.R2.4HG0337610	HORVU.MOREX.R2.2HG0179850	HORVU.MOREX.R2.2HG0178520	HORVU.MOREX.R2.7HG0595390	HORVU.MOREX.R2.5HG0364690	HORVU.MOREX.R2.3HG0224880	HORVU.MOREX.R2.4HG0300330	HORVU.MOREX.R2.6HG0450180	HORVU.MOREX.R2.2HG0109100	HORVU.MOREX.R2.5HG0434240	HORVU.MOREX.R2.2HG0142570	HORVU.MOREX.R2.3HG0266680	HORVU.MOREX.R2.4HG0282140	HORVU.MOREX.R2.5HG0389910	HORVU.MOREX.R2.3HG0182480	HORVU.MOREX.R2.1HG0001710	HORVU.MOREX.R2.7HG0540280	HORVU.MOREX.R2.2HG0153230	HORVU.MOREX.R2.3HG0252040	HORVU.MOREX.R2.7HG0594070	HORVU.MOREX.R2.6HG0475470	HORVU.MOREX.R2.6HG0474140	HORVU.MOREX.R2.2HG0124730	HORVU.MOREX.R2.7HG0578880	HORVU.MOREX.R2.2HG0082100	HORVU.MOREX.R2.3HG0264010	HORVU.MOREX.R2.3HG0212890	HORVU.MOREX.R2.4HG0313640	HORVU.MOREX.R2.6HG0463490	HORVU.MOREX.R2.6HG0458900	HORVU.MOREX.R2.5HG0423580	HORVU.MOREX.R2.1HG0029270	HORVU.MOREX.R2.4HG0338920	HORVU.MOREX.R2.7HG0594080	HORVU.MOREX.R2.5HG0436880	HORVU.MOREX.R2.6HG0512330	HORVU.MOREX.R2.7HG0553570	HORVU.MOREX.R2.7HG0552240	HORVU.MOREX.R2.3HG0223530	HORVU.MOREX.R2.1HG0043530	HORVU.MOREX.R2.6HG0511000	HORVU.MOREX.R2.5HG0388600
HORVU.MOREX.R2.3HG0186000	HORVU.MOREX.R2.7HG0590580	HORVU.MOREX.R2.2HG0172450	HORVU.MOREX.R2.7HG0619880	HORVU.MOREX.R2.2HG0160480	HORVU.MOREX.R2.5HG0441300	HORVU.MOREX.R2.5HG0386040	HORVU.MOREX.R2.5HG0387370	HORVU.MOREX.R2.1HG0074610	HORVU.MOREX.R2.5HG0404360	HORVU.MOREX.R2.6HG0505230	HORVU.MOREX.R2.3HG0205650	HORVU.MOREX.R2.3HG0206980	HORVU.MOREX.R2.5HG0430630	HORVU.MOREX.R2.7HG0554930	HORVU.MOREX.R2.7HG0569170	HORVU.MOREX.R2.7HG0588270	HORVU.MOREX.R2.6HG0498050	HORVU.MOREX.R2.2HG0160460	HORVU.MOREX.R2.2HG0159490	HORVU.MOREX.R2.1HG0063950	HORVU.MOREX.R2.2HG0106960	HORVU.MOREX.R2.6HG0517210	HORVU.MOREX.R2.3HG0243920	HORVU.MOREX.R2.7HG0617230	HORVU.MOREX.R2.1HG0074600	HORVU.MOREX.R2.7HG0541620	HORVU.MOREX.R2.5HG0386050	HORVU.MOREX.R2.4HG0276230	HORVU.MOREX.R2.1HG0075930	HORVU.MOREX.R2.5HG0429640	HORVU.MOREX.R2.7HG0607880	HORVU.MOREX.R2.2HG0078850	HORVU.MOREX.R2.5HG0430620	HORVU.MOREX.R2.1HG0063980	HORVU.MOREX.R2.2HG0143910	HORVU.MOREX.R2.2HG0171150	HORVU.MOREX.R2.4HG0289550	HORVU.MOREX.R2.5HG0398040	HORVU.MOREX.R2.2HG0158170	HORVU.MOREX.R2.6HG0498060	HORVU.MOREX.R2.6HG0518510	HORVU.MOREX.R2.7HG0570150	HORVU.MOREX.R2.1HG0025670	HORVU.MOREX.R2.7HG0617200	HORVU.MOREX.R2.7HG0618530	HORVU.MOREX.R2.5HG0429630	HORVU.MOREX.R2.5HG0387390	HORVU.MOREX.R2.6HG0468290	HORVU.MOREX.R2.1HG0075960
HORVU.MOREX.R2.1HG0074760	HORVU.MOREX.R2.6HG0500420	HORVU.MOREX.R2.2HG0147070	HORVU.MOREX.R2.4HG0276430	HORVU.MOREX.R2.1HG0005340	HORVU.MOREX.R2.3HG0228260	HORVU.MOREX.R2.5HG0413800	HORVU.MOREX.R2.3HG0255840	HORVU.MOREX.R2.2HG0172040	HORVU.MOREX.R2.3HG0242520	HORVU.MOREX.R2.7HG0538220	HORVU.MOREX.R2.5HG0430380	HORVU.MOREX.R2.3HG0188520	HORVU.MOREX.R2.7HG0612750	HORVU.MOREX.R2.4HG0343760	HORVU.MOREX.R2.6HG0465940	HORVU.MOREX.R2.7HG0565840	HORVU.MOREX.R2.1HG0059170	HORVU.MOREX.R2.2HG0160060	HORVU.MOREX.R2.2HG0161390	HORVU.MOREX.R2.4HG0342430	HORVU.MOREX.R2.7HG0540540	HORVU.MOREX.R2.1HG0044900	HORVU.MOREX.R2.7HG0587270	HORVU.MOREX.R2.4HG0277770	HORVU.MOREX.R2.1HG0019990	HORVU.MOREX.R2.4HG0304190	HORVU.MOREX.R2.1HG0005350	HORVU.MOREX.R2.5HG0369150	HORVU.MOREX.R2.2HG0174690	HORVU.MOREX.R2.6HG0513710	HORVU.MOREX.R2.2HG0173360	HORVU.MOREX.R2.7HG0553860	HORVU.MOREX.R2.7HG0612760	HORVU.MOREX.R2.7HG0610100	HORVU.MOREX.R2.4HG0342440	HORVU.MOREX.R2.3HG0190840	HORVU.MOREX.R2.6HG0501730	HORVU.MOREX.R2.5HG0388330	HORVU.MOREX.R2.5HG0387000	HORVU.MOREX.R2.6HG0486050	HORVU.MOREX.R2.5HG0441010	HORVU.MOREX.R2.6HG0493150	HORVU.MOREX.R2.1HG0055660	HORVU.MOREX.R2.2HG0130260	HORVU.MOREX.R2.4HG0337930	HORVU.MOREX.R2.5HG0396760	HORVU.MOREX.R2.7HG0545410	HORVU.MOREX.R2.7HG0610150	HORVU.MOREX.R2.7HG0609160
HORVU.MOREX.R2.5HG0375070	HORVU.MOREX.R2.5HG0411150	HORVU.MOREX.R2.7HG0556130	HORVU.MOREX.R2.7HG0557450	HORVU.MOREX.R2.5HG0384850	HORVU.MOREX.R2.3HG0199290	HORVU.MOREX.R2.4HG0346040	HORVU.MOREX.R2.5HG0424450	HORVU.MOREX.R2.2HG0099270	HORVU.MOREX.R2.7HG0569430	HORVU.MOREX.R2.1HG0037750	HORVU.MOREX.R2.5HG0358500	HORVU.MOREX.R2.7HG0545480	HORVU.MOREX.R2.7HG0582470	HORVU.MOREX.R2.7HG0606840	HORVU.MOREX.R2.5HG0423190	HORVU.MOREX.R2.5HG0406610	HORVU.MOREX.R2.5HG0407940	HORVU.MOREX.R2.5HG0360800	HORVU.MOREX.R2.3HG0183720	HORVU.MOREX.R2.2HG0125790	HORVU.MOREX.R2.4HG0283500	HORVU.MOREX.R2.1HG0023110	HORVU.MOREX.R2.4HG0310090	HORVU.MOREX.R2.7HG0618870	HORVU.MOREX.R2.3HG0248610	HORVU.MOREX.R2.1HG0042270	HORVU.MOREX.R2.5HG0383530	HORVU.MOREX.R2.3HG0249940	HORVU.MOREX.R2.6HG0520940	HORVU.MOREX.R2.2HG0083700	HORVU.MOREX.R2.7HG0545460	HORVU.MOREX.R2.7HG0594470	HORVU.MOREX.R2.6HG0494450	HORVU.MOREX.R2.5HG0395520	HORVU.MOREX.R2.7HG0571730	HORVU.MOREX.R2.2HG0123120	HORVU.MOREX.R2.5HG0376380	HORVU.MOREX.R2.1HG0023100	HORVU.MOREX.R2.4HG0284840	HORVU.MOREX.R2.4HG0334050	HORVU.MOREX.R2.5HG0384870	HORVU.MOREX.R2.7HG0617550	HORVU.MOREX.R2.7HG0618880	HORVU.MOREX.R2.1HG0068890	HORVU.MOREX.R2.5HG0436490	HORVU.MOREX.R2.4HG0347310	HORVU.MOREX.R2.2HG0099290	HORVU.MOREX.R2.6HG0457410	HORVU.MOREX.R2.2HG0083710
HORVU.MOREX.R2.6HG0518680	HORVU.MOREX.R2.2HG0135150	HORVU.MOREX.R2.3HG0272320	HORVU.MOREX.R2.6HG0495710	HORVU.MOREX.R2.1HG0037790	HORVU.MOREX.R2.1HG0050750	HORVU.MOREX.R2.3HG0247390	HORVU.MOREX.R2.7HG0544190	HORVU.MOREX.R2.2HG0105340	HORVU.MOREX.R2.3HG0229450	HORVU.MOREX.R2.1HG0005440	HORVU.MOREX.R2.3HG0255740	HORVU.MOREX.R2.3HG0254410	HORVU.MOREX.R2.1HG0043710	HORVU.MOREX.R2.7HG0551130	HORVU.MOREX.R2.7HG0613940	HORVU.MOREX.R2.2HG0082370	HORVU.MOREX.R2.4HG0289800	HORVU.MOREX.R2.2HG0119990	HORVU.MOREX.R2.5HG0416170	HORVU.MOREX.R2.3HG0241100	HORVU.MOREX.R2.6HG0489850	HORVU.MOREX.R2.3HG0266400	HORVU.MOREX.R2.6HG0463220	HORVU.MOREX.R2.6HG0465880	HORVU.MOREX.R2.5HG0352430	HORVU.MOREX.R2.2HG0095680	HORVU.MOREX.R2.5HG0413910	HORVU.MOREX.R2.3HG0229440	HORVU.MOREX.R2.7HG0552470	HORVU.MOREX.R2.2HG0143620	HORVU.MOREX.R2.5HG0365730	HORVU.MOREX.R2.7HG0613950	HORVU.MOREX.R2.2HG0144950	HORVU.MOREX.R2.3HG0243770	HORVU.MOREX.R2.4HG0342340	HORVU.MOREX.R2.4HG0341010	HORVU.MOREX.R2.2HG0160190	HORVU.MOREX.R2.4HG0343670	HORVU.MOREX.R2.5HG0401930	HORVU.MOREX.R2.6HG0490840	HORVU.MOREX.R2.6HG0501830	HORVU.MOREX.R2.7HG0601970	HORVU.MOREX.R2.2HG0131610	HORVU.MOREX.R2.2HG0117320	HORVU.MOREX.R2.2HG0155600	HORVU.MOREX.R2.4HG0276510	HORVU.MOREX.R2.2HG0107980	HORVU.MOREX.R2.4HG0304030	HORVU.MOREX.R2.4HG0329330
HORVU.MOREX.R2.7HG0612680	HORVU.MOREX.R2.3HG0216190	HORVU.MOREX.R2.1HG0001900	HORVU.MOREX.R2.4HG0325800	HORVU.MOREX.R2.7HG0589700	HORVU.MOREX.R2.1HG0066450	HORVU.MOREX.R2.1HG0065120	HORVU.MOREX.R2.3HG0248600	HORVU.MOREX.R2.2HG0082320	HORVU.MOREX.R2.7HG0534630	HORVU.MOREX.R2.2HG0165020	HORVU.MOREX.R2.1HG0078420	HORVU.MOREX.R2.6HG0481080	HORVU.MOREX.R2.7HG0563170	HORVU.MOREX.R2.3HG0196860	HORVU.MOREX.R2.2HG0095650	HORVU.MOREX.R2.5HG0394260	HORVU.MOREX.R2.3HG0253120	HORVU.MOREX.R2.1HG0012610	HORVU.MOREX.R2.5HG0410030	HORVU.MOREX.R2.5HG0411360	HORVU.MOREX.R2.2HG0167620	HORVU.MOREX.R2.1HG0043750	HORVU.MOREX.R2.2HG0125830	HORVU.MOREX.R2.3HG0241140	HORVU.MOREX.R2.4HG0281050	HORVU.MOREX.R2.2HG0144990	HORVU.MOREX.R2.1HG0001950	HORVU.MOREX.R2.2HG0100520	HORVU.MOREX.R2.7HG0610070	HORVU.MOREX.R2.1HG0054400	HORVU.MOREX.R2.6HG0464590	HORVU.MOREX.R2.6HG0463260	HORVU.MOREX.R2.1HG0055730	HORVU.MOREX.R2.2HG0155630	HORVU.MOREX.R2.3HG0254460	HORVU.MOREX.R2.1HG0028190	HORVU.MOREX.R2.2HG0095640	HORVU.MOREX.R2.4HG0337840	HORVU.MOREX.R2.1HG0067710	HORVU.MOREX.R2.3HG0225960	HORVU.MOREX.R2.6HG0475230	HORVU.MOREX.R2.5HG0363110	HORVU.MOREX.R2.2HG0141000	HORVU.MOREX.R2.1HG0043760	HORVU.MOREX.R2.5HG0411370	HORVU.MOREX.R2.2HG0180610	HORVU.MOREX.R2.3HG0241150	HORVU.MOREX.R2.2HG0082340	HORVU.MOREX.R2.2HG0125810
HORVU.MOREX.R2.1HG0049800	HORVU.MOREX.R2.4HG0283660	HORVU.MOREX.R2.7HG0618740	HORVU.MOREX.R2.3HG0184960	HORVU.MOREX.R2.3HG0248520	HORVU.MOREX.R2.1HG0066370	HORVU.MOREX.R2.5HG0382350	HORVU.MOREX.R2.2HG0083610	HORVU.MOREX.R2.1HG0011220	HORVU.MOREX.R2.2HG0137850	HORVU.MOREX.R2.5HG0406770	HORVU.MOREX.R2.5HG0404110	HORVU.MOREX.R2.1HG0047240	HORVU.MOREX.R2.1HG0060210	HORVU.MOREX.R2.3HG0206730	HORVU.MOREX.R2.3HG0235290	HORVU.MOREX.R2.6HG0516110	HORVU.MOREX.R2.6HG0465800	HORVU.MOREX.R2.2HG0172210	HORVU.MOREX.R2.5HG0443720	HORVU.MOREX.R2.7HG0539530	HORVU.MOREX.R2.2HG0174870	HORVU.MOREX.R2.1HG0059230	HORVU.MOREX.R2.1HG0011290	HORVU.MOREX.R2.6HG0468070	HORVU.MOREX.R2.6HG0505470	HORVU.MOREX.R2.7HG0553840	HORVU.MOREX.R2.4HG0305430	HORVU.MOREX.R2.5HG0390790	HORVU.MOREX.R2.2HG0159250	HORVU.MOREX.R2.2HG0162880	HORVU.MOREX.R2.3HG0273560	HORVU.MOREX.R2.1HG0023260	HORVU.MOREX.R2.5HG0399120	HORVU.MOREX.R2.3HG0235280	HORVU.MOREX.R2.5HG0416100	HORVU.MOREX.R2.6HG0456080	HORVU.MOREX.R2.2HG0172200	HORVU.MOREX.R2.3HG0190740	HORVU.MOREX.R2.4HG0318730	HORVU.MOREX.R2.5HG0443730	HORVU.MOREX.R2.4HG0287120	HORVU.MOREX.R2.4HG0317400	HORVU.MOREX.R2.7HG0540530	HORVU.MOREX.R2.5HG0387140	HORVU.MOREX.R2.5HG0390780	HORVU.MOREX.R2.1HG0074840	HORVU.MOREX.R2.6HG0469390	HORVU.MOREX.R2.1HG0011280	HORVU.MOREX.R2.5HG0369360
No annotations were retrieved for the following entities:
HORVU.MOREX.R2.3HG0198740	HORVU.MOREX.R2.3HG0253680	HORVU.MOREX.R2.4HG0349080	HORVU.MOREX.R2.3HG0194380	HORVU.MOREX.R2.4HG0298640	HORVU.MOREX.R2.6HG0474230	HORVU.MOREX.R2.6HG0475320	HORVU.MOREX.R2.5HG0398540	HORVU.MOREX.R2.7HG0546900	HORVU.MOREX.R2.5HG0363440	HORVU.MOREX.R2.1HG0029530	HORVU.MOREX.R2.4HG0320420	HORVU.MOREX.R2.2HG0116120	HORVU.MOREX.R2.5HG0446950	HORVU.MOREX.R2.6HG0517040	HORVU.MOREX.R2.1HG0055810	HORVU.MOREX.R2.2HG0156800	HORVU.MOREX.R2.6HG0454630	HORVU.MOREX.R2.6HG0449030	HORVU.MOREX.R2.2HG0133920	HORVU.MOREX.R2.2HG0152440	HORVU.MOREX.R2.1HG0075660	HORVU.MOREX.R2.5HG0352310	HORVU.MOREX.R2.7HG0585030	HORVU.MOREX.R2.6HG0522640	HORVU.MOREX.R2.7HG0622300	HORVU.MOREX.R2.4HG0327050	HORVU.MOREX.R2.2HG0131980	HORVU.MOREX.R2.3HG0210940	HORVU.MOREX.R2.3HG0199820	HORVU.MOREX.R2.4HG0298650	HORVU.MOREX.R2.2HG0097500	HORVU.MOREX.R2.3HG0251030	HORVU.MOREX.R2.3HG0254300	HORVU.MOREX.R2.6HG0513930	HORVU.MOREX.R2.6HG0450030	HORVU.MOREX.R2.2HG0108500	HORVU.MOREX.R2.2HG0082260	HORVU.MOREX.R2.3HG0266990	HORVU.MOREX.R2.5HG0446960	HORVU.MOREX.R2.4HG0287760	HORVU.MOREX.R2.7HG0548090	HORVU.MOREX.R2.5HG0400960	HORVU.MOREX.R2.4HG0346820	HORVU.MOREX.R2.4HG0345730	HORVU.MOREX.R2.2HG0175310	HORVU.MOREX.R2.1HG0056910	HORVU.MOREX.R2.5HG0404080	HORVU.MOREX.R2.2HG0116110	HORVU.MOREX.R2.2HG0156810
HORVU.MOREX.R2.4HG0311100	HORVU.MOREX.R2.7HG0623030	HORVU.MOREX.R2.2HG0100650	HORVU.MOREX.R2.1HG0066750	HORVU.MOREX.R2.1HG0021200	HORVU.MOREX.R2.6HG0485330	HORVU.MOREX.R2.2HG0080030	HORVU.MOREX.R2.2HG0082210	HORVU.MOREX.R2.2HG0165330	HORVU.MOREX.R2.6HG0454670	HORVU.MOREX.R2.5HG0425650	HORVU.MOREX.R2.6HG0454430	HORVU.MOREX.R2.6HG0464230	HORVU.MOREX.R2.5HG0426980	HORVU.MOREX.R2.6HG0524460	HORVU.MOREX.R2.2HG0152000	HORVU.MOREX.R2.5HG0422380	HORVU.MOREX.R2.4HG0296670	HORVU.MOREX.R2.2HG0094670	HORVU.MOREX.R2.2HG0095760	HORVU.MOREX.R2.3HG0200560	HORVU.MOREX.R2.5HG0412340	HORVU.MOREX.R2.1HG0041220	HORVU.MOREX.R2.1HG0021680	HORVU.MOREX.R2.3HG0274170	HORVU.MOREX.R2.7HG0599640	HORVU.MOREX.R2.3HG0246960	HORVU.MOREX.R2.3HG0184540	HORVU.MOREX.R2.1HG0021430	HORVU.MOREX.R2.4HG0285780	HORVU.MOREX.R2.2HG0083310	HORVU.MOREX.R2.7HG0556500	HORVU.MOREX.R2.7HG0566300	HORVU.MOREX.R2.7HG0623020	HORVU.MOREX.R2.2HG0179710	HORVU.MOREX.R2.5HG0423220	HORVU.MOREX.R2.6HG0500020	HORVU.MOREX.R2.5HG0422370	HORVU.MOREX.R2.2HG0153360	HORVU.MOREX.R2.3HG0233450	HORVU.MOREX.R2.5HG0373020	HORVU.MOREX.R2.5HG0412310	HORVU.MOREX.R2.6HG0517900	HORVU.MOREX.R2.4HG0333590	HORVU.MOREX.R2.4HG0302610	HORVU.MOREX.R2.7HG0553690	HORVU.MOREX.R2.3HG0251080	HORVU.MOREX.R2.3HG0242130	HORVU.MOREX.R2.1HG0063270	HORVU.MOREX.R2.2HG0164020
HORVU.MOREX.R2.4HG0329980	HORVU.MOREX.R2.3HG0224270	HORVU.MOREX.R2.7HG0552630	HORVU.MOREX.R2.4HG0306640	HORVU.MOREX.R2.4HG0341400	HORVU.MOREX.R2.7HG0550690	HORVU.MOREX.R2.2HG0160100	HORVU.MOREX.R2.1HG0002460	HORVU.MOREX.R2.4HG0336030	HORVU.MOREX.R2.2HG0129940	HORVU.MOREX.R2.5HG0437380	HORVU.MOREX.R2.2HG0114690	HORVU.MOREX.R2.4HG0276590	HORVU.MOREX.R2.4HG0317760	HORVU.MOREX.R2.3HG0262550	HORVU.MOREX.R2.1HG0051860	HORVU.MOREX.R2.4HG0330720	HORVU.MOREX.R2.1HG0050530	HORVU.MOREX.R2.4HG0292820	HORVU.MOREX.R2.5HG0441430	HORVU.MOREX.R2.2HG0080800	HORVU.MOREX.R2.1HG0036000	HORVU.MOREX.R2.4HG0324290	HORVU.MOREX.R2.1HG0038420	HORVU.MOREX.R2.4HG0305520	HORVU.MOREX.R2.1HG0002430	HORVU.MOREX.R2.2HG0129930	HORVU.MOREX.R2.1HG0036010	HORVU.MOREX.R2.1HG0014420	HORVU.MOREX.R2.4HG0279870	HORVU.MOREX.R2.5HG0441440	HORVU.MOREX.R2.3HG0252780	HORVU.MOREX.R2.4HG0338430	HORVU.MOREX.R2.5HG0416200	HORVU.MOREX.R2.2HG0159150	HORVU.MOREX.R2.6HG0516220	HORVU.MOREX.R2.7HG0570260	HORVU.MOREX.R2.5HG0412080	HORVU.MOREX.R2.3HG0239570	HORVU.MOREX.R2.7HG0599060	HORVU.MOREX.R2.2HG0154930	HORVU.MOREX.R2.2HG0097490	HORVU.MOREX.R2.4HG0326690	HORVU.MOREX.R2.1HG0050790	HORVU.MOREX.R2.3HG0206890	HORVU.MOREX.R2.7HG0595950	HORVU.MOREX.R2.2HG0126240	HORVU.MOREX.R2.2HG0159320	HORVU.MOREX.R2.7HG0604070	HORVU.MOREX.R2.5HG0391790
HORVU.MOREX.R2.1HG0016590	HORVU.MOREX.R2.6HG0463870	HORVU.MOREX.R2.6HG0464960	HORVU.MOREX.R2.1HG0038360	HORVU.MOREX.R2.3HG0242420	HORVU.MOREX.R2.7HG0618180	HORVU.MOREX.R2.5HG0388450	HORVU.MOREX.R2.4HG0276330	HORVU.MOREX.R2.3HG0255720	HORVU.MOREX.R2.1HG0017200	HORVU.MOREX.R2.7HG0549240	HORVU.MOREX.R2.1HG0076840	HORVU.MOREX.R2.1HG0075390	HORVU.MOREX.R2.2HG0157620	HORVU.MOREX.R2.2HG0107120	HORVU.MOREX.R2.3HG0209440	HORVU.MOREX.R2.5HG0413500	HORVU.MOREX.R2.2HG0088080	HORVU.MOREX.R2.2HG0179650	HORVU.MOREX.R2.7HG0614630	HORVU.MOREX.R2.7HG0553150	HORVU.MOREX.R2.7HG0579780	HORVU.MOREX.R2.7HG0577360	HORVU.MOREX.R2.1HG0068850	HORVU.MOREX.R2.4HG0282580	HORVU.MOREX.R2.4HG0279170	HORVU.MOREX.R2.3HG0267330	HORVU.MOREX.R2.4HG0325830	HORVU.MOREX.R2.5HG0423310	HORVU.MOREX.R2.2HG0081440	HORVU.MOREX.R2.2HG0082770	HORVU.MOREX.R2.3HG0269510	HORVU.MOREX.R2.2HG0091000	HORVU.MOREX.R2.5HG0446430	HORVU.MOREX.R2.3HG0256440	HORVU.MOREX.R2.2HG0175040	HORVU.MOREX.R2.4HG0335860	HORVU.MOREX.R2.3HG0234870	HORVU.MOREX.R2.7HG0622490	HORVU.MOREX.R2.4HG0336950	HORVU.MOREX.R2.5HG0413990	HORVU.MOREX.R2.7HG0597780	HORVU.MOREX.R2.3HG0253170	HORVU.MOREX.R2.3HG0267320	HORVU.MOREX.R2.3HG0270720	HORVU.MOREX.R2.5HG0382490	HORVU.MOREX.R2.7HG0590900	HORVU.MOREX.R2.7HG0586410	HORVU.MOREX.R2.1HG0015080	HORVU.MOREX.R2.2HG0100730
HORVU.MOREX.R2.5HG0369750	HORVU.MOREX.R2.5HG0447270	HORVU.MOREX.R2.7HG0547300	HORVU.MOREX.R2.2HG0088030	HORVU.MOREX.R2.1HG0045490	HORVU.MOREX.R2.2HG0109130	HORVU.MOREX.R2.4HG0333020	HORVU.MOREX.R2.2HG0148300	HORVU.MOREX.R2.7HG0613250	HORVU.MOREX.R2.2HG0080540	HORVU.MOREX.R2.2HG0108280	HORVU.MOREX.R2.6HG0523020	HORVU.MOREX.R2.5HG0423240	HORVU.MOREX.R2.3HG0246380	HORVU.MOREX.R2.6HG0524350	HORVU.MOREX.R2.3HG0208060	HORVU.MOREX.R2.3HG0247470	HORVU.MOREX.R2.2HG0151940	HORVU.MOREX.R2.3HG0212310	HORVU.MOREX.R2.3HG0193870	HORVU.MOREX.R2.7HG0546690	HORVU.MOREX.R2.7HG0566270	HORVU.MOREX.R2.1HG0055220	HORVU.MOREX.R2.1HG0078340	HORVU.MOREX.R2.6HG0493230	HORVU.MOREX.R2.7HG0572710	HORVU.MOREX.R2.6HG0494320	HORVU.MOREX.R2.4HG0291490	HORVU.MOREX.R2.4HG0327410	HORVU.MOREX.R2.2HG0133290	HORVU.MOREX.R2.3HG0182750	HORVU.MOREX.R2.2HG0096900	HORVU.MOREX.R2.5HG0385820	HORVU.MOREX.R2.6HG0449910	HORVU.MOREX.R2.1HG0046990	HORVU.MOREX.R2.5HG0415680	HORVU.MOREX.R2.7HG0578010	HORVU.MOREX.R2.7HG0534440	HORVU.MOREX.R2.2HG0167470	HORVU.MOREX.R2.4HG0277190	HORVU.MOREX.R2.6HG0482580	HORVU.MOREX.R2.6HG0457300	HORVU.MOREX.R2.5HG0370720	HORVU.MOREX.R2.5HG0447680	HORVU.MOREX.R2.2HG0081400	HORVU.MOREX.R2.3HG0193400	HORVU.MOREX.R2.2HG0079570	HORVU.MOREX.R2.1HG0010160	HORVU.MOREX.R2.1HG0032350	HORVU.MOREX.R2.6HG0505660
GO-ID	p-value	corr p-value	x	n	X	N	Description	Genes in test set
16043	1.1368e-08	6.9548e-05	486	1244	8850	27919	cellular component organization	HORVU.MOREX.R2.3HG0206450|HORVU.MOREX.R2.3HG0253320|HORVU.MOREX.R2.6HG0477500|HORVU.MOREX.R2.7HG0607140|HORVU.MOREX.R2.1HG0065860|HORVU.MOREX.R2.2HG0118780|HORVU.MOREX.R2.5HG0423950|HORVU.MOREX.R2.4HG0342210|HORVU.MOREX.R2.6HG0463220|HORVU.MOREX.R2.7HG0540240|HORVU.MOREX.R2.1HG0054840|HORVU.MOREX.R2.7HG0617180|HORVU.MOREX.R2.5HG0352550|HORVU.MOREX.R2.6HG0522880|HORVU.MOREX.R2.1HG0050120|HORVU.MOR…
9526	1.7153e-07	0.00052471	56	98	8850	27919	plastid envelope	HORVU.MOREX.R2.6HG0448740|HORVU.MOREX.R2.4HG0332560|HORVU.MOREX.R2.3HG0235570|HORVU.MOREX.R2.5HG0436100|HORVU.MOREX.R2.5HG0414110|HORVU.MOREX.R2.1HG0065590|HORVU.MOREX.R2.5HG0389230|HORVU.MOREX.R2.1HG0051410|HORVU.MOREX.R2.1HG0054400|HORVU.MOREX.R2.5HG0383170|HORVU.MOREX.R2.4HG0309180|HORVU.MOREX.R2.4HG0303250|HORVU.MOREX.R2.6HG0500180|HORVU.MOREX.R2.2HG0111730|HORVU.MOREX.R2.6HG0478620|HORVU.MOR…
9941	3.1278e-07	0.00063787	55	97	8850	27919	chloroplast envelope	HORVU.MOREX.R2.6HG0448740|HORVU.MOREX.R2.3HG0235570|HORVU.MOREX.R2.5HG0436100|HORVU.MOREX.R2.5HG0414110|HORVU.MOREX.R2.1HG0065590|HORVU.MOREX.R2.5HG0389230|HORVU.MOREX.R2.1HG0051410|HORVU.MOREX.R2.1HG0054400|HORVU.MOREX.R2.5HG0383170|HORVU.MOREX.R2.4HG0309180|HORVU.MOREX.R2.4HG0303250|HORVU.MOREX.R2.6HG0500180|HORVU.MOREX.R2.2HG0111730|HORVU.MOREX.R2.6HG0478620|HORVU.MOREX.R2.3HG0235560|HORVU.MOR…
6996	1.8775e-06	0.0024163	319	811	8850	27919	organelle organization	HORVU.MOREX.R2.6HG0472970|HORVU.MOREX.R2.7HG0551930|HORVU.MOREX.R2.2HG0180480|HORVU.MOREX.R2.6HG0493430|HORVU.MOREX.R2.2HG0116910|HORVU.MOREX.R2.7HG0607140|HORVU.MOREX.R2.3HG0223470|HORVU.MOREX.R2.4HG0289010|HORVU.MOREX.R2.5HG0437670|HORVU.MOREX.R2.1HG0065860|HORVU.MOREX.R2.2HG0143060|HORVU.MOREX.R2.5HG0423950|HORVU.MOREX.R2.7HG0613260|HORVU.MOREX.R2.1HG0067250|HORVU.MOREX.R2.6HG0463220|HORVU.MOR…
43229	2.2734e-06	0.0024163	2057	6023	8850	27919	intracellular organelle	HORVU.MOREX.R2.3HG0194140|HORVU.MOREX.R2.5HG0431450|HORVU.MOREX.R2.2HG0104130|HORVU.MOREX.R2.3HG0252590|HORVU.MOREX.R2.5HG0428280|HORVU.MOREX.R2.2HG0110810|HORVU.MOREX.R2.7HG0607140|HORVU.MOREX.R2.4HG0295370|HORVU.MOREX.R2.7HG0610790|HORVU.MOREX.R2.2HG0143730|HORVU.MOREX.R2.7HG0598100|HORVU.MOREX.R2.2HG0137060|HORVU.MOREX.R2.3HG0268940|HORVU.MOREX.R2.6HG0463100|HORVU.MOREX.R2.2HG0083100|HORVU.MOR…	|HORVU.MOREX.R2.2HG0167510|HORVU.MOREX.R2.6HG0497580|HORVU.MOREX.R2.2HG0082480|HORVU.MOREX.R2.4HG0286650|HORVU.MOREX.R2.2HG0085510|HORVU.MOREX.R2.5HG0420170|HORVU.MOREX.R2.5HG0423680|HORVU.MOREX.R2.6HG0520070|HORVU.MOREX.R2.3HG0210570|HORVU.MOREX.R2.5HG0424530|HORVU.MOREX.R2.7HG0534710|HORVU.MOREX.R2.1HG0054310|HORVU.MOREX.R2.2HG0135950|HORVU.MOREX.R2.1HG0030360|HORVU.MOREX.R2.1HG0055140|HORVU.MO…
43226	2.3697e-06	0.0024163	2059	6030	8850	27919	organelle	HORVU.MOREX.R2.3HG0194140|HORVU.MOREX.R2.5HG0431450|HORVU.MOREX.R2.2HG0104130|HORVU.MOREX.R2.3HG0252590|HORVU.MOREX.R2.5HG0428280|HORVU.MOREX.R2.2HG0110810|HORVU.MOREX.R2.7HG0607140|HORVU.MOREX.R2.4HG0295370|HORVU.MOREX.R2.7HG0610790|HORVU.MOREX.R2.2HG0143730|HORVU.MOREX.R2.7HG0598100|HORVU.MOREX.R2.2HG0137060|HORVU.MOREX.R2.3HG0268940|HORVU.MOREX.R2.6HG0463100|HORVU.MOREX.R2.2HG0083100|HORVU.MOR…	|HORVU.MOREX.R2.5HG0412560|HORVU.MOREX.R2.2HG0167510|HORVU.MOREX.R2.6HG0497580|HORVU.MOREX.R2.2HG0082480|HORVU.MOREX.R2.4HG0286650|HORVU.MOREX.R2.2HG0085510|HORVU.MOREX.R2.5HG0420170|HORVU.MOREX.R2.5HG0423680|HORVU.MOREX.R2.6HG0520070|HORVU.MOREX.R2.3HG0210570|HORVU.MOREX.R2.5HG0424530|HORVU.MOREX.R2.7HG0534710|HORVU.MOREX.R2.1HG0054310|HORVU.MOREX.R2.2HG0135950|HORVU.MOREX.R2.1HG0030360|HORVU.MO…
5622	3.6521e-06	0.0031919	2731	8113	8850	27919	intracellular	HORVU.MOREX.R2.3HG0194140|HORVU.MOREX.R2.5HG0431450|HORVU.MOREX.R2.2HG0104130|HORVU.MOREX.R2.3HG0252590|HORVU.MOREX.R2.5HG0428280|HORVU.MOREX.R2.2HG0110810|HORVU.MOREX.R2.7HG0607140|HORVU.MOREX.R2.4HG0295370|HORVU.MOREX.R2.7HG0610790|HORVU.MOREX.R2.2HG0143730|HORVU.MOREX.R2.7HG0598100|HORVU.MOREX.R2.2HG0137060|HORVU.MOREX.R2.5HG0421650|HORVU.MOREX.R2.3HG0263250|HORVU.MOREX.R2.5HG0388500|HORVU.MOR…	|HORVU.MOREX.R2.5HG0420820|HORVU.MOREX.R2.7HG0562530|HORVU.MOREX.R2.4HG0278420|HORVU.MOREX.R2.6HG0468290|HORVU.MOREX.R2.6HG0475810|HORVU.MOREX.R2.5HG0369110|HORVU.MOREX.R2.2HG0162660|HORVU.MOREX.R2.3HG0185180|HORVU.MOREX.R2.2HG0102100|HORVU.MOREX.R2.7HG0542930|HORVU.MOREX.R2.5HG0415470|HORVU.MOREX.R2.1HG0009190|HORVU.MOREX.R2.3HG0190520|HORVU.MOREX.R2.2HG0090980|HORVU.MOREX.R2.2HG0113220|HORVU.MO…	0|HORVU.MOREX.R2.4HG0344150|HORVU.MOREX.R2.5HG0408920|HORVU.MOREX.R2.2HG0155250|HORVU.MOREX.R2.1HG0076150|HORVU.MOREX.R2.3HG0224110|HORVU.MOREX.R2.2HG0088050|HORVU.MOREX.R2.2HG0100140|HORVU.MOREX.R2.7HG0613070|HORVU.MOREX.R2.2HG0146300|HORVU.MOREX.R2.2HG0166370|HORVU.MOREX.R2.3HG0249830|HORVU.MOREX.R2.5HG0354240|HORVU.MOREX.R2.2HG0092540|HORVU.MOREX.R2.4HG0346340|HORVU.MOREX.R2.3HG0260630|HORVU.M…
6325	5.8949e-06	0.0038313	102	222	8850	27919	chromatin organization	HORVU.MOREX.R2.2HG0180480|HORVU.MOREX.R2.6HG0493430|HORVU.MOREX.R2.3HG0223470|HORVU.MOREX.R2.1HG0027750|HORVU.MOREX.R2.1HG0065860|HORVU.MOREX.R2.5HG0432260|HORVU.MOREX.R2.3HG0260810|HORVU.MOREX.R2.5HG0423950|HORVU.MOREX.R2.7HG0540240|HORVU.MOREX.R2.6HG0524020|HORVU.MOREX.R2.7HG0617180|HORVU.MOREX.R2.4HG0278000|HORVU.MOREX.R2.3HG0229170|HORVU.MOREX.R2.2HG0165090|HORVU.MOREX.R2.5HG0393140|HORVU.MOR…
65004	6.4706e-06	0.0038313	35	58	8850	27919	protein-DNA complex assembly	HORVU.MOREX.R2.1HG0054130|HORVU.MOREX.R2.1HG0054150|HORVU.MOREX.R2.4HG0332560|HORVU.MOREX.R2.5HG0432400|HORVU.MOREX.R2.3HG0223470|HORVU.MOREX.R2.5HG0414530|HORVU.MOREX.R2.5HG0432240|HORVU.MOREX.R2.5HG0432260|HORVU.MOREX.R2.5HG0397070|HORVU.MOREX.R2.4HG0281150|HORVU.MOREX.R2.7HG0617160|HORVU.MOREX.R2.5HG0355960|HORVU.MOREX.R2.3HG0254820|HORVU.MOREX.R2.7HG0540240|HORVU.MOREX.R2.5HG0424420|HORVU.MOR…
43231	7.2784e-06	0.0038313	1733	5054	8850	27919	intracellular membrane-bounded organelle	HORVU.MOREX.R2.3HG0194140|HORVU.MOREX.R2.5HG0431450|HORVU.MOREX.R2.2HG0104130|HORVU.MOREX.R2.5HG0428280|HORVU.MOREX.R2.7HG0607140|HORVU.MOREX.R2.4HG0295370|HORVU.MOREX.R2.7HG0610790|HORVU.MOREX.R2.2HG0143730|HORVU.MOREX.R2.7HG0598100|HORVU.MOREX.R2.2HG0137060|HORVU.MOREX.R2.3HG0268940|HORVU.MOREX.R2.6HG0463100|HORVU.MOREX.R2.2HG0083100|HORVU.MOREX.R2.1HG0073240|HORVU.MOREX.R2.6HG0522880|HORVU.MOR…	|HORVU.MOREX.R2.1HG0023170|HORVU.MOREX.R2.7HG0541900|HORVU.MOREX.R2.1HG0052920|HORVU.MOREX.R2.5HG0378120|HORVU.MOREX.R2.7HG0561520|HORVU.MOREX.R2.7HG0619780|HORVU.MOREX.R2.2HG0120910|HORVU.MOREX.R2.3HG0246050|HORVU.MOREX.R2.4HG0326020|HORVU.MOREX.R2.2HG0181000|HORVU.MOREX.R2.1HG0056060|HORVU.MOREX.R2.7HG0550870|HORVU.MOREX.R2.4HG0339320|HORVU.MOREX.R2.6HG0491360|HORVU.MOREX.R2.1HG0025340|HORVU.MO…
43227	7.9815e-06	0.0038313	1735	5062	8850	27919	membrane-bounded organelle	HORVU.MOREX.R2.3HG0194140|HORVU.MOREX.R2.5HG0431450|HORVU.MOREX.R2.2HG0104130|HORVU.MOREX.R2.5HG0428280|HORVU.MOREX.R2.7HG0607140|HORVU.MOREX.R2.4HG0295370|HORVU.MOREX.R2.7HG0610790|HORVU.MOREX.R2.2HG0143730|HORVU.MOREX.R2.7HG0598100|HORVU.MOREX.R2.2HG0137060|HORVU.MOREX.R2.3HG0268940|HORVU.MOREX.R2.6HG0463100|HORVU.MOREX.R2.2HG0083100|HORVU.MOREX.R2.1HG0073240|HORVU.MOREX.R2.6HG0522880|HORVU.MOR…	|HORVU.MOREX.R2.1HG0049760|HORVU.MOREX.R2.1HG0023170|HORVU.MOREX.R2.7HG0541900|HORVU.MOREX.R2.1HG0052920|HORVU.MOREX.R2.5HG0378120|HORVU.MOREX.R2.7HG0561520|HORVU.MOREX.R2.7HG0619780|HORVU.MOREX.R2.2HG0120910|HORVU.MOREX.R2.3HG0246050|HORVU.MOREX.R2.4HG0326020|HORVU.MOREX.R2.2HG0181000|HORVU.MOREX.R2.1HG0056060|HORVU.MOREX.R2.7HG0550870|HORVU.MOREX.R2.4HG0339320|HORVU.MOREX.R2.6HG0491360|HORVU.MO…
16462	8.0674e-06	0.0038313	446	1189	8850	27919	pyrophosphatase activity	HORVU.MOREX.R2.1HG0007740|HORVU.MOREX.R2.2HG0110810|HORVU.MOREX.R2.4HG0296580|HORVU.MOREX.R2.1HG0062110|HORVU.MOREX.R2.2HG0107520|HORVU.MOREX.R2.5HG0388500|HORVU.MOREX.R2.2HG0163470|HORVU.MOREX.R2.2HG0179800|HORVU.MOREX.R2.1HG0025280|HORVU.MOREX.R2.4HG0308420|HORVU.MOREX.R2.3HG0275220|HORVU.MOREX.R2.5HG0418590|HORVU.MOREX.R2.5HG0395160|HORVU.MOREX.R2.7HG0575210|HORVU.MOREX.R2.3HG0243770|HORVU.MOR…
16818	8.1411e-06	0.0038313	447	1192	8850	27919	hydrolase activity, acting on acid anhydrides, in phosphorus-containing anhydrides	HORVU.MOREX.R2.1HG0007740|HORVU.MOREX.R2.2HG0110810|HORVU.MOREX.R2.4HG0296580|HORVU.MOREX.R2.1HG0062110|HORVU.MOREX.R2.2HG0107520|HORVU.MOREX.R2.5HG0388500|HORVU.MOREX.R2.2HG0163470|HORVU.MOREX.R2.2HG0179800|HORVU.MOREX.R2.1HG0025280|HORVU.MOREX.R2.4HG0308420|HORVU.MOREX.R2.3HG0275220|HORVU.MOREX.R2.5HG0418590|HORVU.MOREX.R2.5HG0395160|HORVU.MOREX.R2.7HG0575210|HORVU.MOREX.R2.3HG0243770|HORVU.MOR…
17111	9.2117e-06	0.0040255	429	1141	8850	27919	nucleoside-triphosphatase activity	HORVU.MOREX.R2.1HG0007740|HORVU.MOREX.R2.2HG0110810|HORVU.MOREX.R2.4HG0296580|HORVU.MOREX.R2.1HG0062110|HORVU.MOREX.R2.2HG0107520|HORVU.MOREX.R2.5HG0388500|HORVU.MOREX.R2.2HG0163470|HORVU.MOREX.R2.2HG0179800|HORVU.MOREX.R2.1HG0025280|HORVU.MOREX.R2.4HG0308420|HORVU.MOREX.R2.3HG0275220|HORVU.MOREX.R2.5HG0418590|HORVU.MOREX.R2.5HG0395160|HORVU.MOREX.R2.7HG0575210|HORVU.MOREX.R2.3HG0243770|HORVU.MOR…
16817	1.1034e-05	0.0045003	449	1201	8850	27919	hydrolase activity, acting on acid anhydrides	HORVU.MOREX.R2.1HG0007740|HORVU.MOREX.R2.2HG0110810|HORVU.MOREX.R2.4HG0296580|HORVU.MOREX.R2.1HG0062110|HORVU.MOREX.R2.2HG0107520|HORVU.MOREX.R2.5HG0388500|HORVU.MOREX.R2.2HG0163470|HORVU.MOREX.R2.2HG0179800|HORVU.MOREX.R2.1HG0025280|HORVU.MOREX.R2.4HG0308420|HORVU.MOREX.R2.3HG0275220|HORVU.MOREX.R2.5HG0418590|HORVU.MOREX.R2.5HG0395160|HORVU.MOREX.R2.7HG0575210|HORVU.MOREX.R2.3HG0243770|HORVU.MOR…
70727	1.3155e-05	0.0050303	129	297	8850	27919	cellular macromolecule localization	HORVU.MOREX.R2.7HG0570730|HORVU.MOREX.R2.7HG0607140|HORVU.MOREX.R2.2HG0174120|HORVU.MOREX.R2.7HG0574490|HORVU.MOREX.R2.5HG0412650|HORVU.MOREX.R2.3HG0260810|HORVU.MOREX.R2.4HG0347860|HORVU.MOREX.R2.1HG0069670|HORVU.MOREX.R2.5HG0392310|HORVU.MOREX.R2.5HG0393400|HORVU.MOREX.R2.2HG0179800|HORVU.MOREX.R2.6HG0502510|HORVU.MOREX.R2.1HG0076110|HORVU.MOREX.R2.5HG0423390|HORVU.MOREX.R2.2HG0132830|HORVU.MOR…
34613	1.5045e-05	0.0054144	128	295	8850	27919	cellular protein localization	HORVU.MOREX.R2.7HG0570730|HORVU.MOREX.R2.7HG0607140|HORVU.MOREX.R2.2HG0174120|HORVU.MOREX.R2.7HG0574490|HORVU.MOREX.R2.5HG0412650|HORVU.MOREX.R2.3HG0260810|HORVU.MOREX.R2.4HG0347860|HORVU.MOREX.R2.1HG0069670|HORVU.MOREX.R2.5HG0392310|HORVU.MOREX.R2.5HG0393400|HORVU.MOREX.R2.2HG0179800|HORVU.MOREX.R2.6HG0502510|HORVU.MOREX.R2.1HG0076110|HORVU.MOREX.R2.5HG0423390|HORVU.MOREX.R2.2HG0132830|HORVU.MOR…
44424	2.6873e-05	0.009134	2623	7827	8850	27919	intracellular part	HORVU.MOREX.R2.3HG0194140|HORVU.MOREX.R2.5HG0431450|HORVU.MOREX.R2.2HG0104130|HORVU.MOREX.R2.3HG0252590|HORVU.MOREX.R2.5HG0428280|HORVU.MOREX.R2.2HG0110810|HORVU.MOREX.R2.7HG0607140|HORVU.MOREX.R2.4HG0295370|HORVU.MOREX.R2.7HG0610790|HORVU.MOREX.R2.2HG0143730|HORVU.MOREX.R2.7HG0598100|HORVU.MOREX.R2.2HG0137060|HORVU.MOREX.R2.5HG0421650|HORVU.MOREX.R2.3HG0263250|HORVU.MOREX.R2.5HG0388500|HORVU.MOR…	|HORVU.MOREX.R2.5HG0392780|HORVU.MOREX.R2.4HG0330640|HORVU.MOREX.R2.2HG0126580|HORVU.MOREX.R2.6HG0469100|HORVU.MOREX.R2.3HG0197190|HORVU.MOREX.R2.4HG0283800|HORVU.MOREX.R2.1HG0060430|HORVU.MOREX.R2.2HG0161300|HORVU.MOREX.R2.2HG0105640|HORVU.MOREX.R2.4HG0338120|HORVU.MOREX.R2.6HG0516370|HORVU.MOREX.R2.6HG0519880|HORVU.MOREX.R2.7HG0581210|HORVU.MOREX.R2.2HG0113270|HORVU.MOREX.R2.2HG0079750|HORVU.MO…	0|HORVU.MOREX.R2.4HG0318720|HORVU.MOREX.R2.4HG0343720|HORVU.MOREX.R2.4HG0330830|HORVU.MOREX.R2.1HG0072210|HORVU.MOREX.R2.6HG0469380|HORVU.MOREX.R2.6HG0505450|HORVU.MOREX.R2.3HG0250480|HORVU.MOREX.R2.7HG0551640|HORVU.MOREX.R2.2HG0133060|HORVU.MOREX.R2.1HG0026750|HORVU.MOREX.R2.2HG0162420|HORVU.MOREX.R2.7HG0550790|HORVU.MOREX.R2.4HG0345900|HORVU.MOREX.R2.6HG0457390|HORVU.MOREX.R2.6HG0518760|HORVU.M…
6352	3.1629e-05	0.010185	41	75	8850	27919	transcription initiation	HORVU.MOREX.R2.1HG0028260|HORVU.MOREX.R2.1HG0054130|HORVU.MOREX.R2.1HG0054150|HORVU.MOREX.R2.4HG0311740|HORVU.MOREX.R2.4HG0332560|HORVU.MOREX.R2.4HG0336720|HORVU.MOREX.R2.5HG0447180|HORVU.MOREX.R2.3HG0264410|HORVU.MOREX.R2.1HG0063980|HORVU.MOREX.R2.5HG0414530|HORVU.MOREX.R2.3HG0273330|HORVU.MOREX.R2.3HG0271790|HORVU.MOREX.R2.1HG0000700|HORVU.MOREX.R2.7HG0579040|HORVU.MOREX.R2.3HG0273320|HORVU.MOR…
51276	4.3014e-05	0.013158	137	325	8850	27919	chromosome organization	HORVU.MOREX.R2.7HG0551930|HORVU.MOREX.R2.2HG0180480|HORVU.MOREX.R2.6HG0493430|HORVU.MOREX.R2.3HG0223470|HORVU.MOREX.R2.1HG0027750|HORVU.MOREX.R2.5HG0437670|HORVU.MOREX.R2.1HG0065860|HORVU.MOREX.R2.5HG0432260|HORVU.MOREX.R2.3HG0260810|HORVU.MOREX.R2.5HG0423950|HORVU.MOREX.R2.7HG0540240|HORVU.MOREX.R2.6HG0524020|HORVU.MOREX.R2.7HG0617180|HORVU.MOREX.R2.4HG0278000|HORVU.MOREX.R2.3HG0229170|HORVU.MOR…
6886	7.1186e-05	0.020739	112	260	8850	27919	intracellular protein transport	HORVU.MOREX.R2.7HG0607140|HORVU.MOREX.R2.2HG0174120|HORVU.MOREX.R2.7HG0574490|HORVU.MOREX.R2.4HG0347860|HORVU.MOREX.R2.1HG0069670|HORVU.MOREX.R2.5HG0392310|HORVU.MOREX.R2.5HG0393400|HORVU.MOREX.R2.2HG0179800|HORVU.MOREX.R2.6HG0502510|HORVU.MOREX.R2.1HG0076110|HORVU.MOREX.R2.5HG0423390|HORVU.MOREX.R2.1HG0034210|HORVU.MOREX.R2.6HG0472200|HORVU.MOREX.R2.2HG0111730|HORVU.MOREX.R2.1HG0027180|HORVU.MOR…
70417	7.7765e-05	0.021626	14	18	8850	27919	cellular response to cold	HORVU.MOREX.R2.2HG0098540|HORVU.MOREX.R2.3HG0252030|HORVU.MOREX.R2.4HG0302020|HORVU.MOREX.R2.4HG0295360|HORVU.MOREX.R2.2HG0160460|HORVU.MOREX.R2.3HG0184170|HORVU.MOREX.R2.6HG0514950|HORVU.MOREX.R2.6HG0518020|HORVU.MOREX.R2.7HG0579590|HORVU.MOREX.R2.2HG0091620|HORVU.MOREX.R2.2HG0146330|HORVU.MOREX.R2.2HG0100520|HORVU.MOREX.R2.2HG0091530|HORVU.MOREX.R2.1HG0017850
5634	8.2792e-05	0.022023	1115	3219	8850	27919	nucleus	HORVU.MOREX.R2.5HG0431450|HORVU.MOREX.R2.2HG0104130|HORVU.MOREX.R2.4HG0295370|HORVU.MOREX.R2.1HG0065860|HORVU.MOREX.R2.7HG0598100|HORVU.MOREX.R2.2HG0141310|HORVU.MOREX.R2.4HG0346810|HORVU.MOREX.R2.4HG0283150|HORVU.MOREX.R2.1HG0073240|HORVU.MOREX.R2.1HG0073000|HORVU.MOREX.R2.7HG0617180|HORVU.MOREX.R2.7HG0602930|HORVU.MOREX.R2.2HG0117210|HORVU.MOREX.R2.5HG0441020|HORVU.MOREX.R2.5HG0429120|HORVU.MOR…
9409	0.0001094	0.027888	29	50	8850	27919	response to cold	HORVU.MOREX.R2.5HG0396660|HORVU.MOREX.R2.2HG0098540|HORVU.MOREX.R2.3HG0252030|HORVU.MOREX.R2.4HG0337430|HORVU.MOREX.R2.2HG0102730|HORVU.MOREX.R2.6HG0514950|HORVU.MOREX.R2.2HG0091620|HORVU.MOREX.R2.2HG0146330|HORVU.MOREX.R2.2HG0100520|HORVU.MOREX.R2.1HG0017850|HORVU.MOREX.R2.6HG0468290|HORVU.MOREX.R2.6HG0500180|HORVU.MOREX.R2.4HG0302020|HORVU.MOREX.R2.4HG0295360|HORVU.MOREX.R2.3HG0232790|HORVU.MOR…
5623	0.00013484	0.031846	5057	15508	8850	27919	cell	HORVU.MOREX.R2.3HG0194140|HORVU.MOREX.R2.5HG0431450|HORVU.MOREX.R2.3HG0252590|HORVU.MOREX.R2.6HG0476410|HORVU.MOREX.R2.1HG0062110|HORVU.MOREX.R2.1HG0042500|HORVU.MOREX.R2.1HG0004230|HORVU.MOREX.R2.7HG0598100|HORVU.MOREX.R2.3HG0263250|HORVU.MOREX.R2.3HG0268940|HORVU.MOREX.R2.6HG0463100|HORVU.MOREX.R2.2HG0083100|HORVU.MOREX.R2.2HG0177500|HORVU.MOREX.R2.6HG0522880|HORVU.MOREX.R2.1HG0050120|HORVU.MOR…	|HORVU.MOREX.R2.5HG0419570|HORVU.MOREX.R2.2HG0141310|HORVU.MOREX.R2.3HG0238050|HORVU.MOREX.R2.3HG0263010|HORVU.MOREX.R2.2HG0087700|HORVU.MOREX.R2.4HG0283150|HORVU.MOREX.R2.1HG0073000|HORVU.MOREX.R2.7HG0527140|HORVU.MOREX.R2.7HG0617180|HORVU.MOREX.R2.5HG0384380|HORVU.MOREX.R2.7HG0602930|HORVU.MOREX.R2.2HG0154620|HORVU.MOREX.R2.5HG0399400|HORVU.MOREX.R2.5HG0411610|HORVU.MOREX.R2.5HG0376740|HORVU.MO…	0|HORVU.MOREX.R2.5HG0373480|HORVU.MOREX.R2.2HG0110810|HORVU.MOREX.R2.7HG0607140|HORVU.MOREX.R2.3HG0252110|HORVU.MOREX.R2.4HG0295370|HORVU.MOREX.R2.7HG0610790|HORVU.MOREX.R2.3HG0245810|HORVU.MOREX.R2.2HG0143730|HORVU.MOREX.R2.1HG0027350|HORVU.MOREX.R2.2HG0167700|HORVU.MOREX.R2.4HG0323930|HORVU.MOREX.R2.2HG0137060|HORVU.MOREX.R2.5HG0421650|HORVU.MOREX.R2.2HG0118780|HORVU.MOREX.R2.5HG0388500|HORVU.M…	10|HORVU.MOREX.R2.1HG0072890|HORVU.MOREX.R2.3HG0252840|HORVU.MOREX.R2.1HG0051950|HORVU.MOREX.R2.2HG0152820|HORVU.MOREX.R2.4HG0347040|HORVU.MOREX.R2.6HG0509610|HORVU.MOREX.R2.4HG0302180|HORVU.MOREX.R2.7HG0530900|HORVU.MOREX.R2.5HG0350930|HORVU.MOREX.R2.2HG0159470|HORVU.MOREX.R2.4HG0340410|HORVU.MOREX.R2.3HG0243900|HORVU.MOREX.R2.4HG0338110|HORVU.MOREX.R2.3HG0264820|HORVU.MOREX.R2.5HG0362910|HORVU.…	330|HORVU.MOREX.R2.3HG0241960|HORVU.MOREX.R2.1HG0023280|HORVU.MOREX.R2.1HG0001030|HORVU.MOREX.R2.2HG0160200|HORVU.MOREX.R2.2HG0161530|HORVU.MOREX.R2.6HG0457350|HORVU.MOREX.R2.7HG0621500|HORVU.MOREX.R2.5HG0417440|HORVU.MOREX.R2.5HG0413090|HORVU.MOREX.R2.6HG0456020|HORVU.MOREX.R2.2HG0115680|HORVU.MOREX.R2.5HG0438370|HORVU.MOREX.R2.4HG0279560|HORVU.MOREX.R2.1HG0035250|HORVU.MOREX.R2.1HG0050870|HORVU…
65003	0.00014457	0.031846	151	371	8850	27919	macromolecular complex assembly	HORVU.MOREX.R2.6HG0450300|HORVU.MOREX.R2.3HG0206450|HORVU.MOREX.R2.6HG0472970|HORVU.MOREX.R2.3HG0253320|HORVU.MOREX.R2.2HG0116910|HORVU.MOREX.R2.6HG0477500|HORVU.MOREX.R2.4HG0336720|HORVU.MOREX.R2.3HG0223470|HORVU.MOREX.R2.4HG0289010|HORVU.MOREX.R2.3HG0273330|HORVU.MOREX.R2.3HG0271790|HORVU.MOREX.R2.5HG0432260|HORVU.MOREX.R2.1HG0000700|HORVU.MOREX.R2.6HG0460230|HORVU.MOREX.R2.7HG0613260|HORVU.MOR…
44464	0.00015066	0.031846	5048	15483	8850	27919	cell part	HORVU.MOREX.R2.3HG0194140|HORVU.MOREX.R2.5HG0431450|HORVU.MOREX.R2.3HG0252590|HORVU.MOREX.R2.6HG0476410|HORVU.MOREX.R2.1HG0062110|HORVU.MOREX.R2.1HG0042500|HORVU.MOREX.R2.1HG0004230|HORVU.MOREX.R2.7HG0598100|HORVU.MOREX.R2.3HG0263250|HORVU.MOREX.R2.3HG0268940|HORVU.MOREX.R2.6HG0463100|HORVU.MOREX.R2.2HG0083100|HORVU.MOREX.R2.2HG0177500|HORVU.MOREX.R2.6HG0522880|HORVU.MOREX.R2.1HG0050120|HORVU.MOR…	|HORVU.MOREX.R2.3HG0263010|HORVU.MOREX.R2.2HG0087700|HORVU.MOREX.R2.4HG0283150|HORVU.MOREX.R2.1HG0073000|HORVU.MOREX.R2.7HG0527140|HORVU.MOREX.R2.7HG0617180|HORVU.MOREX.R2.5HG0384380|HORVU.MOREX.R2.7HG0602930|HORVU.MOREX.R2.2HG0154620|HORVU.MOREX.R2.5HG0399400|HORVU.MOREX.R2.5HG0411610|HORVU.MOREX.R2.5HG0376740|HORVU.MOREX.R2.3HG0206460|HORVU.MOREX.R2.7HG0575690|HORVU.MOREX.R2.2HG0166600|HORVU.MO…	0|HORVU.MOREX.R2.3HG0252110|HORVU.MOREX.R2.4HG0295370|HORVU.MOREX.R2.7HG0610790|HORVU.MOREX.R2.3HG0245810|HORVU.MOREX.R2.2HG0143730|HORVU.MOREX.R2.1HG0027350|HORVU.MOREX.R2.2HG0167700|HORVU.MOREX.R2.4HG0323930|HORVU.MOREX.R2.2HG0137060|HORVU.MOREX.R2.5HG0421650|HORVU.MOREX.R2.2HG0118780|HORVU.MOREX.R2.5HG0388500|HORVU.MOREX.R2.2HG0087940|HORVU.MOREX.R2.1HG0073240|HORVU.MOREX.R2.7HG0532740|HORVU.M…	10|HORVU.MOREX.R2.4HG0302180|HORVU.MOREX.R2.7HG0530900|HORVU.MOREX.R2.5HG0350930|HORVU.MOREX.R2.2HG0159470|HORVU.MOREX.R2.4HG0340410|HORVU.MOREX.R2.3HG0243900|HORVU.MOREX.R2.4HG0338110|HORVU.MOREX.R2.3HG0264820|HORVU.MOREX.R2.5HG0362910|HORVU.MOREX.R2.2HG0104320|HORVU.MOREX.R2.3HG0189100|HORVU.MOREX.R2.6HG0520870|HORVU.MOREX.R2.6HG0457590|HORVU.MOREX.R2.1HG0075910|HORVU.MOREX.R2.3HG0239890|HORVU.…	090|HORVU.MOREX.R2.6HG0456020|HORVU.MOREX.R2.2HG0115680|HORVU.MOREX.R2.5HG0438370|HORVU.MOREX.R2.4HG0279560|HORVU.MOREX.R2.1HG0035250|HORVU.MOREX.R2.1HG0050870|HORVU.MOREX.R2.3HG0252610|HORVU.MOREX.R2.4HG0292520
43933	0.00015197	0.031846	177	444	8850	27919	macromolecular complex subunit organization	HORVU.MOREX.R2.6HG0450300|HORVU.MOREX.R2.6HG0498960|HORVU.MOREX.R2.3HG0206450|HORVU.MOREX.R2.6HG0472970|HORVU.MOREX.R2.3HG0253320|HORVU.MOREX.R2.2HG0116910|HORVU.MOREX.R2.6HG0477500|HORVU.MOREX.R2.4HG0336720|HORVU.MOREX.R2.3HG0223470|HORVU.MOREX.R2.4HG0289010|HORVU.MOREX.R2.3HG0273330|HORVU.MOREX.R2.3HG0271790|HORVU.MOREX.R2.5HG0432260|HORVU.MOREX.R2.1HG0000700|HORVU.MOREX.R2.6HG0460230|HORVU.MOR…
4298	0.00015942	0.031846	21	33	8850	27919	threonine-type endopeptidase activity	HORVU.MOREX.R2.7HG0570790|HORVU.MOREX.R2.5HG0409720|HORVU.MOREX.R2.4HG0310830|HORVU.MOREX.R2.7HG0544550|HORVU.MOREX.R2.7HG0544880|HORVU.MOREX.R2.2HG0108030|HORVU.MOREX.R2.5HG0434930|HORVU.MOREX.R2.2HG0126050|HORVU.MOREX.R2.1HG0012610|HORVU.MOREX.R2.2HG0103510|HORVU.MOREX.R2.3HG0237260|HORVU.MOREX.R2.6HG0471070|HORVU.MOREX.R2.6HG0460520|HORVU.MOREX.R2.1HG0074920|HORVU.MOREX.R2.6HG0460860|HORVU.MOR…
70003	0.00015942	0.031846	21	33	8850	27919	threonine-type peptidase activity	HORVU.MOREX.R2.7HG0570790|HORVU.MOREX.R2.5HG0409720|HORVU.MOREX.R2.4HG0310830|HORVU.MOREX.R2.7HG0544550|HORVU.MOREX.R2.7HG0544880|HORVU.MOREX.R2.2HG0108030|HORVU.MOREX.R2.5HG0434930|HORVU.MOREX.R2.2HG0126050|HORVU.MOREX.R2.1HG0012610|HORVU.MOREX.R2.2HG0103510|HORVU.MOREX.R2.3HG0237260|HORVU.MOREX.R2.6HG0471070|HORVU.MOREX.R2.6HG0460520|HORVU.MOREX.R2.1HG0074920|HORVU.MOREX.R2.6HG0460860|HORVU.MOR…
16887	0.00016421	0.031846	222	572	8850	27919	ATPase activity	HORVU.MOREX.R2.1HG0007740|HORVU.MOREX.R2.3HG0234240|HORVU.MOREX.R2.5HG0392680|HORVU.MOREX.R2.1HG0062110|HORVU.MOREX.R2.2HG0146330|HORVU.MOREX.R2.2HG0163470|HORVU.MOREX.R2.1HG0002840|HORVU.MOREX.R2.5HG0447000|HORVU.MOREX.R2.1HG0058300|HORVU.MOREX.R2.5HG0365170|HORVU.MOREX.R2.1HG0025280|HORVU.MOREX.R2.3HG0233380|HORVU.MOREX.R2.3HG0275220|HORVU.MOREX.R2.3HG0224430|HORVU.MOREX.R2.5HG0418590|HORVU.MOR…
9791	0.00016657	0.031846	74	163	8850	27919	post-embryonic development	HORVU.MOREX.R2.3HG0250690|HORVU.MOREX.R2.7HG0550280|HORVU.MOREX.R2.4HG0314260|HORVU.MOREX.R2.3HG0217990|HORVU.MOREX.R2.5HG0356470|HORVU.MOREX.R2.5HG0430710|HORVU.MOREX.R2.1HG0051410|HORVU.MOREX.R2.3HG0252620|HORVU.MOREX.R2.2HG0180010|HORVU.MOREX.R2.3HG0257890|HORVU.MOREX.R2.7HG0605050|HORVU.MOREX.R2.3HG0229640|HORVU.MOREX.R2.3HG0266940|HORVU.MOREX.R2.6HG0511470|HORVU.MOREX.R2.7HG0607190|HORVU.MOR…
5839	0.00020706	0.038388	24	40	8850	27919	proteasome core complex	HORVU.MOREX.R2.7HG0570790|HORVU.MOREX.R2.5HG0409720|HORVU.MOREX.R2.4HG0310830|HORVU.MOREX.R2.7HG0544550|HORVU.MOREX.R2.7HG0544880|HORVU.MOREX.R2.2HG0108030|HORVU.MOREX.R2.5HG0434930|HORVU.MOREX.R2.2HG0126050|HORVU.MOREX.R2.1HG0012610|HORVU.MOREX.R2.2HG0103510|HORVU.MOREX.R2.3HG0237260|HORVU.MOREX.R2.7HG0559690|HORVU.MOREX.R2.6HG0471070|HORVU.MOREX.R2.6HG0515150|HORVU.MOREX.R2.6HG0460520|HORVU.MOR…
6004	0.00026188	0.046201	22	36	8850	27919	fucose metabolic process	HORVU.MOREX.R2.7HG0551500|HORVU.MOREX.R2.2HG0155670|HORVU.MOREX.R2.4HG0335750|HORVU.MOREX.R2.6HG0467990|HORVU.MOREX.R2.3HG0252110|HORVU.MOREX.R2.2HG0100440|HORVU.MOREX.R2.5HG0360920|HORVU.MOREX.R2.5HG0417590|HORVU.MOREX.R2.7HG0554380|HORVU.MOREX.R2.1HG0059390|HORVU.MOREX.R2.1HG0059380|HORVU.MOREX.R2.1HG0045910|HORVU.MOREX.R2.7HG0539620|HORVU.MOREX.R2.4HG0345270|HORVU.MOREX.R2.3HG0251750|HORVU.MOR…
70271	0.00027186	0.046201	106	251	8850	27919	protein complex biogenesis	HORVU.MOREX.R2.3HG0206450|HORVU.MOREX.R2.6HG0472970|HORVU.MOREX.R2.3HG0253320|HORVU.MOREX.R2.2HG0116910|HORVU.MOREX.R2.6HG0477500|HORVU.MOREX.R2.4HG0336720|HORVU.MOREX.R2.3HG0273330|HORVU.MOREX.R2.3HG0271790|HORVU.MOREX.R2.1HG0000700|HORVU.MOREX.R2.6HG0460230|HORVU.MOREX.R2.7HG0613260|HORVU.MOREX.R2.3HG0273320|HORVU.MOREX.R2.4HG0342210|HORVU.MOREX.R2.3HG0211250|HORVU.MOREX.R2.6HG0524020|HORVU.MOR…
6461	0.00027186	0.046201	106	251	8850	27919	protein complex assembly	HORVU.MOREX.R2.3HG0206450|HORVU.MOREX.R2.6HG0472970|HORVU.MOREX.R2.3HG0253320|HORVU.MOREX.R2.2HG0116910|HORVU.MOREX.R2.6HG0477500|HORVU.MOREX.R2.4HG0336720|HORVU.MOREX.R2.3HG0273330|HORVU.MOREX.R2.3HG0271790|HORVU.MOREX.R2.1HG0000700|HORVU.MOREX.R2.6HG0460230|HORVU.MOREX.R2.7HG0613260|HORVU.MOREX.R2.3HG0273320|HORVU.MOREX.R2.4HG0342210|HORVU.MOREX.R2.3HG0211250|HORVU.MOREX.R2.6HG0524020|HORVU.MOR…
[truncated: 205 more columns]

## Sheet: level_2
GO terms at level 2 represented by the genes containing G4 motifs within the gene body and 500 bp flanking regions
GO term	GO category	number of genes	percetange of genes		GO annotation
GO:0005623	Cellular Component	3692	36.5	Ml	cell
GO:0044464	Cellular Component	3638	35.9	Ml	cell part
GO:0044422	Cellular Component	998	9.9	Ml	organelle part
GO:0043226	Cellular Component	2484	24.5	Ml	organelle
GO:0044425	Cellular Component	2508	24.8	Ml	membrane part
GO:0016020	Cellular Component	2860	28.3	Ml	membrane
GO:0032991	Cellular Component	1003	9.9	Ml	protein-containing complex
GO:0099080	Cellular Component	82	0.8	Ml	supramolecular complex
GO:0031974	Cellular Component	237	2.3	Ml	membrane-enclosed lumen
GO:0005576	Cellular Component	221	2.2	Ml	extracellular region
GO:0044421	Cellular Component	32	0.3	Ml	extracellular region part
GO:0045202	Cellular Component	22	0.2	Ml	synapse
GO:0044456	Cellular Component	18	0.2	Ml	synapse part
GO:0044217	Cellular Component	33	0.3	Ml	other organism part
GO:0044215	Cellular Component	33	0.3	Ml	other organism
GO:0009295	Cellular Component	10	0.1	Ml	nucleoid
GO:0055044	Cellular Component	32	0.3	Ml	symplast
GO:0030054	Cellular Component	49	0.5	Ml	cell junction
GO:0019012	Cellular Component	37	0.4	Ml	virion
GO:0044423	Cellular Component	34	0.3	Ml	virion part
GO:0003824	Molecular Function	5285	52.2	Ml	catalytic activity
GO:0098772	Molecular Function	150	1.5	Ml	molecular function regulator
GO:0005488	Molecular Function	5335	52.7	Ml	binding
GO:0005215	Molecular Function	502	5	Ml	transporter activity
GO:0060089	Molecular Function	89	0.9	Ml	molecular transducer activity
GO:0140110	Molecular Function	304	3	Ml	transcription regulator activity
GO:0016209	Molecular Function	70	0.7	Ml	antioxidant activity
GO:0001191	Molecular Function	1	0	Ml	obsolete transcriptional repressor activity, RNA polymerase II transcription factor binding
GO:0001190	Molecular Function	1	0	Ml	obsolete transcriptional activator activity, RNA polymerase II transcription factor binding
GO:0005198	Molecular Function	257	2.5	Ml	structural molecule activity
GO:0140104	Molecular Function	8	0.1	Ml	molecular carrier activity
GO:0045735	Molecular Function	11	0.1	Ml	nutrient reservoir activity
GO:0004871	Molecular Function	13	0.1	Ml	obsolete signal transducer activity
GO:0001026	Molecular Function	4	0	Ml	obsolete TFIIIB-type transcription factor activity
GO:0090729	Molecular Function	11	0.1	Ml	toxin activity
GO:0038024	Molecular Function	2	0	Ml	cargo receptor activity
GO:0000989	Molecular Function	1	0	Ml	obsolete transcription factor activity, transcription factor binding
GO:0045182	Molecular Function	2	0	Ml	translation regulator activity
GO:0051179	Biological Process	965	9.5	Ml	localization
GO:0065007	Biological Process	1640	16.2	Ml	biological regulation
GO:0050896	Biological Process	985	9.7	Ml	response to stimulus
GO:0009987	Biological Process	5361	53	Ml	cellular process
GO:0023052	Biological Process	385	3.8	Ml	signaling
GO:0050789	Biological Process	1483	14.7	Ml	regulation of biological process
GO:0051704	Biological Process	202	2	Ml	multi-organism process
GO:0008152	Biological Process	5864	57.9	Ml	metabolic process
GO:0048519	Biological Process	250	2.5	Ml	negative regulation of biological process
GO:0048518	Biological Process	216	2.1	Ml	positive regulation of biological process
GO:0032501	Biological Process	318	3.1	Ml	multicellular organismal process
GO:0032502	Biological Process	347	3.4	Ml	developmental process
GO:0002376	Biological Process	49	0.5	Ml	immune system process
GO:0071840	Biological Process	842	8.3	Ml	cellular component organization or biogenesis
GO:0022414	Biological Process	172	1.7	Ml	reproductive process
GO:0000003	Biological Process	172	1.7	Ml	reproduction
GO:0022610	Biological Process	17	0.2	Ml	biological adhesion
GO:0040011	Biological Process	26	0.3	Ml	locomotion
GO:0008283	Biological Process	28	0.3	Ml	cell proliferation
GO:0048511	Biological Process	10	0.1	Ml	rhythmic process
GO:0040007	Biological Process	46	0.5	Ml	growth
GO:0007610	Biological Process	12	0.1	Ml	behavior
GO:0098754	Biological Process	75	0.7	Ml	detoxification
GO:0009758	Biological Process	1	0	Ml	carbohydrate utilization
GO:0001906	Biological Process	4	0	Ml	cell killing
GO:0015976	Biological Process	4	0	Ml	carbon utilization
GO:0006791	Biological Process	1	0	Ml	sulfur utilization
GO:0043473	Biological Process	1	0	Ml	pigmentation

## Sheet: level_4
GO terms at level 4 represented by the genes containing G4 motifs within the gene body and 500 bp flanking regions
GO term	GO category	number of genes	percetange of genes		GO annotation
GO:0044424	CC	3146	31.1	Ml	intracellular part
GO:0005622	CC	3285	32.5	Ml	intracellular
GO:0031975	CC	162	1.6	Ml	envelope
GO:1990204	CC	23	0.2	Ml	oxidoreductase complex
GO:0012505	CC	340	3.4	Ml	endomembrane system
GO:0071944	CC	517	5.1	Ml	cell periphery
GO:0005886	CC	403	4	Ml	plasma membrane
GO:0008287	CC	12	0.1	Ml	protein serine/threonine phosphatase complex
GO:0098794	CC	13	0.1	Ml	postsynapse
GO:0098843	CC	2	0	Ml	postsynaptic endocytic zone
GO:0044459	CC	74	0.7	Ml	plasma membrane part
GO:0030312	CC	80	0.8	Ml	external encapsulating structure
GO:0042175	CC	95	0.9	Ml	nuclear outer membrane-endoplasmic reticulum membrane network
GO:0045177	CC	10	0.1	Ml	apical part of cell
GO:0099572	CC	5	0	Ml	postsynaptic specialization
GO:0097458	CC	33	0.3	Ml	neuron part
GO:0042995	CC	49	0.5	Ml	cell projection
GO:0030427	CC	4	0	Ml	site of polarized growth
GO:0044463	CC	36	0.4	Ml	cell projection part
GO:0045178	CC	1	0	Ml	basal part of cell
GO:0097223	CC	2	0	Ml	sperm part
GO:0009986	CC	14	0.1	Ml	cell surface
GO:0098862	CC	5	0	Ml	cluster of actin-based cell projections
GO:0019008	CC	3	0	Ml	molybdopterin synthase complex
GO:0031252	CC	8	0.1	Ml	cell leading edge
GO:0005905	CC	8	0.1	Ml	clathrin-coated pit
GO:0030496	CC	3	0	Ml	midbody
GO:0031254	CC	1	0	Ml	cell trailing edge
GO:0043209	CC	3	0	Ml	myelin sheath
GO:0042597	CC	11	0.1	Ml	periplasmic space
GO:0044297	CC	7	0.1	Ml	cell body
GO:0051286	CC	2	0	Ml	cell tip
GO:0009349	CC	2	0	Ml	riboflavin synthase complex
GO:0044462	CC	7	0.1	Ml	external encapsulating structure part
GO:0030904	CC	2	0	Ml	retromer complex
GO:0030906	CC	1	0	Ml	retromer, cargo-selective complex
GO:0005933	CC	2	0	Ml	cellular bud
GO:0031967	CC	154	1.5	Ml	organelle envelope
GO:0030313	CC	8	0.1	Ml	cell envelope
GO:0045275	CC	2	0	Ml	respiratory chain complex III
GO:0005747	CC	4	0	Ml	mitochondrial respiratory chain complex I
GO:0045281	CC	2	0	Ml	succinate dehydrogenase complex
GO:0009654	CC	2	0	Ml	photosystem II oxygen evolving complex
GO:0009331	CC	5	0	Ml	glycerol-3-phosphate dehydrogenase complex
GO:0045254	CC	6	0.1	Ml	pyruvate dehydrogenase complex
GO:0045240	CC	1	0	Ml	dihydrolipoyl dehydrogenase complex
GO:0045272	CC	1	0	Ml	plasma membrane respiratory chain complex I
GO:0005635	CC	26	0.3	Ml	nuclear envelope
GO:0005768	CC	47	0.5	Ml	endosome
GO:0005794	CC	153	1.5	Ml	Golgi apparatus
GO:0005783	CC	146	1.4	Ml	endoplasmic reticulum
GO:0042175	CC	95	0.9	Ml	nuclear outer membrane-endoplasmic reticulum membrane network
GO:0030133	CC	32	0.3	Ml	transport vesicle
GO:0005905	CC	8	0.1	Ml	clathrin-coated pit
GO:0030141	CC	2	0	Ml	secretory granule
GO:0030904	CC	2	0	Ml	retromer complex
GO:0005886	CC	403	4	Ml	plasma membrane
GO:0030312	CC	80	0.8	Ml	external encapsulating structure
GO:0005938	CC	44	0.4	Ml	cell cortex
GO:0044459	CC	74	0.7	Ml	plasma membrane part
GO:0042383	CC	3	0	Ml	sarcolemma
GO:0000159	CC	11	0.1	Ml	protein phosphatase type 2A complex
GO:0045211	CC	6	0.1	Ml	postsynaptic membrane
GO:0098843	CC	2	0	Ml	postsynaptic endocytic zone
GO:0099572	CC	5	0	Ml	postsynaptic specialization
GO:0043197	CC	8	0.1	Ml	dendritic spine
GO:0098844	CC	2	0	Ml	postsynaptic endocytic zone membrane
GO:0098797	CC	30	0.3	Ml	plasma membrane protein complex
GO:0031226	CC	33	0.3	Ml	intrinsic component of plasma membrane
GO:0030315	CC	1	0	Ml	T-tubule
GO:0009898	CC	2	0	Ml	cytoplasmic side of plasma membrane
GO:0019897	CC	2	0	Ml	extrinsic component of plasma membrane
GO:0009897	CC	3	0	Ml	external side of plasma membrane
GO:0031256	CC	6	0.1	Ml	leading edge membrane
GO:0001891	CC	1	0	Ml	phagocytic cup
GO:0070470	CC	1	0	Ml	plasma membrane respiratory chain
GO:0005618	CC	73	0.7	Ml	cell wall
GO:0044462	CC	7	0.1	Ml	external encapsulating structure part
GO:0016324	CC	10	0.1	Ml	apical plasma membrane
GO:0014069	CC	5	0	Ml	postsynaptic density
GO:0014069	CC	5	0	Ml	postsynaptic density
GO:0033267	CC	8	0.1	Ml	axon part
GO:0043005	CC	30	0.3	Ml	neuron projection
GO:0036477	CC	22	0.2	Ml	somatodendritic compartment
GO:0120111	CC	3	0	Ml	neuron projection cytoplasm
GO:0098793	CC	7	0.1	Ml	presynapse
GO:0001917	CC	4	0	Ml	photoreceptor inner segment
GO:0008021	CC	4	0	Ml	synaptic vesicle
GO:0030672	CC	1	0	Ml	synaptic vesicle membrane
GO:0044327	CC	2	0	Ml	dendritic spine head
GO:0032421	CC	1	0	Ml	stereocilium bundle
GO:0001750	CC	1	0	Ml	photoreceptor outer segment
GO:0043204	CC	2	0	Ml	perikaryon
GO:0043025	CC	6	0.1	Ml	neuronal cell body
GO:0044306	CC	2	0	Ml	neuron projection terminus
GO:0048787	CC	1	0	Ml	presynaptic active zone membrane
GO:0048786	CC	1	0	Ml	presynaptic active zone
GO:0042734	CC	1	0	Ml	presynaptic membrane
GO:1990635	CC	1	0	Ml	proximal dendrite
GO:0120025	CC	46	0.5	Ml	plasma membrane bounded cell projection
GO:0044463	CC	36	0.4	Ml	cell projection part
GO:0009289	CC	1	0	Ml	pilus
GO:0030426	CC	2	0	Ml	growth cone
GO:0043332	CC	2	0	Ml	mating projection tip
GO:0005934	CC	2	0	Ml	cellular bud tip
GO:0005935	CC	2	0	Ml	cellular bud neck
GO:0120038	CC	36	0.4	Ml	plasma membrane bounded cell projection part
GO:0009925	CC	1	0	Ml	basal plasma membrane
GO:0036126	CC	1	0	Ml	sperm flagellum
GO:0097228	CC	1	0	Ml	sperm principal piece
GO:0001669	CC	1	0	Ml	acrosomal vesicle
GO:0009897	CC	3	0	Ml	external side of plasma membrane
GO:0005903	CC	4	0	Ml	brush border
GO:0032421	CC	1	0	Ml	stereocilium bundle
GO:0030027	CC	3	0	Ml	lamellipodium
GO:0031256	CC	6	0.1	Ml	leading edge membrane
GO:0001726	CC	3	0	Ml	ruffle
GO:0030132	CC	6	0.1	Ml	clathrin coat of coated pit
GO:0001931	CC	1	0	Ml	uropod
GO:0030288	CC	1	0	Ml	outer membrane-bounded periplasmic space
GO:0043025	CC	6	0.1	Ml	neuronal cell body
GO:0043332	CC	2	0	Ml	mating projection tip
GO:0009279	CC	7	0.1	Ml	cell outer membrane
GO:0030906	CC	1	0	Ml	retromer, cargo-selective complex
GO:0005934	CC	2	0	Ml	cellular bud tip
GO:0005935	CC	2	0	Ml	cellular bud neck
GO:0044429	CC	93	0.9	Ml	mitochondrial part
GO:0031967	CC	154	1.5	Ml	organelle envelope
GO:0044430	CC	123	1.2	Ml	cytoskeletal part
GO:0044428	CC	298	2.9	Ml	nuclear part
GO:0031970	CC	2	0	Ml	organelle envelope lumen
GO:0044437	CC	42	0.4	Ml	vacuolar part
GO:0044433	CC	61	0.6	Ml	cytoplasmic vesicle part
GO:0044427	CC	121	1.2	Ml	chromosomal part
GO:0031984	CC	214	2.1	Ml	organelle subcompartment
GO:0044431	CC	103	1	Ml	Golgi apparatus part
GO:0044432	CC	94	0.9	Ml	endoplasmic reticulum part
GO:0044438	CC	16	0.2	Ml	microbody part
GO:0044435	CC	111	1.1	Ml	plastid part
GO:0031312	CC	2	0	Ml	extrinsic component of organelle membrane
GO:0016035	CC	2	0	Ml	zeta DNA polymerase complex
GO:0044391	CC	39	0.4	Ml	ribosomal subunit
GO:0019866	CC	60	0.6	Ml	organelle inner membrane
GO:0098588	CC	184	1.8	Ml	bounding membrane of organelle
GO:0031300	CC	21	0.2	Ml	intrinsic component of organelle membrane
GO:0042170	CC	16	0.2	Ml	plastid membrane
GO:0012506	CC	41	0.4	Ml	vesicle membrane
GO:0031965	CC	7	0.1	Ml	nuclear membrane
GO:0031312	CC	2	0	Ml	extrinsic component of organelle membrane
GO:0044695	CC	1	0	Ml	Dsc E3 ubiquitin ligase complex
GO:0005761	CC	1	0	Ml	mitochondrial ribosome
GO:0070013	CC	237	2.3	Ml	intracellular organelle lumen
GO:0030017	CC	5	0	Ml	sarcomere
GO:0036379	CC	2	0	Ml	myofilament
GO:0005862	CC	2	0	Ml	muscle thin filament tropomyosin
GO:0031674	CC	2	0	Ml	I band
GO:0031672	CC	1	0	Ml	A band
GO:0031430	CC	1	0	Ml	M band
GO:0071561	CC	2	0	Ml	nucleus-vacuole junction
GO:0031231	CC	5	0	Ml	intrinsic component of peroxisomal membrane
GO:0031301	CC	20	0.2	Ml	integral component of organelle membrane
GO:0098573	CC	9	0.1	Ml	intrinsic component of mitochondrial membrane
GO:0031350	CC	2	0	Ml	intrinsic component of plastid membrane
GO:0031228	CC	3	0	Ml	intrinsic component of Golgi membrane
GO:0031310	CC	2	0	Ml	intrinsic component of vacuolar membrane
GO:0120103	CC	1	0	Ml	centriolar subdistal appendage
GO:0097228	CC	1	0	Ml	sperm principal piece
GO:0001750	CC	1	0	Ml	photoreceptor outer segment
GO:0043231	CC	2111	20.9	Ml	intracellular membrane-bounded organelle
GO:0044446	CC	992	9.8	Ml	intracellular organelle part
GO:0043232	CC	591	5.8	Ml	intracellular non-membrane-bounded organelle
GO:0070013	CC	237	2.3	Ml	intracellular organelle lumen
GO:0097708	CC	104	1	Ml	intracellular vesicle
GO:0031090	CC	259	2.6	Ml	organelle membrane
GO:0043231	CC	2111	20.9	Ml	intracellular membrane-bounded organelle
GO:0031967	CC	154	1.5	Ml	organelle envelope
GO:0031982	CC	113	1.1	Ml	vesicle
GO:0031984	CC	214	2.1	Ml	organelle subcompartment
GO:0031090	CC	259	2.6	Ml	organelle membrane
GO:0000313	CC	1	0	Ml	organellar ribosome
GO:0043233	CC	237	2.3	Ml	organelle lumen
GO:0044449	CC	5	0	Ml	contractile fiber part
GO:0044232	CC	2	0	Ml	organelle membrane contact site
GO:0031300	CC	21	0.2	Ml	intrinsic component of organelle membrane
GO:0044441	CC	3	0	Ml	ciliary part
GO:0044695	CC	1	0	Ml	Dsc E3 ubiquitin ligase complex
GO:0032420	CC	1	0	Ml	stereocilium
GO:0043232	CC	591	5.8	Ml	intracellular non-membrane-bounded organelle
GO:1903561	CC	9	0.1	Ml	extracellular vesicle
GO:0014069	CC	5	0	Ml	postsynaptic density
GO:0031514	CC	2	0	Ml	motile cilium
GO:0044441	CC	3	0	Ml	ciliary part
GO:0097730	CC	1	0	Ml	non-motile cilium
GO:0005746	CC	9	0.1	Ml	mitochondrial respiratory chain
GO:0098803	CC	10	0.1	Ml	respiratory chain complex
GO:0070470	CC	1	0	Ml	plasma membrane respiratory chain
GO:0098800	CC	25	0.2	Ml	inner mitochondrial membrane protein complex
GO:0005746	CC	9	0.1	Ml	mitochondrial respiratory chain
GO:0098799	CC	3	0	Ml	outer mitochondrial membrane protein complex
GO:0031314	CC	1	0	Ml	extrinsic component of mitochondrial inner membrane
GO:0031315	CC	1	0	Ml	extrinsic component of mitochondrial outer membrane
GO:0098573	CC	9	0.1	Ml	intrinsic component of mitochondrial membrane
GO:0098800	CC	25	0.2	Ml	inner mitochondrial membrane protein complex
GO:0016469	CC	23	0.2	Ml	proton-transporting two-sector ATPase complex
GO:0030964	CC	5	0	Ml	NADH dehydrogenase complex
GO:0098799	CC	3	0	Ml	outer mitochondrial membrane protein complex
GO:0072546	CC	1	0	Ml	ER membrane protein complex
GO:0098797	CC	30	0.3	Ml	plasma membrane protein complex
GO:1902495	CC	11	0.1	Ml	transmembrane transporter complex
GO:0005787	CC	2	0	Ml	signal peptidase complex
GO:0030897	CC	1	0	Ml	HOPS complex
GO:0000815	CC	2	0	Ml	ESCRT III complex
GO:0000814	CC	4	0	Ml	ESCRT II complex
GO:0000813	CC	1	0	Ml	ESCRT I complex
GO:0009521	CC	27	0.3	Ml	photosystem
GO:0000506	CC	1	0	Ml	glycosylphosphatidylinositol-N-acetylglucosaminyltransferase (GPI-GnT) complex
GO:0030117	CC	39	0.4	Ml	membrane coat
GO:0030119	CC	13	0.1	Ml	AP-type membrane coat adaptor complex
GO:0009654	CC	2	0	Ml	photosystem II oxygen evolving complex
GO:0044695	CC	1	0	Ml	Dsc E3 ubiquitin ligase complex
GO:0009538	CC	5	0	Ml	photosystem I reaction center
GO:0009539	CC	1	0	Ml	photosystem II reaction center
GO:0031201	CC	3	0	Ml	SNARE complex
GO:0008250	CC	2	0	Ml	oligosaccharyltransferase complex
GO:0033177	CC	8	0.1	Ml	proton-transporting two-sector ATPase complex, proton-transporting domain
GO:0033178	CC	13	0.1	Ml	proton-transporting two-sector ATPase complex, catalytic domain
GO:0071439	CC	2	0	Ml	clathrin complex
GO:0010598	CC	2	0	Ml	NAD(P)H dehydrogenase complex (plastoquinone)
GO:0010006	CC	1	0	Ml	Toc complex
GO:0005942	CC	5	0	Ml	phosphatidylinositol 3-kinase complex
GO:0030904	CC	2	0	Ml	retromer complex
GO:0030906	CC	1	0	Ml	retromer, cargo-selective complex
GO:1990604	CC	1	0	Ml	IRE1-TRAF2-ASK1 complex
GO:0098590	CC	22	0.2	Ml	plasma membrane region
GO:0098797	CC	30	0.3	Ml	plasma membrane protein complex
GO:0031226	CC	33	0.3	Ml	intrinsic component of plasma membrane
GO:0030315	CC	1	0	Ml	T-tubule
GO:0009898	CC	2	0	Ml	cytoplasmic side of plasma membrane
GO:0019897	CC	2	0	Ml	extrinsic component of plasma membrane
GO:0009897	CC	3	0	Ml	external side of plasma membrane
GO:0031256	CC	6	0.1	Ml	leading edge membrane
GO:0001891	CC	1	0	Ml	phagocytic cup
GO:0070470	CC	1	0	Ml	plasma membrane respiratory chain
GO:0031227	CC	8	0.1	Ml	intrinsic component of endoplasmic reticulum membrane
GO:0098554	CC	2	0	Ml	cytoplasmic side of endoplasmic reticulum membrane
GO:0005787	CC	2	0	Ml	signal peptidase complex
GO:0000506	CC	1	0	Ml	glycosylphosphatidylinositol-N-acetylglucosaminyltransferase (GPI-GnT) complex
GO:0008250	CC	2	0	Ml	oligosaccharyltransferase complex
GO:0033017	CC	1	0	Ml	sarcoplasmic reticulum membrane
GO:0098553	CC	2	0	Ml	lumenal side of endoplasmic reticulum membrane
GO:1990604	CC	1	0	Ml	IRE1-TRAF2-ASK1 complex
GO:0031227	CC	8	0.1	Ml	intrinsic component of endoplasmic reticulum membrane
GO:0016021	CC	2374	23.5	Ml	integral component of membrane
GO:0031226	CC	33	0.3	Ml	intrinsic component of plasma membrane
GO:0031300	CC	21	0.2	Ml	intrinsic component of organelle membrane
GO:0031225	CC	12	0.1	Ml	anchored component of membrane
GO:0098562	CC	4	0	Ml	cytoplasmic side of membrane
GO:0009897	CC	3	0	Ml	external side of plasma membrane
GO:0098553	CC	2	0	Ml	lumenal side of endoplasmic reticulum membrane
GO:0031312	CC	2	0	Ml	extrinsic component of organelle membrane
GO:0019897	CC	2	0	Ml	extrinsic component of plasma membrane
GO:0005942	CC	5	0	Ml	phosphatidylinositol 3-kinase complex
GO:0030132	CC	6	0.1	Ml	clathrin coat of coated pit
GO:0031966	CC	72	0.7	Ml	mitochondrial membrane
GO:0019866	CC	60	0.6	Ml	organelle inner membrane
GO:0098588	CC	184	1.8	Ml	bounding membrane of organelle
GO:0031300	CC	21	0.2	Ml	intrinsic component of organelle membrane
GO:0042170	CC	16	0.2	Ml	plastid membrane
GO:0012506	CC	41	0.4	Ml	vesicle membrane
GO:0031965	CC	7	0.1	Ml	nuclear membrane
GO:0031312	CC	2	0	Ml	extrinsic component of organelle membrane
GO:0044695	CC	1	0	Ml	Dsc E3 ubiquitin ligase complex
GO:0044455	CC	35	0.3	Ml	mitochondrial membrane part
GO:0098796	CC	166	1.6	Ml	membrane protein complex
GO:0044459	CC	74	0.7	Ml	plasma membrane part
GO:0005789	CC	94	0.9	Ml	endoplasmic reticulum membrane
GO:0031224	CC	2384	23.6	Ml	intrinsic component of membrane
GO:0098552	CC	7	0.1	Ml	side of membrane
GO:0019898	CC	13	0.1	Ml	extrinsic component of membrane
GO:0005905	CC	8	0.1	Ml	clathrin-coated pit
GO:0098589	CC	3	0	Ml	membrane region
GO:0005774	CC	40	0.4	Ml	vacuolar membrane
GO:0034045	CC	2	0	Ml	phagophore assembly site membrane
GO:0031968	CC	24	0.2	Ml	organelle outer membrane
GO:0031903	CC	11	0.1	Ml	microbody membrane
GO:0030660	CC	35	0.3	Ml	Golgi-associated vesicle membrane
GO:0030662	CC	33	0.3	Ml	coated vesicle membrane
GO:0030658	CC	28	0.3	Ml	transport vesicle membrane
GO:0010008	CC	14	0.1	Ml	endosome membrane
GO:0098589	CC	3	0	Ml	membrane region
GO:0044459	CC	74	0.7	Ml	plasma membrane part
GO:0042383	CC	3	0	Ml	sarcolemma
GO:0031968	CC	24	0.2	Ml	organelle outer membrane
GO:0009279	CC	7	0.1	Ml	cell outer membrane
GO:0097060	CC	7	0.1	Ml	synaptic membrane
GO:0016327	CC	1	0	Ml	apicolateral plasma membrane
GO:0016323	CC	3	0	Ml	basolateral plasma membrane
GO:0016324	CC	10	0.1	Ml	apical plasma membrane
GO:0009925	CC	1	0	Ml	basal plasma membrane
GO:0031253	CC	9	0.1	Ml	cell projection membrane
GO:0005789	CC	94	0.9	Ml	endoplasmic reticulum membrane
GO:0031227	CC	8	0.1	Ml	intrinsic component of endoplasmic reticulum membrane
GO:0098554	CC	2	0	Ml	cytoplasmic side of endoplasmic reticulum membrane
GO:0005787	CC	2	0	Ml	signal peptidase complex
GO:0000506	CC	1	0	Ml	glycosylphosphatidylinositol-N-acetylglucosaminyltransferase (GPI-GnT) complex
GO:0008250	CC	2	0	Ml	oligosaccharyltransferase complex
GO:0033017	CC	1	0	Ml	sarcoplasmic reticulum membrane
GO:0098553	CC	2	0	Ml	lumenal side of endoplasmic reticulum membrane
GO:1990604	CC	1	0	Ml	IRE1-TRAF2-ASK1 complex
GO:0042651	CC	45	0.4	Ml	thylakoid membrane
GO:0009521	CC	27	0.3	Ml	photosystem
GO:0030117	CC	39	0.4	Ml	membrane coat
GO:0098857	CC	3	0	Ml	membrane microdomain
GO:0098803	CC	10	0.1	Ml	respiratory chain complex
GO:0098800	CC	25	0.2	Ml	inner mitochondrial membrane protein complex
GO:0016469	CC	23	0.2	Ml	proton-transporting two-sector ATPase complex
GO:0030964	CC	5	0	Ml	NADH dehydrogenase complex
GO:0098799	CC	3	0	Ml	outer mitochondrial membrane protein complex
GO:0072546	CC	1	0	Ml	ER membrane protein complex
GO:0098797	CC	30	0.3	Ml	plasma membrane protein complex
GO:1902495	CC	11	0.1	Ml	transmembrane transporter complex
GO:0005787	CC	2	0	Ml	signal peptidase complex
GO:0030897	CC	1	0	Ml	HOPS complex
GO:0000815	CC	2	0	Ml	ESCRT III complex
GO:0000814	CC	4	0	Ml	ESCRT II complex
GO:0000813	CC	1	0	Ml	ESCRT I complex
GO:0009521	CC	27	0.3	Ml	photosystem
GO:0000506	CC	1	0	Ml	glycosylphosphatidylinositol-N-acetylglucosaminyltransferase (GPI-GnT) complex
GO:0030117	CC	39	0.4	Ml	membrane coat
GO:0030119	CC	13	0.1	Ml	AP-type membrane coat adaptor complex
GO:0009654	CC	2	0	Ml	photosystem II oxygen evolving complex
GO:0044695	CC	1	0	Ml	Dsc E3 ubiquitin ligase complex
GO:0009538	CC	5	0	Ml	photosystem I reaction center
GO:0009539	CC	1	0	Ml	photosystem II reaction center
GO:0031201	CC	3	0	Ml	SNARE complex
GO:0008250	CC	2	0	Ml	oligosaccharyltransferase complex
GO:0033177	CC	8	0.1	Ml	proton-transporting two-sector ATPase complex, proton-transporting domain
GO:0033178	CC	13	0.1	Ml	proton-transporting two-sector ATPase complex, catalytic domain
GO:0071439	CC	2	0	Ml	clathrin complex
GO:0010598	CC	2	0	Ml	NAD(P)H dehydrogenase complex (plastoquinone)
GO:0010006	CC	1	0	Ml	Toc complex
GO:0005942	CC	5	0	Ml	phosphatidylinositol 3-kinase complex
GO:0030904	CC	2	0	Ml	retromer complex
GO:0030906	CC	1	0	Ml	retromer, cargo-selective complex
GO:1990604	CC	1	0	Ml	IRE1-TRAF2-ASK1 complex
GO:1990204	CC	23	0.2	Ml	oxidoreductase complex
GO:1905354	CC	4	0	Ml	exoribonuclease complex
GO:0030964	CC	5	0	Ml	NADH dehydrogenase complex
GO:0071013	CC	6	0.1	Ml	catalytic step 2 spliceosome
GO:0071012	CC	2	0	Ml	catalytic step 1 spliceosome
GO:1990234	CC	133	1.3	Ml	transferase complex
GO:1903293	CC	12	0.1	Ml	phosphatase complex
GO:1903600	CC	1	0	Ml	glutaminase complex
GO:1905348	CC	11	0.1	Ml	endonuclease complex
GO:1905368	CC	56	0.6	Ml	peptidase complex
GO:1904949	CC	12	0.1	Ml	ATPase complex
GO:0017109	CC	2	0	Ml	glutamate-cysteine ligase complex
GO:0009318	CC	2	0	Ml	exodeoxyribonuclease VII complex
GO:0009317	CC	4	0	Ml	acetyl-CoA carboxylase complex
GO:0009328	CC	3	0	Ml	phenylalanine-tRNA ligase complex
GO:0030286	CC	3	0	Ml	dynein complex
GO:0033202	CC	9	0.1	Ml	DNA helicase complex
GO:0000015	CC	5	0	Ml	phosphopyruvate hydratase complex
GO:0005951	CC	1	0	Ml	carbamoyl-phosphate synthase complex
GO:1905360	CC	1	0	Ml	GTPase complex
GO:0045275	CC	2	0	Ml	respiratory chain complex III
GO:0045277	CC	1	0	Ml	respiratory chain complex IV
GO:0009512	CC	1	0	Ml	cytochrome b6f complex
GO:0098800	CC	25	0.2	Ml	inner mitochondrial membrane protein complex
GO:0005761	CC	1	0	Ml	mitochondrial ribosome
GO:0098799	CC	3	0	Ml	outer mitochondrial membrane protein complex
GO:0005871	CC	4	0	Ml	kinesin complex
GO:0005869	CC	1	0	Ml	dynactin complex
GO:0030286	CC	3	0	Ml	dynein complex
GO:0032133	CC	4	0	Ml	chromosome passenger complex
GO:0070652	CC	6	0.1	Ml	HAUS complex
GO:0005681	CC	19	0.2	Ml	spliceosomal complex
GO:0005840	CC	217	2.1	Ml	ribosome
GO:0005732	CC	7	0.1	Ml	small nucleolar ribonucleoprotein complex
GO:0005844	CC	5	0	Ml	polysome
GO:0048500	CC	8	0.1	Ml	signal recognition particle
GO:0030532	CC	8	0.1	Ml	small nuclear ribonucleoprotein complex
GO:0030677	CC	4	0	Ml	ribonuclease P complex
GO:0035770	CC	18	0.2	Ml	ribonucleoprotein granule
GO:0070993	CC	12	0.1	Ml	translation preinitiation complex
GO:0030684	CC	16	0.2	Ml	preribosome
GO:0043614	CC	1	0	Ml	multi-eIF complex
GO:0044391	CC	39	0.4	Ml	ribosomal subunit
GO:0044615	CC	1	0	Ml	nuclear pore nuclear basket
GO:0044611	CC	1	0	Ml	nuclear pore inner ring
GO:0044613	CC	1	0	Ml	nuclear pore central transport channel
GO:0031080	CC	1	0	Ml	nuclear pore outer ring
GO:0071541	CC	1	0	Ml	eukaryotic translation initiation factor 3 complex, eIF3m
GO:0071540	CC	1	0	Ml	eukaryotic translation initiation factor 3 complex, eIF3e
GO:0005847	CC	2	0	Ml	mRNA cleavage and polyadenylation specificity factor complex
GO:0044798	CC	30	0.3	Ml	nuclear transcription factor complex
GO:0030532	CC	8	0.1	Ml	small nuclear ribonucleoprotein complex
GO:0034719	CC	1	0	Ml	SMN-Sm protein complex
GO:1902495	CC	11	0.1	Ml	transmembrane transporter complex
GO:0005664	CC	3	0	Ml	nuclear origin of replication recognition complex
GO:0036387	CC	1	0	Ml	pre-replicative complex
GO:0031261	CC	2	0	Ml	DNA replication preinitiation complex
GO:0000786	CC	63	0.6	Ml	nucleosome
GO:0000782	CC	2	0	Ml	telomere cap complex
GO:0009379	CC	1	0	Ml	Holliday junction helicase complex
GO:1990130	CC	1	0	Ml	GATOR1 complex
GO:0035098	CC	1	0	Ml	ESC/E(Z) complex
GO:0035102	CC	1	0	Ml	PRC1 complex
GO:0009840	CC	1	0	Ml	chloroplastic endopeptidase Clp complex
GO:0030897	CC	1	0	Ml	HOPS complex
GO:0000938	CC	2	0	Ml	GARP complex
GO:0017119	CC	2	0	Ml	Golgi transport complex
GO:0030008	CC	3	0	Ml	TRAPP complex
GO:0033263	CC	1	0	Ml	CORVET complex
GO:0000145	CC	23	0.2	Ml	exocyst
GO:0016593	CC	6	0.1	Ml	Cdc73/Paf1 complex
GO:0032783	CC	1	0	Ml	ELL-EAF complex
GO:0070449	CC	2	0	Ml	elongin complex
GO:0032044	CC	2	0	Ml	DSIF complex
GO:0032982	CC	2	0	Ml	myosin filament
GO:0005838	CC	6	0.1	Ml	proteasome regulatory particle
GO:0008540	CC	2	0	Ml	proteasome regulatory particle, base subcomplex
GO:0008541	CC	4	0	Ml	proteasome regulatory particle, lid subcomplex
GO:0000815	CC	2	0	Ml	ESCRT III complex
GO:0000814	CC	4	0	Ml	ESCRT II complex
GO:0000813	CC	1	0	Ml	ESCRT I complex
GO:0019773	CC	14	0.1	Ml	proteasome core complex, alpha-subunit complex
GO:0019774	CC	2	0	Ml	proteasome core complex, beta-subunit complex
GO:0098802	CC	1	0	Ml	plasma membrane receptor complex
GO:0030015	CC	5	0	Ml	CCR4-NOT core complex
GO:0032300	CC	7	0.1	Ml	mismatch repair complex
GO:0009380	CC	6	0.1	Ml	excinuclease repair complex
GO:0000777	CC	3	0	Ml	condensed chromosome kinetochore
GO:0031262	CC	1	0	Ml	Ndc80 complex
GO:0000931	CC	1	0	Ml	gamma-tubulin large complex
GO:0000786	CC	63	0.6	Ml	nucleosome
GO:0000796	CC	2	0	Ml	condensin complex
GO:0045240	CC	1	0	Ml	dihydrolipoyl dehydrogenase complex
GO:0000445	CC	3	0	Ml	THO complex part of transcription export complex
GO:0000445	CC	3	0	Ml	THO complex part of transcription export complex
GO:0033063	CC	1	0	Ml	Rad51B-Rad51C-Rad51D-XRCC2 complex
GO:1990777	CC	3	0	Ml	lipoprotein particle
GO:0061828	CC	2	0	Ml	apical tubulobulbar complex
GO:0061829	CC	2	0	Ml	basal tubulobulbar complex
GO:0099512	CC	82	0.8	Ml	supramolecular fiber
GO:0070013	CC	237	2.3	Ml	intracellular organelle lumen
GO:0043230	CC	9	0.1	Ml	extracellular organelle
GO:0005615	CC	29	0.3	Ml	extracellular space
GO:0043655	CC	1	0	Ml	extracellular space of host
GO:0031012	CC	3	0	Ml	extracellular matrix
GO:0034358	CC	3	0	Ml	plasma lipoprotein particle
GO:0070062	CC	9	0.1	Ml	extracellular exosome
GO:0034358	CC	3	0	Ml	plasma lipoprotein particle
GO:0034364	CC	3	0	Ml	high-density lipoprotein particle
GO:0098843	CC	2	0	Ml	postsynaptic endocytic zone
GO:0097060	CC	7	0.1	Ml	synaptic membrane
GO:0098794	CC	13	0.1	Ml	postsynapse
GO:0099572	CC	5	0	Ml	postsynaptic specialization
GO:0098793	CC	7	0.1	Ml	presynapse
GO:0008021	CC	4	0	Ml	synaptic vesicle
GO:0030672	CC	1	0	Ml	synaptic vesicle membrane
GO:0044327	CC	2	0	Ml	dendritic spine head
GO:0043083	CC	2	0	Ml	synaptic cleft
GO:0048786	CC	1	0	Ml	presynaptic active zone
GO:0032279	CC	5	0	Ml	asymmetric synapse
GO:0045211	CC	6	0.1	Ml	postsynaptic membrane
GO:0098844	CC	2	0	Ml	postsynaptic endocytic zone membrane
GO:0048787	CC	1	0	Ml	presynaptic active zone membrane
GO:0042734	CC	1	0	Ml	presynaptic membrane
GO:0099572	CC	5	0	Ml	postsynaptic specialization
GO:0043197	CC	8	0.1	Ml	dendritic spine
GO:0008021	CC	4	0	Ml	synaptic vesicle
GO:0043679	CC	2	0	Ml	axon terminus
GO:0043195	CC	2	0	Ml	terminal bouton
GO:0048786	CC	1	0	Ml	presynaptic active zone
GO:0042734	CC	1	0	Ml	presynaptic membrane
GO:0030672	CC	1	0	Ml	synaptic vesicle membrane
GO:0048787	CC	1	0	Ml	presynaptic active zone membrane
GO:0043657	CC	32	0.3	Ml	host cell
GO:0044218	CC	27	0.3	Ml	other organism cell membrane
GO:0043656	CC	27	0.3	Ml	intracellular region of host
GO:0033646	CC	27	0.3	Ml	host intracellular part
GO:0033644	CC	26	0.3	Ml	host cell membrane
GO:0044221	CC	1	0	Ml	host cell synapse
GO:0044156	CC	1	0	Ml	host cell junction
GO:0044385	CC	1	0	Ml	integral to membrane of host cell
GO:0044218	CC	27	0.3	Ml	other organism cell membrane
GO:0043657	CC	32	0.3	Ml	host cell
GO:0043655	CC	1	0	Ml	extracellular space of host
GO:0043655	CC	1	0	Ml	extracellular space of host
GO:0044279	CC	27	0.3	Ml	other organism membrane
GO:0009508	CC	3	0	Ml	plastid chromosome
GO:0042644	CC	2	0	Ml	chloroplast nucleoid
GO:0009506	CC	32	0.3	Ml	plasmodesma
GO:0044291	CC	1	0	Ml	cell-cell contact zone
GO:0005921	CC	1	0	Ml	gap junction
GO:0005912	CC	2	0	Ml	adherens junction
GO:0005924	CC	1	0	Ml	cell-substrate adherens junction
GO:0036338	CC	3	0	Ml	viral membrane
GO:0019033	CC	2	0	Ml	viral tegument
GO:0019028	CC	29	0.3	Ml	viral capsid
GO:0019013	CC	23	0.2	Ml	viral nucleocapsid
GO:0055036	CC	13	0.1	Ml	virion membrane
GO:0019029	CC	1	0	Ml	helical viral capsid
GO:0019013	CC	23	0.2	Ml	viral nucleocapsid
GO:0016817	MF	520	5.1	Ml	hydrolase activity, acting on acid anhydrides
GO:0016788	MF	485	4.8	Ml	hydrolase activity, acting on ester bonds
GO:0016810	MF	54	0.5	Ml	hydrolase activity, acting on carbon-nitrogen (but not peptide) bonds
GO:0016798	MF	173	1.7	Ml	hydrolase activity, acting on glycosyl bonds
GO:0019213	MF	7	0.1	Ml	deacetylase activity
GO:0008233	MF	446	4.4	Ml	peptidase activity
GO:0101005	MF	49	0.5	Ml	ubiquitinyl hydrolase activity
GO:0019239	MF	9	0.1	Ml	deaminase activity
GO:0017171	MF	107	1.1	Ml	serine hydrolase activity
GO:0016801	MF	4	0	Ml	hydrolase activity, acting on ether bonds
GO:0016822	MF	1	0	Ml	hydrolase activity, acting on acid carbon-carbon bonds
GO:0098599	MF	3	0	Ml	palmitoyl hydrolase activity
GO:0016772	MF	1121	11.1	Ml	transferase activity, transferring phosphorus-containing groups
GO:0016746	MF	182	1.8	Ml	transferase activity, transferring acyl groups
GO:0016765	MF	47	0.5	Ml	transferase activity, transferring alkyl or aryl (other than methyl) groups
GO:0016757	MF	321	3.2	Ml	transferase activity, transferring glycosyl groups
GO:0016741	MF	231	2.3	Ml	transferase activity, transferring one-carbon groups
GO:0016769	MF	33	0.3	Ml	transferase activity, transferring nitrogenous groups
GO:0019787	MF	91	0.9	Ml	ubiquitin-like protein transferase activity
GO:0016744	MF	7	0.1	Ml	transferase activity, transferring aldehyde or ketonic groups
GO:0016782	MF	25	0.2	Ml	transferase activity, transferring sulfur-containing groups
GO:0004672	MF	652	6.4	Ml	protein kinase activity
GO:0008318	MF	3	0	Ml	protein prenyltransferase activity
GO:0031543	MF	8	0.1	Ml	peptidyl-proline dioxygenase activity
GO:0033558	MF	5	0	Ml	protein deacetylase activity
GO:0008233	MF	446	4.4	Ml	peptidase activity
GO:0101005	MF	49	0.5	Ml	ubiquitinyl hydrolase activity
GO:0019707	MF	23	0.2	Ml	protein-cysteine S-acyltransferase activity
GO:0019787	MF	91	0.9	Ml	ubiquitin-like protein transferase activity
GO:0008276	MF	48	0.5	Ml	protein methyltransferase activity
GO:0046922	MF	1	0	Ml	peptide-O-fucosyltransferase activity
GO:0140103	MF	11	0.1	Ml	catalytic activity, acting on a glycoprotein
GO:0016755	MF	1	0	Ml	transferase activity, transferring amino-acyl groups
GO:0016262	MF	2	0	Ml	protein N-acetylglucosaminyltransferase activity
GO:0008568	MF	3	0	Ml	microtubule-severing ATPase activity
GO:0032452	MF	2	0	Ml	histone demethylase activity
GO:0004721	MF	73	0.7	Ml	phosphoprotein phosphatase activity
GO:0003755	MF	41	0.4	Ml	peptidyl-prolyl cis-trans isomerase activity
GO:0003756	MF	3	0	Ml	protein disulfide isomerase activity
GO:0008773	MF	5	0	Ml	[protein-PII] uridylyltransferase activity
GO:0008474	MF	2	0	Ml	palmitoyl-(protein) hydrolase activity
GO:0070815	MF	1	0	Ml	peptidyl-lysine 5-dioxygenase activity
GO:0004742	MF	6	0.1	Ml	dihydrolipoyllysine-residue acetyltransferase activity
GO:0016614	MF	129	1.3	Ml	oxidoreductase activity, acting on CH-OH group of donors
GO:0016627	MF	67	0.7	Ml	oxidoreductase activity, acting on the CH-CH group of donors
GO:0016705	MF	147	1.5	Ml	oxidoreductase activity, acting on paired donors, with incorporation or reduction of molecular oxygen
GO:0051213	MF	44	0.4	Ml	dioxygenase activity
GO:0016651	MF	51	0.5	Ml	oxidoreductase activity, acting on NAD(P)H
GO:0016638	MF	13	0.1	Ml	oxidoreductase activity, acting on the CH-NH2 group of donors
GO:0016903	MF	51	0.5	Ml	oxidoreductase activity, acting on the aldehyde or oxo group of donors
GO:0016701	MF	23	0.2	Ml	oxidoreductase activity, acting on single donors with incorporation of molecular oxygen
GO:0016679	MF	19	0.2	Ml	oxidoreductase activity, acting on diphenols and related substances as donors
GO:0016667	MF	56	0.6	Ml	oxidoreductase activity, acting on a sulfur group of donors
GO:0016661	MF	7	0.1	Ml	oxidoreductase activity, acting on other nitrogenous compounds as donors
GO:0016645	MF	15	0.1	Ml	oxidoreductase activity, acting on the CH-NH group of donors
GO:0004497	MF	130	1.3	Ml	monooxygenase activity
GO:0016730	MF	8	0.1	Ml	oxidoreductase activity, acting on iron-sulfur proteins as donors
GO:0045550	MF	2	0	Ml	geranylgeranyl reductase activity
GO:0009055	MF	72	0.7	Ml	electron transfer activity
GO:0016684	MF	58	0.6	Ml	oxidoreductase activity, acting on peroxide as acceptor
GO:0016721	MF	5	0	Ml	oxidoreductase activity, acting on superoxide radicals as acceptor
GO:0043914	MF	1	0	Ml	NADPH:sulfur oxidoreductase activity
GO:0016725	MF	4	0	Ml	oxidoreductase activity, acting on CH or CH2 groups
GO:0015039	MF	1	0	Ml	NADPH-adrenodoxin reductase activity
GO:0015002	MF	1	0	Ml	heme-copper terminal oxidase activity
GO:0016675	MF	1	0	Ml	oxidoreductase activity, acting on a heme group of donors
GO:0016229	MF	10	0.1	Ml	steroid dehydrogenase activity
GO:0016835	MF	81	0.8	Ml	carbon-oxygen lyase activity
GO:0016830	MF	41	0.4	Ml	carbon-carbon lyase activity
GO:0016840	MF	25	0.2	Ml	carbon-nitrogen lyase activity
GO:0004325	MF	3	0	Ml	ferrochelatase activity
GO:0016849	MF	3	0	Ml	phosphorus-oxygen lyase activity
GO:0016846	MF	6	0.1	Ml	carbon-sulfur lyase activity
GO:0004540	MF	68	0.7	Ml	ribonuclease activity
GO:0140101	MF	106	1	Ml	catalytic activity, acting on a tRNA
GO:0140102	MF	27	0.3	Ml	catalytic activity, acting on a rRNA
GO:0008173	MF	41	0.4	Ml	RNA methyltransferase activity
GO:0003724	MF	24	0.2	Ml	RNA helicase activity
GO:0003963	MF	1	0	Ml	RNA-3'-phosphate cyclase activity
GO:0097747	MF	80	0.8	Ml	RNA polymerase activity
GO:0050265	MF	1	0	Ml	RNA uridylyltransferase activity
GO:0030597	MF	9	0.1	Ml	RNA glycosylase activity
GO:0033677	MF	1	0	Ml	DNA/RNA helicase activity
GO:0016879	MF	55	0.5	Ml	ligase activity, forming carbon-nitrogen bonds
GO:0016875	MF	70	0.7	Ml	ligase activity, forming carbon-oxygen bonds
GO:0016877	MF	24	0.2	Ml	ligase activity, forming carbon-sulfur bonds
GO:0016886	MF	6	0.1	Ml	ligase activity, forming phosphoric ester bonds
GO:0051002	MF	2	0	Ml	ligase activity, forming nitrogen-metal bonds
GO:0016885	MF	4	0	Ml	ligase activity, forming carbon-carbon bonds
GO:0034061	MF	110	1.1	Ml	DNA polymerase activity
GO:0004536	MF	15	0.1	Ml	deoxyribonuclease activity
GO:0003678	MF	39	0.4	Ml	DNA helicase activity
GO:0003913	MF	2	0	Ml	DNA photolyase activity
GO:0003906	MF	7	0.1	Ml	DNA-(apurinic or apyrimidinic site) endonuclease activity
GO:0003909	MF	5	0	Ml	DNA ligase activity
GO:0003916	MF	21	0.2	Ml	DNA topoisomerase activity
GO:0004803	MF	3	0	Ml	transposase activity
GO:0019104	MF	3	0	Ml	DNA N-glycosylase activity
GO:0051575	MF	1	0	Ml	5'-deoxyribose-5-phosphate lyase activity
GO:0008907	MF	2	0	Ml	integrase activity
GO:0033677	MF	1	0	Ml	DNA/RNA helicase activity
GO:0009008	MF	2	0	Ml	DNA-methyltransferase activity
GO:0000150	MF	3	0	Ml	recombinase activity
GO:0016866	MF	35	0.3	Ml	intramolecular transferase activity
GO:0016860	MF	29	0.3	Ml	intramolecular oxidoreductase activity
GO:0016872	MF	5	0	Ml	intramolecular lyase activity
GO:0016854	MF	25	0.2	Ml	racemase and epimerase activity
GO:0016859	MF	43	0.4	Ml	cis-trans isomerase activity
GO:0003916	MF	21	0.2	Ml	DNA topoisomerase activity
GO:0003796	MF	1	0	Ml	lysozyme activity
GO:0004016	MF	2	0	Ml	adenylate cyclase activity
GO:0009976	MF	1	0	Ml	tocopherol cyclase activity
GO:0003963	MF	1	0	Ml	RNA-3'-phosphate cyclase activity
GO:0032452	MF	2	0	Ml	histone demethylase activity
GO:0008398	MF	1	0	Ml	sterol 14-demethylase activity
GO:0004134	MF	2	0	Ml	4-alpha-glucanotransferase activity
GO:0019207	MF	15	0.1	Ml	kinase regulator activity
GO:0008047	MF	31	0.3	Ml	enzyme activator activity
GO:0004857	MF	58	0.6	Ml	enzyme inhibitor activity
GO:0030337	MF	4	0	Ml	DNA polymerase processivity factor activity
GO:0019208	MF	19	0.2	Ml	phosphatase regulator activity
GO:0060589	MF	27	0.3	Ml	nucleoside-triphosphatase regulator activity
GO:0061134	MF	27	0.3	Ml	peptidase regulator activity
GO:0055106	MF	3	0	Ml	ubiquitin-protein transferase regulator activity
GO:0043028	MF	3	0	Ml	cysteine-type endopeptidase regulator activity involved in apoptotic process
GO:0048018	MF	1	0	Ml	receptor ligand activity
GO:0005086	MF	7	0.1	Ml	ARF guanyl-nucleotide exchange factor activity
GO:0005088	MF	11	0.1	Ml	Ras guanyl-nucleotide exchange factor activity
GO:0099106	MF	1	0	Ml	ion channel regulator activity
GO:0008134	MF	30	0.3	Ml	transcription factor binding
GO:0008092	MF	113	1.1	Ml	cytoskeletal protein binding
GO:0019899	MF	85	0.8	Ml	enzyme binding
GO:0019904	MF	26	0.3	Ml	protein domain specific binding
GO:0000149	MF	5	0	Ml	SNARE binding
GO:0019838	MF	2	0	Ml	growth factor binding
GO:0005516	MF	28	0.3	Ml	calmodulin binding
GO:0002039	MF	2	0	Ml	p53 binding
GO:0097602	MF	1	0	Ml	cullin family protein binding
GO:0005102	MF	15	0.1	Ml	signaling receptor binding
GO:0043621	MF	4	0	Ml	protein self-association
GO:0051018	MF	1	0	Ml	protein kinase A binding
GO:0032947	MF	2	0	Ml	protein-containing complex scaffold activity
GO:0051219	MF	2	0	Ml	phosphoprotein binding
GO:0030674	MF	2	0	Ml	protein binding, bridging
GO:0032182	MF	10	0.1	Ml	ubiquitin-like protein binding
GO:0043560	MF	1	0	Ml	insulin receptor substrate binding
GO:0030276	MF	12	0.1	Ml	clathrin binding
GO:0031369	MF	2	0	Ml	translation initiation factor binding
GO:0140030	MF	11	0.1	Ml	modification-dependent protein binding
GO:0042393	MF	22	0.2	Ml	histone binding
GO:0045295	MF	1	0	Ml	gamma-catenin binding
GO:0050839	MF	3	0	Ml	cell adhesion molecule binding
GO:0047485	MF	3	0	Ml	protein N-terminus binding
GO:0042802	MF	51	0.5	Ml	identical protein binding
GO:0046983	MF	254	2.5	Ml	protein dimerization activity
GO:0005484	MF	16	0.2	Ml	SNAP receptor activity
GO:0097351	MF	1	0	Ml	toxin-antitoxin pair type II binding
GO:0051087	MF	8	0.1	Ml	chaperone binding
GO:0044325	MF	1	0	Ml	ion channel binding
GO:0032794	MF	1	0	Ml	GTPase activating protein binding
GO:0008022	MF	7	0.1	Ml	protein C-terminus binding
GO:0001098	MF	1	0	Ml	basal transcription machinery binding
GO:0051082	MF	37	0.4	Ml	unfolded protein binding
GO:0008013	MF	3	0	Ml	beta-catenin binding
GO:0044548	MF	2	0	Ml	S100 protein binding
GO:0031072	MF	8	0.1	Ml	heat shock protein binding
GO:0044183	MF	4	0	Ml	protein binding involved in protein folding
GO:0048306	MF	1	0	Ml	calcium-dependent protein binding
GO:0046332	MF	1	0	Ml	SMAD binding
GO:0042277	MF	10	0.1	Ml	peptide binding
GO:0000062	MF	3	0	Ml	fatty-acyl-CoA binding
GO:0005542	MF	2	0	Ml	folic acid binding
GO:0031177	MF	1	0	Ml	phosphopantetheine binding
GO:0043169	MF	1587	15.7	Ml	cation binding
GO:0043168	MF	1918	19	Ml	anion binding
GO:1901265	MF	1898	18.8	Ml	nucleoside phosphate binding
GO:0003676	MF	2204	21.8	Ml	nucleic acid binding
GO:0030976	MF	7	0.1	Ml	thiamine pyrophosphate binding
GO:0030975	MF	2	0	Ml	thiamine binding
GO:0001882	MF	162	1.6	Ml	nucleoside binding
GO:0005527	MF	3	0	Ml	macrolide binding
GO:0005542	MF	2	0	Ml	folic acid binding
GO:0043546	MF	4	0	Ml	molybdopterin cofactor binding
GO:0046906	MF	183	1.8	Ml	tetrapyrrole binding
GO:0005496	MF	1	0	Ml	steroid binding
GO:0070279	MF	48	0.5	Ml	vitamin B6 binding
GO:1901265	MF	1898	18.8	Ml	nucleoside phosphate binding
GO:0003676	MF	2204	21.8	Ml	nucleic acid binding
GO:0030976	MF	7	0.1	Ml	thiamine pyrophosphate binding
GO:0030975	MF	2	0	Ml	thiamine binding
GO:0001882	MF	162	1.6	Ml	nucleoside binding
GO:0005527	MF	3	0	Ml	macrolide binding
GO:0005542	MF	2	0	Ml	folic acid binding
GO:0043546	MF	4	0	Ml	molybdopterin cofactor binding
GO:0046906	MF	183	1.8	Ml	tetrapyrrole binding
GO:0070279	MF	48	0.5	Ml	vitamin B6 binding
GO:0032553	MF	1715	16.9	Ml	ribonucleotide binding
GO:0001882	MF	162	1.6	Ml	nucleoside binding
GO:0001530	MF	1	0	Ml	lipopolysaccharide binding
GO:0008061	MF	5	0	Ml	chitin binding
GO:0050662	MF	272	2.7	Ml	coenzyme binding
GO:0048038	MF	13	0.1	Ml	quinone binding
GO:0031177	MF	1	0	Ml	phosphopantetheine binding
GO:0020037	MF	169	1.7	Ml	heme binding
GO:0051536	MF	70	0.7	Ml	iron-sulfur cluster binding
GO:0016168	MF	14	0.1	Ml	chlorophyll binding
GO:0043295	MF	1	0	Ml	glutathione binding
GO:0000062	MF	3	0	Ml	fatty-acyl-CoA binding
GO:0000166	MF	1898	18.8	Ml	nucleotide binding
GO:0048029	MF	21	0.2	Ml	monosaccharide binding
GO:0019842	MF	69	0.7	Ml	vitamin binding
GO:0043177	MF	26	0.3	Ml	organic acid binding
GO:0001882	MF	162	1.6	Ml	nucleoside binding
GO:0019825	MF	4	0	Ml	oxygen binding
GO:0043178	MF	3	0	Ml	alcohol binding
GO:0000062	MF	3	0	Ml	fatty-acyl-CoA binding
GO:0030976	MF	7	0.1	Ml	thiamine pyrophosphate binding
GO:0030975	MF	2	0	Ml	thiamine binding
GO:0043210	MF	1	0	Ml	alkanesulfonate binding
GO:0043295	MF	1	0	Ml	glutathione binding
GO:0048029	MF	21	0.2	Ml	monosaccharide binding
GO:0030247	MF	32	0.3	Ml	polysaccharide binding
GO:0016208	MF	1	0	Ml	AMP binding
GO:0030975	MF	2	0	Ml	thiamine binding
GO:0005524	MF	1443	14.3	Ml	ATP binding
GO:0005527	MF	3	0	Ml	macrolide binding
GO:0005542	MF	2	0	Ml	folic acid binding
GO:0019825	MF	4	0	Ml	oxygen binding
GO:0016594	MF	1	0	Ml	glycine binding
GO:0000822	MF	2	0	Ml	inositol hexakisphosphate binding
GO:0070279	MF	48	0.5	Ml	vitamin B6 binding
GO:0008061	MF	5	0	Ml	chitin binding
GO:0005543	MF	28	0.3	Ml	phospholipid binding
GO:0001530	MF	1	0	Ml	lipopolysaccharide binding
GO:0005496	MF	1	0	Ml	steroid binding
GO:0019840	MF	1	0	Ml	isoprenoid binding
GO:0005542	MF	2	0	Ml	folic acid binding
GO:0001786	MF	1	0	Ml	phosphatidylserine binding
GO:0031177	MF	1	0	Ml	phosphopantetheine binding
GO:0043295	MF	1	0	Ml	glutathione binding
GO:0051015	MF	20	0.2	Ml	actin filament binding
GO:0005158	MF	1	0	Ml	insulin receptor binding
GO:0043021	MF	17	0.2	Ml	ribonucleoprotein complex binding
GO:0070840	MF	1	0	Ml	dynein complex binding
GO:0070628	MF	3	0	Ml	proteasome binding
GO:0010997	MF	4	0	Ml	anaphase-promoting complex binding
GO:0031683	MF	1	0	Ml	G-protein beta/gamma-subunit complex binding
GO:0031491	MF	1	0	Ml	nucleosome binding
GO:0030247	MF	32	0.3	Ml	polysaccharide binding
GO:0035591	MF	2	0	Ml	signaling adaptor activity
GO:0030674	MF	2	0	Ml	protein binding, bridging
GO:0051536	MF	70	0.7	Ml	iron-sulfur cluster binding
GO:0042605	MF	1	0	Ml	peptide antigen binding
GO:0031490	MF	1	0	Ml	chromatin DNA binding
GO:0031491	MF	1	0	Ml	nucleosome binding
GO:0051740	MF	2	0	Ml	ethylene binding
GO:0010331	MF	1	0	Ml	gibberellin binding
GO:0051740	MF	2	0	Ml	ethylene binding
GO:0016594	MF	1	0	Ml	glycine binding
GO:0046789	MF	2	0	Ml	host cell surface receptor binding
GO:0050825	MF	2	0	Ml	ice binding
GO:0015238	MF	45	0.4	Ml	drug transmembrane transporter activity
GO:0015075	MF	229	2.3	Ml	ion transmembrane transporter activity
GO:0015318	MF	216	2.1	Ml	inorganic molecular entity transmembrane transporter activity
GO:0005342	MF	18	0.2	Ml	organic acid transmembrane transporter activity
GO:0022804	MF	180	1.8	Ml	active transmembrane transporter activity
GO:1901682	MF	9	0.1	Ml	sulfur compound transmembrane transporter activity
GO:0051184	MF	2	0	Ml	cofactor transmembrane transporter activity
GO:0015144	MF	6	0.1	Ml	carbohydrate transmembrane transporter activity
GO:0015932	MF	13	0.1	Ml	nucleobase-containing compound transmembrane transporter activity
GO:1901505	MF	12	0.1	Ml	carbohydrate derivative transmembrane transporter activity
GO:0042910	MF	1	0	Ml	xenobiotic transmembrane transporter activity
GO:0015205	MF	1	0	Ml	nucleobase transmembrane transporter activity
GO:0072349	MF	2	0	Ml	modified amino acid transmembrane transporter activity
GO:0022884	MF	6	0.1	Ml	macromolecule transmembrane transporter activity
GO:0042887	MF	7	0.1	Ml	amide transmembrane transporter activity
GO:0017077	MF	2	0	Ml	oxidative phosphorylation uncoupler activity
GO:0005275	MF	1	0	Ml	amine transmembrane transporter activity
GO:0015605	MF	5	0	Ml	organophosphate ester transmembrane transporter activity
GO:0015603	MF	2	0	Ml	iron chelate transmembrane transporter activity
GO:0022803	MF	72	0.7	Ml	passive transmembrane transporter activity
GO:0090482	MF	1	0	Ml	vitamin transmembrane transporter activity
GO:0080161	MF	1	0	Ml	auxin transmembrane transporter activity
GO:0015562	MF	1	0	Ml	efflux transmembrane transporter activity
GO:0042954	MF	2	0	Ml	lipoprotein transporter activity
GO:0032977	MF	7	0.1	Ml	membrane insertase activity
GO:0008320	MF	6	0.1	Ml	protein transmembrane transporter activity
GO:0005548	MF	8	0.1	Ml	phospholipid transporter activity
GO:0120013	MF	6	0.1	Ml	intermembrane lipid transfer activity
GO:0046624	MF	1	0	Ml	sphingolipid transporter activity
GO:0005328	MF	2	0	Ml	neurotransmitter:sodium symporter activity
GO:0015185	MF	1	0	Ml	gamma-aminobutyric acid transmembrane transporter activity
GO:0030184	MF	1	0	Ml	nitric oxide transmembrane transporter activity
GO:0004888	MF	74	0.7	Ml	transmembrane signaling receptor activity
GO:0030594	MF	13	0.1	Ml	neurotransmitter receptor activity
GO:0038199	MF	2	0	Ml	ethylene receptor activity
GO:0009881	MF	4	0	Ml	photoreceptor activity
GO:0004691	MF	1	0	Ml	cAMP-dependent protein kinase activity
GO:0004693	MF	6	0.1	Ml	cyclin-dependent protein serine/threonine kinase activity
GO:0001135	MF	7	0.1	Ml	RNA polymerase II transcription regulator recruiting activity
GO:0000981	MF	21	0.2	Ml	DNA-binding transcription factor activity, RNA polymerase II-specific
GO:0003713	MF	6	0.1	Ml	transcription coactivator activity
GO:0003714	MF	2	0	Ml	transcription corepressor activity
GO:0004602	MF	2	0	Ml	glutathione peroxidase activity
GO:0004096	MF	3	0	Ml	catalase activity
GO:0005078	MF	1	0	Ml	MAP-kinase scaffold activity
GO:0061608	MF	2	0	Ml	nuclear import signal receptor activity
GO:0005049	MF	1	0	Ml	nuclear export signal receptor activity
GO:0016531	MF	1	0	Ml	copper chaperone activity
GO:0005041	MF	1	0	Ml	low-density lipoprotein particle receptor activity
GO:0035615	MF	1	0	Ml	clathrin adaptor activity
GO:0019915	MF	1	0	Ml	lipid storage
GO:0051651	MF	4	0	Ml	maintenance of location in cell
GO:0045185	MF	4	0	Ml	maintenance of protein location
GO:0010876	BP	30	0.3	Ml	lipid localization
GO:0008104	BP	231	2.3	Ml	protein localization
GO:0070727	BP	161	1.6	Ml	cellular macromolecule localization
GO:0006403	BP	22	0.2	Ml	RNA localization
GO:0033037	BP	1	0	Ml	polysaccharide localization
GO:0006810	BP	927	9.2	Ml	transport
GO:0051656	BP	34	0.3	Ml	establishment of organelle localization
GO:0051649	BP	203	2	Ml	establishment of localization in cell
GO:0045184	BP	213	2.1	Ml	establishment of protein localization
GO:0051236	BP	21	0.2	Ml	establishment of RNA localization
GO:0060341	BP	15	0.1	Ml	regulation of cellular localization
GO:0051270	BP	12	0.1	Ml	regulation of cellular component movement
GO:0032880	BP	13	0.1	Ml	regulation of protein localization
GO:1905952	BP	2	0	Ml	regulation of lipid localization
GO:0070727	BP	161	1.6	Ml	cellular macromolecule localization
GO:0051640	BP	53	0.5	Ml	organelle localization
GO:0051649	BP	203	2	Ml	establishment of localization in cell
GO:0046907	BP	189	1.9	Ml	intracellular transport
GO:0060341	BP	15	0.1	Ml	regulation of cellular localization
GO:0071166	BP	10	0.1	Ml	ribonucleoprotein complex localization
GO:0051651	BP	4	0	Ml	maintenance of location in cell
GO:1902581	BP	9	0.1	Ml	multi-organism cellular localization
GO:0051668	BP	3	0	Ml	localization within membrane
GO:0048870	BP	20	0.2	Ml	cell motility
GO:0071426	BP	10	0.1	Ml	ribonucleoprotein complex export from nucleus
GO:0033750	BP	7	0.1	Ml	ribosome localization
GO:0099590	BP	2	0	Ml	neurotransmitter receptor internalization
GO:0034629	BP	1	0	Ml	cellular protein-containing complex localization
GO:0044766	BP	13	0.1	Ml	multi-organism transport
GO:1902581	BP	9	0.1	Ml	multi-organism cellular localization
GO:0051235	BP	5	0	Ml	maintenance of location
GO:0002026	BP	1	0	Ml	regulation of the force of heart contraction
GO:0090066	BP	26	0.3	Ml	regulation of anatomical structure size
GO:0035152	BP	1	0	Ml	regulation of tube architecture, open tracheal system
GO:0001505	BP	22	0.2	Ml	regulation of neurotransmitter levels
GO:0010817	BP	34	0.3	Ml	regulation of hormone levels
GO:0006450	BP	13	0.1	Ml	regulation of translational fidelity
GO:0042391	BP	11	0.1	Ml	regulation of membrane potential
GO:0050803	BP	6	0.1	Ml	regulation of synapse structure or activity
GO:0031647	BP	6	0.1	Ml	regulation of protein stability
GO:0042592	BP	121	1.2	Ml	homeostatic process
GO:0045124	BP	1	0	Ml	regulation of bone resorption
GO:0008360	BP	22	0.2	Ml	regulation of cell shape
GO:0097035	BP	8	0.1	Ml	regulation of membrane lipid distribution
GO:0090559	BP	3	0	Ml	regulation of membrane permeability
GO:0048167	BP	3	0	Ml	regulation of synaptic plasticity
GO:0043487	BP	5	0	Ml	regulation of RNA stability
GO:0099072	BP	2	0	Ml	regulation of postsynaptic membrane neurotransmitter receptor levels
GO:0050878	BP	5	0	Ml	regulation of body fluid levels
GO:0002027	BP	1	0	Ml	regulation of heart rate
GO:0032204	BP	1	0	Ml	regulation of telomere maintenance
GO:0008217	BP	1	0	Ml	regulation of blood pressure
GO:0045646	BP	2	0	Ml	regulation of erythrocyte differentiation
GO:0035813	BP	1	0	Ml	regulation of renal sodium excretion
GO:0050794	BP	1362	13.5	Ml	regulation of cellular process
GO:0048519	BP	250	2.5	Ml	negative regulation of biological process
GO:0019222	BP	1036	10.2	Ml	regulation of metabolic process
GO:0048518	BP	216	2.1	Ml	positive regulation of biological process
GO:0032879	BP	57	0.6	Ml	regulation of localization
GO:0050793	BP	91	0.9	Ml	regulation of developmental process
GO:0043900	BP	15	0.1	Ml	regulation of multi-organism process
GO:0051239	BP	72	0.7	Ml	regulation of multicellular organismal process
GO:0048583	BP	111	1.1	Ml	regulation of response to stimulus
GO:0002682	BP	21	0.2	Ml	regulation of immune system process
GO:0023051	BP	83	0.8	Ml	regulation of signaling
GO:0044087	BP	38	0.4	Ml	regulation of cellular component biogenesis
GO:0040012	BP	14	0.1	Ml	regulation of locomotion
GO:0040008	BP	17	0.2	Ml	regulation of growth
GO:0042752	BP	7	0.1	Ml	regulation of circadian rhythm
GO:0043610	BP	1	0	Ml	regulation of carbohydrate utilization
GO:0030155	BP	8	0.1	Ml	regulation of cell adhesion
GO:0098900	BP	1	0	Ml	regulation of action potential
GO:2000241	BP	23	0.2	Ml	regulation of reproductive process
GO:0050795	BP	2	0	Ml	regulation of behavior
GO:0031341	BP	2	0	Ml	regulation of cell killing
GO:0097006	BP	1	0	Ml	regulation of plasma lipoprotein particle levels
GO:0044092	BP	70	0.7	Ml	negative regulation of molecular function
GO:0050790	BP	174	1.7	Ml	regulation of catalytic activity
GO:0044093	BP	75	0.7	Ml	positive regulation of molecular function
GO:0032409	BP	3	0	Ml	regulation of transporter activity
GO:0010469	BP	1	0	Ml	regulation of signaling receptor activity
GO:0051090	BP	3	0	Ml	regulation of DNA-binding transcription factor activity
GO:0070887	BP	182	1.8	Ml	cellular response to chemical stimulus
GO:0033554	BP	244	2.4	Ml	cellular response to stress
GO:0007165	BP	376	3.7	Ml	signal transduction
GO:0104004	BP	23	0.2	Ml	cellular response to environmental stimulus
GO:0031668	BP	31	0.3	Ml	cellular response to extracellular stimulus
GO:0071216	BP	1	0	Ml	cellular response to biotic stimulus
GO:0033554	BP	244	2.4	Ml	cellular response to stress
GO:0035966	BP	2	0	Ml	response to topologically incorrect protein
GO:0006952	BP	100	1	Ml	defense response
GO:0080134	BP	38	0.4	Ml	regulation of response to stress
GO:0009414	BP	13	0.1	Ml	response to water deprivation
GO:0009408	BP	23	0.2	Ml	response to heat
GO:0042594	BP	10	0.1	Ml	response to starvation
GO:0006979	BP	79	0.8	Ml	response to oxidative stress
GO:0006970	BP	33	0.3	Ml	response to osmotic stress
GO:0009611	BP	18	0.2	Ml	response to wounding
GO:0006991	BP	1	0	Ml	response to sterol depletion
GO:0097501	BP	1	0	Ml	stress response to metal ion
GO:0009409	BP	32	0.3	Ml	response to cold
GO:0051409	BP	5	0	Ml	response to nitrosative stress
GO:0001666	BP	7	0.1	Ml	response to hypoxia
GO:0002931	BP	2	0	Ml	response to ischemia
GO:0010033	BP	161	1.6	Ml	response to organic substance
GO:0070887	BP	182	1.8	Ml	cellular response to chemical stimulus
GO:0010035	BP	62	0.6	Ml	response to inorganic substance
GO:1901700	BP	97	1	Ml	response to oxygen-containing compound
GO:0001101	BP	56	0.6	Ml	response to acid chemical
GO:0007584	BP	7	0.1	Ml	response to nutrient
GO:1901698	BP	29	0.3	Ml	response to nitrogen compound
GO:0006935	BP	7	0.1	Ml	chemotaxis
GO:0046677	BP	18	0.2	Ml	response to antibiotic
GO:0009636	BP	84	0.8	Ml	response to toxic substance
GO:0042493	BP	75	0.7	Ml	response to drug
GO:1902074	BP	2	0	Ml	response to salt
GO:0009410	BP	9	0.1	Ml	response to xenobiotic stimulus
GO:0032094	BP	1	0	Ml	response to food
GO:0046685	BP	3	0	Ml	response to arsenic-containing substance
GO:0043207	BP	56	0.6	Ml	response to external biotic stimulus
GO:0071216	BP	1	0	Ml	cellular response to biotic stimulus
GO:0002831	BP	8	0.1	Ml	regulation of response to biotic stimulus
GO:0002832	BP	2	0	Ml	negative regulation of response to biotic stimulus
GO:0002833	BP	2	0	Ml	positive regulation of response to biotic stimulus
GO:0043207	BP	56	0.6	Ml	response to external biotic stimulus
GO:0009612	BP	5	0	Ml	response to mechanical stimulus
GO:0071496	BP	34	0.3	Ml	cellular response to external stimulus
GO:0009991	BP	39	0.4	Ml	response to extracellular stimulus
GO:0042330	BP	7	0.1	Ml	taxis
GO:0032103	BP	4	0	Ml	positive regulation of response to external stimulus
GO:0032101	BP	12	0.1	Ml	regulation of response to external stimulus
GO:0009649	BP	3	0	Ml	entrainment of circadian clock
GO:0009606	BP	3	0	Ml	tropism
GO:0001964	BP	1	0	Ml	startle response
GO:0032102	BP	2	0	Ml	negative regulation of response to external stimulus
GO:0009581	BP	3	0	Ml	detection of external stimulus
GO:0051602	BP	1	0	Ml	response to electrical stimulus
GO:0071214	BP	23	0.2	Ml	cellular response to abiotic stimulus
GO:0009415	BP	17	0.2	Ml	response to water
GO:0009612	BP	5	0	Ml	response to mechanical stimulus
GO:0080167	BP	11	0.1	Ml	response to karrikin
GO:0009266	BP	55	0.5	Ml	response to temperature stimulus
GO:0009314	BP	65	0.6	Ml	response to radiation
GO:0006970	BP	33	0.3	Ml	response to osmotic stress
GO:0009268	BP	4	0	Ml	response to pH
GO:0070482	BP	7	0.1	Ml	response to oxygen levels
GO:0009629	BP	4	0	Ml	response to gravity
GO:0009582	BP	3	0	Ml	detection of abiotic stimulus
GO:0050777	BP	3	0	Ml	negative regulation of immune response
GO:0060761	BP	2	0	Ml	negative regulation of response to cytokine stimulus
GO:0009968	BP	22	0.2	Ml	negative regulation of signal transduction
GO:1900077	BP	1	0	Ml	negative regulation of cellular response to insulin stimulus
GO:0090288	BP	3	0	Ml	negative regulation of cellular response to growth factor stimulus
GO:2001021	BP	1	0	Ml	negative regulation of response to DNA damage stimulus
GO:0048577	BP	1	0	Ml	negative regulation of short-day photoperiodism, flowering
GO:0048579	BP	1	0	Ml	negative regulation of long-day photoperiodism, flowering
GO:1901420	BP	1	0	Ml	negative regulation of response to alcohol
GO:0014745	BP	1	0	Ml	negative regulation of muscle adaptation
GO:0032102	BP	2	0	Ml	negative regulation of response to external stimulus
GO:0002832	BP	2	0	Ml	negative regulation of response to biotic stimulus
GO:1900038	BP	1	0	Ml	negative regulation of cellular response to hypoxia
GO:0045087	BP	28	0.3	Ml	innate immune response
GO:0050777	BP	3	0	Ml	negative regulation of immune response
GO:0050778	BP	4	0	Ml	positive regulation of immune response
GO:0080134	BP	38	0.4	Ml	regulation of response to stress
GO:0048585	BP	27	0.3	Ml	negative regulation of response to stimulus
GO:0050776	BP	12	0.1	Ml	regulation of immune response
GO:0009966	BP	78	0.8	Ml	regulation of signal transduction
GO:0060759	BP	2	0	Ml	regulation of response to cytokine stimulus
GO:0048584	BP	46	0.5	Ml	positive regulation of response to stimulus
GO:0032101	BP	12	0.1	Ml	regulation of response to external stimulus
GO:0043502	BP	3	0	Ml	regulation of muscle adaptation
GO:1900076	BP	1	0	Ml	regulation of cellular response to insulin stimulus
GO:0090287	BP	3	0	Ml	regulation of cellular response to growth factor stimulus
GO:2000683	BP	1	0	Ml	regulation of cellular response to X-ray
GO:2000028	BP	6	0.1	Ml	regulation of photoperiodism, flowering
GO:0002831	BP	8	0.1	Ml	regulation of response to biotic stimulus
GO:0061178	BP	2	0	Ml	regulation of insulin secretion involved in cellular response to glucose stimulus
GO:1901419	BP	4	0	Ml	regulation of response to alcohol
GO:2000030	BP	2	0	Ml	regulation of response to red or far red light
GO:0031349	BP	6	0.1	Ml	positive regulation of defense response
GO:0050778	BP	4	0	Ml	positive regulation of immune response
GO:1902584	BP	3	0	Ml	positive regulation of response to water deprivation
GO:0009967	BP	30	0.3	Ml	positive regulation of signal transduction
GO:0032103	BP	4	0	Ml	positive regulation of response to external stimulus
GO:2001022	BP	1	0	Ml	positive regulation of response to DNA damage stimulus
GO:1903036	BP	2	0	Ml	positive regulation of response to wounding
GO:2000685	BP	1	0	Ml	positive regulation of cellular response to X-ray
GO:0014744	BP	1	0	Ml	positive regulation of muscle adaptation
GO:1901421	BP	2	0	Ml	positive regulation of response to alcohol
GO:1901002	BP	7	0.1	Ml	positive regulation of response to salt stress
GO:1905898	BP	1	0	Ml	positive regulation of response to endoplasmic reticulum stress
GO:1900039	BP	1	0	Ml	positive regulation of cellular response to hypoxia
GO:0002833	BP	2	0	Ml	positive regulation of response to biotic stimulus
GO:0009725	BP	120	1.2	Ml	response to hormone
GO:0071495	BP	83	0.8	Ml	cellular response to endogenous stimulus
GO:0071774	BP	4	0	Ml	response to fibroblast growth factor
GO:0071559	BP	2	0	Ml	response to transforming growth factor beta
GO:1990089	BP	3	0	Ml	response to nerve growth factor
GO:0071772	BP	3	0	Ml	response to BMP
GO:0043502	BP	3	0	Ml	regulation of muscle adaptation
GO:0014744	BP	1	0	Ml	positive regulation of muscle adaptation
GO:0014888	BP	1	0	Ml	striated muscle adaptation
GO:0014745	BP	1	0	Ml	negative regulation of muscle adaptation
GO:0014889	BP	1	0	Ml	muscle atrophy
GO:0071461	BP	1	0	Ml	cellular response to redox state
GO:0014850	BP	1	0	Ml	response to muscle activity
GO:0009581	BP	3	0	Ml	detection of external stimulus
GO:0009582	BP	3	0	Ml	detection of abiotic stimulus
GO:0007165	BP	376	3.7	Ml	signal transduction
GO:0010646	BP	83	0.8	Ml	regulation of cell communication
GO:0010648	BP	24	0.2	Ml	negative regulation of cell communication
GO:0031668	BP	31	0.3	Ml	cellular response to extracellular stimulus
GO:0010647	BP	34	0.3	Ml	positive regulation of cell communication
GO:0007267	BP	21	0.2	Ml	cell-cell signaling
GO:0009875	BP	40	0.4	Ml	pollen-pistil interaction
GO:0019226	BP	1	0	Ml	transmission of nerve impulse
GO:0007165	BP	376	3.7	Ml	signal transduction
GO:0104004	BP	23	0.2	Ml	cellular response to environmental stimulus
GO:0031668	BP	31	0.3	Ml	cellular response to extracellular stimulus
GO:0071216	BP	1	0	Ml	cellular response to biotic stimulus
GO:0007165	BP	376	3.7	Ml	signal transduction
GO:0031323	BP	955	9.4	Ml	regulation of cellular metabolic process
GO:0048522	BP	195	1.9	Ml	positive regulation of cellular process
GO:0048523	BP	166	1.6	Ml	negative regulation of cellular process
GO:0032878	BP	3	0	Ml	regulation of establishment or maintenance of cell polarity
GO:0051726	BP	48	0.5	Ml	regulation of cell cycle
GO:0010646	BP	83	0.8	Ml	regulation of cell communication
GO:0051128	BP	97	1	Ml	regulation of cellular component organization
GO:0051270	BP	12	0.1	Ml	regulation of cellular component movement
GO:0042127	BP	21	0.2	Ml	regulation of cell proliferation
GO:0045595	BP	23	0.2	Ml	regulation of cell differentiation
GO:0010941	BP	40	0.4	Ml	regulation of cell death
GO:0060968	BP	3	0	Ml	regulation of gene silencing
GO:0080135	BP	12	0.1	Ml	regulation of cellular response to stress
GO:0051302	BP	13	0.1	Ml	regulation of cell division
GO:0032970	BP	18	0.2	Ml	regulation of actin filament-based process
GO:0031641	BP	1	0	Ml	regulation of myelination
GO:0032886	BP	9	0.1	Ml	regulation of microtubule-based process
GO:1900076	BP	1	0	Ml	regulation of cellular response to insulin stimulus
GO:0090287	BP	3	0	Ml	regulation of cellular response to growth factor stimulus
GO:0051983	BP	6	0.1	Ml	regulation of chromosome segregation
GO:1903530	BP	5	0	Ml	regulation of secretion by cell
GO:1901379	BP	2	0	Ml	regulation of potassium ion transmembrane transport
GO:2000683	BP	1	0	Ml	regulation of cellular response to X-ray
GO:0050865	BP	6	0.1	Ml	regulation of cell activation
GO:0010119	BP	7	0.1	Ml	regulation of stomatal movement
GO:0060627	BP	7	0.1	Ml	regulation of vesicle-mediated transport
GO:1905957	BP	4	0	Ml	regulation of cellular response to alcohol
GO:0045454	BP	54	0.5	Ml	cell redox homeostasis
GO:0003254	BP	2	0	Ml	regulation of membrane depolarization
GO:0007166	BP	75	0.7	Ml	cell surface receptor signaling pathway
GO:0035556	BP	155	1.5	Ml	intracellular signal transduction
GO:0009966	BP	78	0.8	Ml	regulation of signal transduction
GO:0009968	BP	22	0.2	Ml	negative regulation of signal transduction
GO:0002764	BP	2	0	Ml	immune response-regulating signaling pathway
GO:0009967	BP	30	0.3	Ml	positive regulation of signal transduction
GO:0097190	BP	6	0.1	Ml	apoptotic signaling pathway
GO:0009755	BP	60	0.6	Ml	hormone-mediated signaling pathway
GO:0023014	BP	45	0.4	Ml	signal transduction by protein phosphorylation
GO:0006984	BP	1	0	Ml	ER-nucleus signaling pathway
GO:0007186	BP	20	0.2	Ml	G protein-coupled receptor signaling pathway
GO:0009863	BP	1	0	Ml	salicylic acid mediated signaling pathway
GO:0030522	BP	7	0.1	Ml	intracellular receptor signaling pathway
GO:0038034	BP	1	0	Ml	signal transduction in absence of ligand
GO:0010017	BP	2	0	Ml	red or far-red light signaling pathway
GO:0098926	BP	1	0	Ml	postsynaptic signal transduction
GO:0007602	BP	1	0	Ml	phototransduction
GO:0009756	BP	1	0	Ml	carbohydrate mediated signaling
GO:0046483	BP	2245	22.2	Ml	heterocycle metabolic process
GO:0031323	BP	955	9.4	Ml	regulation of cellular metabolic process
GO:0006725	BP	2267	22.4	Ml	cellular aromatic compound metabolic process
GO:0044249	BP	2115	20.9	Ml	cellular biosynthetic process
GO:0034641	BP	2564	25.3	Ml	cellular nitrogen compound metabolic process
GO:0031325	BP	126	1.2	Ml	positive regulation of cellular metabolic process
GO:0044248	BP	433	4.3	Ml	cellular catabolic process
GO:0044260	BP	3196	31.6	Ml	cellular macromolecule metabolic process
GO:0031324	BP	107	1.1	Ml	negative regulation of cellular metabolic process
GO:0072593	BP	60	0.6	Ml	reactive oxygen species metabolic process
GO:0006082	BP	492	4.9	Ml	organic acid metabolic process
GO:0044255	BP	228	2.3	Ml	cellular lipid metabolic process
GO:0006790	BP	88	0.9	Ml	sulfur compound metabolic process
GO:0017144	BP	302	3	Ml	drug metabolic process
GO:0006793	BP	1266	12.5	Ml	phosphorus metabolic process
GO:0051186	BP	243	2.4	Ml	cofactor metabolic process
GO:0006091	BP	187	1.8	Ml	generation of precursor metabolites and energy
GO:0042133	BP	19	0.2	Ml	neurotransmitter metabolic process
GO:0006081	BP	46	0.5	Ml	cellular aldehyde metabolic process
GO:0044262	BP	129	1.3	Ml	cellular carbohydrate metabolic process
GO:0044107	BP	3	0	Ml	cellular alcohol metabolic process
GO:0006575	BP	45	0.4	Ml	cellular modified amino acid metabolic process
GO:0015979	BP	53	0.5	Ml	photosynthesis
GO:0043094	BP	18	0.2	Ml	cellular metabolic compound salvage
GO:0042180	BP	23	0.2	Ml	cellular ketone metabolic process
GO:0006730	BP	18	0.2	Ml	one-carbon metabolic process
GO:0034754	BP	13	0.1	Ml	cellular hormone metabolic process
GO:0006413	BP	77	0.8	Ml	translational initiation
GO:0009404	BP	12	0.1	Ml	toxin metabolic process
GO:0097354	BP	4	0	Ml	prenylation
GO:0043449	BP	1	0	Ml	cellular alkene metabolic process
GO:0043446	BP	1	0	Ml	cellular alkane metabolic process
GO:0006805	BP	4	0	Ml	xenobiotic metabolic process
GO:0009850	BP	1	0	Ml	auxin metabolic process
GO:0031325	BP	126	1.2	Ml	positive regulation of cellular metabolic process
GO:0051272	BP	7	0.1	Ml	positive regulation of cellular component movement
GO:0045597	BP	7	0.1	Ml	positive regulation of cell differentiation
GO:0010647	BP	34	0.3	Ml	positive regulation of cell communication
GO:0051130	BP	32	0.3	Ml	positive regulation of cellular component organization
GO:0008284	BP	15	0.1	Ml	positive regulation of cell proliferation
GO:0010942	BP	12	0.1	Ml	positive regulation of cell death
GO:2001022	BP	1	0	Ml	positive regulation of response to DNA damage stimulus
GO:0030307	BP	3	0	Ml	positive regulation of cell growth
GO:0045787	BP	3	0	Ml	positive regulation of cell cycle
GO:0060148	BP	1	0	Ml	positive regulation of posttranscriptional gene silencing
GO:1903532	BP	2	0	Ml	positive regulation of secretion by cell
GO:2000685	BP	1	0	Ml	positive regulation of cellular response to X-ray
GO:1902458	BP	1	0	Ml	positive regulation of stomatal opening
GO:0051781	BP	5	0	Ml	positive regulation of cell division
GO:1905959	BP	2	0	Ml	positive regulation of cellular response to alcohol
GO:1905898	BP	1	0	Ml	positive regulation of response to endoplasmic reticulum stress
GO:1900039	BP	1	0	Ml	positive regulation of cellular response to hypoxia
GO:0050867	BP	3	0	Ml	positive regulation of cell activation
GO:0006914	BP	23	0.2	Ml	autophagy
GO:0030154	BP	100	1	Ml	cell differentiation
GO:0048468	BP	49	0.5	Ml	cell development
GO:0032989	BP	66	0.7	Ml	cellular component morphogenesis
GO:0045165	BP	12	0.1	Ml	cell fate commitment
GO:0007535	BP	7	0.1	Ml	donor selection
GO:0007569	BP	1	0	Ml	cell aging
GO:0048469	BP	11	0.1	Ml	cell maturation
GO:0048236	BP	2	0	Ml	plant-type sporogenesis
GO:0006996	BP	453	4.5	Ml	organelle organization
GO:0006325	BP	120	1.2	Ml	chromatin organization
GO:0022607	BP	255	2.5	Ml	cellular component assembly
GO:0051128	BP	97	1	Ml	regulation of cellular component organization
GO:0043933	BP	223	2.2	Ml	protein-containing complex subunit organization
GO:0030030	BP	20	0.2	Ml	cell projection organization
GO:0032989	BP	66	0.7	Ml	cellular component morphogenesis
GO:0051130	BP	32	0.3	Ml	positive regulation of cellular component organization
GO:0097435	BP	58	0.6	Ml	supramolecular fiber organization
GO:0034330	BP	4	0	Ml	cell junction organization
GO:0050808	BP	7	0.1	Ml	synapse organization
GO:0099173	BP	4	0	Ml	postsynapse organization
GO:0051129	BP	22	0.2	Ml	negative regulation of cellular component organization
GO:0022411	BP	37	0.4	Ml	cellular component disassembly
GO:0032535	BP	20	0.2	Ml	regulation of cellular component size
GO:0061024	BP	61	0.6	Ml	membrane organization
GO:0010256	BP	12	0.1	Ml	endomembrane system organization
GO:0043062	BP	6	0.1	Ml	extracellular structure organization
GO:0045229	BP	121	1.2	Ml	external encapsulating structure organization
GO:0031023	BP	2	0	Ml	microtubule organizing center organization
GO:0007028	BP	1	0	Ml	cytoplasm organization
GO:0043954	BP	7	0.1	Ml	cellular component maintenance
GO:0045786	BP	19	0.2	Ml	negative regulation of cell cycle
GO:0010648	BP	24	0.2	Ml	negative regulation of cell communication
GO:0060548	BP	25	0.2	Ml	negative regulation of cell death
GO:0051129	BP	22	0.2	Ml	negative regulation of cellular component organization
GO:0045596	BP	8	0.1	Ml	negative regulation of cell differentiation
GO:0051271	BP	4	0	Ml	negative regulation of cellular component movement
GO:1900077	BP	1	0	Ml	negative regulation of cellular response to insulin stimulus
GO:0090288	BP	3	0	Ml	negative regulation of cellular response to growth factor stimulus
GO:0051985	BP	4	0	Ml	negative regulation of chromosome segregation
GO:1901380	BP	1	0	Ml	negative regulation of potassium ion transmembrane transport
GO:0050866	BP	2	0	Ml	negative regulation of cell activation
GO:2001021	BP	1	0	Ml	negative regulation of response to DNA damage stimulus
GO:0008285	BP	3	0	Ml	negative regulation of cell proliferation
GO:1905958	BP	1	0	Ml	negative regulation of cellular response to alcohol
GO:1903531	BP	1	0	Ml	negative regulation of secretion by cell
GO:0007162	BP	1	0	Ml	negative regulation of cell adhesion
GO:1900038	BP	1	0	Ml	negative regulation of cellular response to hypoxia
GO:0006342	BP	10	0.1	Ml	chromatin silencing
GO:0016441	BP	15	0.1	Ml	posttranscriptional gene silencing
GO:0031047	BP	41	0.4	Ml	gene silencing by RNA
GO:0060968	BP	3	0	Ml	regulation of gene silencing
GO:0030010	BP	7	0.1	Ml	establishment of cell polarity
GO:0032878	BP	3	0	Ml	regulation of establishment or maintenance of cell polarity
GO:0042067	BP	1	0	Ml	establishment of ommatidial planar polarity
GO:0016334	BP	1	0	Ml	establishment or maintenance of polarity of follicular epithelium
GO:0030011	BP	1	0	Ml	maintenance of cell polarity
GO:0061245	BP	2	0	Ml	establishment or maintenance of bipolar cell polarity
GO:0061339	BP	1	0	Ml	establishment or maintenance of monopolar cell polarity
GO:0030952	BP	2	0	Ml	establishment or maintenance of cytoskeleton polarity
GO:0016336	BP	1	0	Ml	establishment or maintenance of polarity of larval imaginal disc epithelium
GO:0045786	BP	19	0.2	Ml	negative regulation of cell cycle
GO:0051726	BP	48	0.5	Ml	regulation of cell cycle
GO:0000278	BP	47	0.5	Ml	mitotic cell cycle
GO:0022402	BP	77	0.8	Ml	cell cycle process
GO:0045787	BP	3	0	Ml	positive regulation of cell cycle
GO:0051321	BP	28	0.3	Ml	meiotic cell cycle
GO:0031570	BP	6	0.1	Ml	DNA integrity checkpoint
GO:0007093	BP	7	0.1	Ml	mitotic cell cycle checkpoint
GO:0031577	BP	4	0	Ml	spindle checkpoint
GO:0033313	BP	1	0	Ml	meiotic cell cycle checkpoint
GO:1903047	BP	32	0.3	Ml	mitotic cell cycle process
GO:0098813	BP	28	0.3	Ml	nuclear chromosome segregation
GO:0044770	BP	9	0.1	Ml	cell cycle phase transition
GO:0000910	BP	15	0.1	Ml	cytokinesis
GO:0032506	BP	6	0.1	Ml	cytokinetic process
GO:0010564	BP	19	0.2	Ml	regulation of cell cycle process
GO:0007051	BP	14	0.1	Ml	spindle organization
GO:0007050	BP	3	0	Ml	cell cycle arrest
GO:0007062	BP	8	0.1	Ml	sister chromatid cohesion
GO:0010948	BP	8	0.1	Ml	negative regulation of cell cycle process
GO:0051304	BP	7	0.1	Ml	chromosome separation
GO:1903046	BP	26	0.3	Ml	meiotic cell cycle process
GO:0044786	BP	8	0.1	Ml	cell cycle DNA replication
GO:1902299	BP	1	0	Ml	pre-replicative complex assembly involved in cell cycle DNA replication
GO:0007098	BP	2	0	Ml	centrosome cycle
GO:0051299	BP	1	0	Ml	centrosome separation
GO:0051653	BP	3	0	Ml	spindle localization
GO:0034085	BP	1	0	Ml	establishment of sister chromatid cohesion
GO:1902298	BP	2	0	Ml	cell cycle DNA replication maintenance of fidelity
GO:0010457	BP	1	0	Ml	centriole-centriole cohesion
GO:0090068	BP	2	0	Ml	positive regulation of cell cycle process
GO:0098813	BP	28	0.3	Ml	nuclear chromosome segregation
GO:0051983	BP	6	0.1	Ml	regulation of chromosome segregation
GO:0051304	BP	7	0.1	Ml	chromosome separation
GO:0051985	BP	4	0	Ml	negative regulation of chromosome segregation
GO:0012501	BP	34	0.3	Ml	programmed cell death
GO:0070997	BP	13	0.1	Ml	neuron death
GO:0060548	BP	25	0.2	Ml	negative regulation of cell death
GO:0010941	BP	40	0.4	Ml	regulation of cell death
GO:0010942	BP	12	0.1	Ml	positive regulation of cell death
GO:0036473	BP	1	0	Ml	cell death in response to oxidative stress
GO:0070265	BP	1	0	Ml	necrotic cell death
GO:0051270	BP	12	0.1	Ml	regulation of cellular component movement
GO:0048870	BP	20	0.2	Ml	cell motility
GO:0051272	BP	7	0.1	Ml	positive regulation of cellular component movement
GO:0051271	BP	4	0	Ml	negative regulation of cellular component movement
GO:0007018	BP	46	0.5	Ml	microtubule-based movement
GO:0030048	BP	4	0	Ml	actin filament-based movement
GO:0097485	BP	2	0	Ml	neuron projection guidance
GO:0032507	BP	4	0	Ml	maintenance of protein location in cell
GO:0098869	BP	70	0.7	Ml	cellular oxidant detoxification
GO:0090376	BP	2	0	Ml	seed trichome differentiation
GO:0090378	BP	2	0	Ml	seed trichome elongation
GO:0009994	BP	5	0	Ml	oocyte differentiation
GO:0007140	BP	4	0	Ml	male meiotic nuclear division
GO:0007112	BP	3	0	Ml	male meiosis cytokinesis
GO:0007315	BP	1	0	Ml	pole plasm assembly
GO:0007308	BP	1	0	Ml	oocyte construction
GO:0048240	BP	1	0	Ml	sperm capacitation
GO:0048515	BP	4	0	Ml	spermatid differentiation
GO:0048235	BP	1	0	Ml	pollen sperm cell differentiation
GO:0008103	BP	1	0	Ml	oocyte microtubule cytoskeleton polarization
GO:0016325	BP	1	0	Ml	oocyte microtubule cytoskeleton organization
GO:0007289	BP	3	0	Ml	spermatid nucleus differentiation
GO:0007306	BP	1	0	Ml	eggshell chorion assembly
GO:0030707	BP	1	0	Ml	ovarian follicle cell development
GO:0043046	BP	1	0	Ml	DNA methylation involved in gamete generation
GO:0000226	BP	36	0.4	Ml	microtubule cytoskeleton organization
GO:0007018	BP	46	0.5	Ml	microtubule-based movement
GO:0032886	BP	9	0.1	Ml	regulation of microtubule-based process
GO:0031023	BP	2	0	Ml	microtubule organizing center organization
GO:0008103	BP	1	0	Ml	oocyte microtubule cytoskeleton polarization
GO:0048588	BP	10	0.1	Ml	developmental cell growth
GO:0009826	BP	19	0.2	Ml	unidimensional cell growth
GO:0000910	BP	15	0.1	Ml	cytokinesis
GO:0051302	BP	13	0.1	Ml	regulation of cell division
GO:0008356	BP	2	0	Ml	asymmetric cell division
GO:0051781	BP	5	0	Ml	positive regulation of cell division
GO:0040016	BP	1	0	Ml	embryonic cleavage
GO:0017145	BP	1	0	Ml	stem cell division
GO:0030036	BP	55	0.5	Ml	actin cytoskeleton organization
GO:0032970	BP	18	0.2	Ml	regulation of actin filament-based process
GO:0030048	BP	4	0	Ml	actin filament-based movement
GO:0061077	BP	5	0	Ml	chaperone-mediated protein folding
GO:0007023	BP	2	0	Ml	post-chaperonin tubulin folding pathway
GO:0006458	BP	2	0	Ml	'de novo' protein folding
GO:0042026	BP	7	0.1	Ml	protein refolding
GO:0045321	BP	5	0	Ml	leukocyte activation
GO:0072537	BP	2	0	Ml	fibroblast activation
GO:0050865	BP	6	0.1	Ml	regulation of cell activation
GO:0050866	BP	2	0	Ml	negative regulation of cell activation
GO:0050867	BP	3	0	Ml	positive regulation of cell activation
GO:0030168	BP	2	0	Ml	platelet activation
GO:0008366	BP	1	0	Ml	axon ensheathment
GO:0090332	BP	1	0	Ml	stomatal closure
GO:0010119	BP	7	0.1	Ml	regulation of stomatal movement
GO:1990069	BP	3	0	Ml	stomatal opening
GO:0006921	BP	1	0	Ml	cellular component disassembly involved in execution phase of apoptosis
GO:1900117	BP	1	0	Ml	regulation of execution phase of apoptosis
GO:1900119	BP	1	0	Ml	positive regulation of execution phase of apoptosis
GO:0071669	BP	29	0.3	Ml	plant-type cell wall organization or biogenesis
GO:0071555	BP	118	1.2	Ml	cell wall organization
GO:0042546	BP	44	0.4	Ml	cell wall biogenesis
GO:0044036	BP	41	0.4	Ml	cell wall macromolecule metabolic process
GO:0055082	BP	27	0.3	Ml	cellular chemical homeostasis
GO:0046716	BP	1	0	Ml	muscle cell cellular homeostasis
GO:0045454	BP	54	0.5	Ml	cell redox homeostasis
GO:0006884	BP	3	0	Ml	cell volume homeostasis
GO:1903532	BP	2	0	Ml	positive regulation of secretion by cell
GO:1903530	BP	5	0	Ml	regulation of secretion by cell
GO:0009306	BP	5	0	Ml	protein secretion
GO:0023061	BP	5	0	Ml	signal release
GO:0006887	BP	32	0.3	Ml	exocytosis
GO:1903531	BP	1	0	Ml	negative regulation of secretion by cell
GO:0009988	BP	2	0	Ml	cell-cell recognition
GO:0048544	BP	40	0.4	Ml	recognition of pollen
GO:0008038	BP	1	0	Ml	neuron recognition
GO:0071805	BP	52	0.5	Ml	potassium ion transmembrane transport
GO:0009292	BP	3	0	Ml	genetic transfer
GO:0051715	BP	2	0	Ml	cytolysis in other organism
GO:0000746	BP	2	0	Ml	conjugation
GO:0006313	BP	3	0	Ml	transposition, DNA-mediated
GO:0032197	BP	2	0	Ml	transposition, RNA-mediated
GO:0051715	BP	2	0	Ml	cytolysis in other organism
GO:0140056	BP	15	0.1	Ml	organelle localization by membrane tethering
GO:0048199	BP	4	0	Ml	vesicle targeting, to, from or within Golgi
GO:0000747	BP	2	0	Ml	conjugation with cellular fusion
GO:0006904	BP	11	0.1	Ml	vesicle docking involved in exocytosis
GO:0030968	BP	2	0	Ml	endoplasmic reticulum unfolded protein response
GO:0007166	BP	75	0.7	Ml	cell surface receptor signaling pathway
GO:0035556	BP	155	1.5	Ml	intracellular signal transduction
GO:0009966	BP	78	0.8	Ml	regulation of signal transduction
GO:0009968	BP	22	0.2	Ml	negative regulation of signal transduction
GO:0002764	BP	2	0	Ml	immune response-regulating signaling pathway
GO:0009967	BP	30	0.3	Ml	positive regulation of signal transduction
GO:0097190	BP	6	0.1	Ml	apoptotic signaling pathway
GO:0009755	BP	60	0.6	Ml	hormone-mediated signaling pathway
GO:0023014	BP	45	0.4	Ml	signal transduction by protein phosphorylation
GO:0006984	BP	1	0	Ml	ER-nucleus signaling pathway
GO:0007186	BP	20	0.2	Ml	G protein-coupled receptor signaling pathway
GO:0009863	BP	1	0	Ml	salicylic acid mediated signaling pathway
GO:0030522	BP	7	0.1	Ml	intracellular receptor signaling pathway
GO:0038034	BP	1	0	Ml	signal transduction in absence of ligand
GO:0010017	BP	2	0	Ml	red or far-red light signaling pathway
GO:0098926	BP	1	0	Ml	postsynaptic signal transduction
GO:0007602	BP	1	0	Ml	phototransduction
GO:0009756	BP	1	0	Ml	carbohydrate mediated signaling
GO:0009966	BP	78	0.8	Ml	regulation of signal transduction
GO:0023057	BP	24	0.2	Ml	negative regulation of signaling
GO:0023056	BP	33	0.3	Ml	positive regulation of signaling
GO:0046883	BP	3	0	Ml	regulation of hormone secretion
GO:1903779	BP	2	0	Ml	regulation of cardiac conduction
GO:0099177	BP	4	0	Ml	regulation of trans-synaptic signaling
GO:0050805	BP	2	0	Ml	negative regulation of synaptic transmission
GO:0009967	BP	30	0.3	Ml	positive regulation of signal transduction
GO:0046887	BP	1	0	Ml	positive regulation of hormone secretion
GO:0050806	BP	2	0	Ml	positive regulation of synaptic transmission
GO:1905114	BP	6	0.1	Ml	cell surface receptor signaling pathway involved in cell-cell signaling
GO:0198738	BP	4	0	Ml	cell-cell signaling by wnt
GO:0023061	BP	5	0	Ml	signal release
GO:0099536	BP	13	0.1	Ml	synaptic signaling
GO:0019226	BP	1	0	Ml	transmission of nerve impulse
GO:0009892	BP	186	1.8	Ml	negative regulation of metabolic process
GO:0048523	BP	166	1.6	Ml	negative regulation of cellular process
GO:0048585	BP	27	0.3	Ml	negative regulation of response to stimulus
GO:0002683	BP	4	0	Ml	negative regulation of immune system process
GO:0023057	BP	24	0.2	Ml	negative regulation of signaling
GO:0051241	BP	14	0.1	Ml	negative regulation of multicellular organismal process
GO:0043901	BP	3	0	Ml	negative regulation of multi-organism process
GO:0040013	BP	6	0.1	Ml	negative regulation of locomotion
GO:0051093	BP	14	0.1	Ml	negative regulation of developmental process
GO:0045926	BP	2	0	Ml	negative regulation of growth
GO:1903828	BP	1	0	Ml	negative regulation of cellular protein localization
GO:0051051	BP	5	0	Ml	negative regulation of transport
GO:1904950	BP	1	0	Ml	negative regulation of establishment of protein localization
GO:2000242	BP	5	0	Ml	negative regulation of reproductive process
GO:0060255	BP	1016	10	Ml	regulation of macromolecule metabolic process
GO:0080090	BP	945	9.3	Ml	regulation of primary metabolic process
GO:0051171	BP	941	9.3	Ml	regulation of nitrogen compound metabolic process
GO:0031323	BP	955	9.4	Ml	regulation of cellular metabolic process
GO:0009892	BP	186	1.8	Ml	negative regulation of metabolic process
GO:0009894	BP	29	0.3	Ml	regulation of catabolic process
GO:0009893	BP	136	1.3	Ml	positive regulation of metabolic process
GO:0062012	BP	11	0.1	Ml	regulation of small molecule metabolic process
GO:0032350	BP	1	0	Ml	regulation of hormone metabolic process
GO:0043455	BP	5	0	Ml	regulation of secondary metabolic process
GO:1900908	BP	1	0	Ml	regulation of olefin metabolic process
GO:0051341	BP	2	0	Ml	regulation of oxidoreductase activity
GO:0051050	BP	13	0.1	Ml	positive regulation of transport
GO:0009893	BP	136	1.3	Ml	positive regulation of metabolic process
GO:0048522	BP	195	1.9	Ml	positive regulation of cellular process
GO:0040017	BP	7	0.1	Ml	positive regulation of locomotion
GO:0048584	BP	46	0.5	Ml	positive regulation of response to stimulus
GO:0002684	BP	9	0.1	Ml	positive regulation of immune system process
GO:0051094	BP	18	0.2	Ml	positive regulation of developmental process
GO:0051240	BP	21	0.2	Ml	positive regulation of multicellular organismal process
GO:0023056	BP	33	0.3	Ml	positive regulation of signaling
GO:0045927	BP	4	0	Ml	positive regulation of growth
GO:1903829	BP	4	0	Ml	positive regulation of cellular protein localization
GO:1904951	BP	5	0	Ml	positive regulation of establishment of protein localization
GO:0042753	BP	1	0	Ml	positive regulation of circadian rhythm
GO:0044089	BP	19	0.2	Ml	positive regulation of cellular component biogenesis
GO:0045785	BP	5	0	Ml	positive regulation of cell adhesion
GO:0045760	BP	1	0	Ml	positive regulation of action potential
GO:0043902	BP	6	0.1	Ml	positive regulation of multi-organism process
GO:0031343	BP	2	0	Ml	positive regulation of cell killing
GO:2000243	BP	4	0	Ml	positive regulation of reproductive process
GO:0048520	BP	1	0	Ml	positive regulation of behavior
GO:0051091	BP	2	0	Ml	positive regulation of DNA-binding transcription factor activity
GO:0051049	BP	43	0.4	Ml	regulation of transport
GO:0060341	BP	15	0.1	Ml	regulation of cellular localization
GO:0051270	BP	12	0.1	Ml	regulation of cellular component movement
GO:0032880	BP	13	0.1	Ml	regulation of protein localization
GO:1905952	BP	2	0	Ml	regulation of lipid localization
GO:0045595	BP	23	0.2	Ml	regulation of cell differentiation
GO:2000026	BP	55	0.5	Ml	regulation of multicellular organismal development
GO:0051094	BP	18	0.2	Ml	positive regulation of developmental process
GO:0022603	BP	43	0.4	Ml	regulation of anatomical structure morphogenesis
GO:0048638	BP	10	0.1	Ml	regulation of developmental growth
GO:1901861	BP	2	0	Ml	regulation of muscle tissue development
GO:0051093	BP	14	0.1	Ml	negative regulation of developmental process
GO:0048832	BP	2	0	Ml	specification of plant organ number
GO:0048509	BP	4	0	Ml	regulation of meristem development
GO:0040034	BP	1	0	Ml	regulation of development, heterochronic
GO:0043903	BP	5	0	Ml	regulation of symbiosis, encompassing mutualism through parasitism
GO:0043901	BP	3	0	Ml	negative regulation of multi-organism process
GO:0043902	BP	6	0.1	Ml	positive regulation of multi-organism process
GO:1900150	BP	3	0	Ml	regulation of defense response to fungus
GO:0051709	BP	2	0	Ml	regulation of killing of cells of other organism
GO:2000068	BP	1	0	Ml	regulation of defense response to insect
GO:0080154	BP	1	0	Ml	regulation of fertilization
GO:1905879	BP	1	0	Ml	regulation of oogenesis
GO:0050688	BP	1	0	Ml	regulation of defense response to virus
GO:1900424	BP	2	0	Ml	regulation of defense response to bacterium
GO:0010112	BP	3	0	Ml	regulation of systemic acquired resistance
GO:0044057	BP	11	0.1	Ml	regulation of system process
GO:2000026	BP	55	0.5	Ml	regulation of multicellular organismal development
GO:0051240	BP	21	0.2	Ml	positive regulation of multicellular organismal process
GO:0010632	BP	5	0	Ml	regulation of epithelial cell migration
GO:0051241	BP	14	0.1	Ml	negative regulation of multicellular organismal process
GO:0046620	BP	4	0	Ml	regulation of organ growth
GO:0034103	BP	1	0	Ml	regulation of tissue remodeling
GO:0030278	BP	1	0	Ml	regulation of ossification
GO:0046662	BP	1	0	Ml	regulation of oviposition
GO:0001817	BP	1	0	Ml	regulation of cytokine production
GO:1905879	BP	1	0	Ml	regulation of oogenesis
GO:0080134	BP	38	0.4	Ml	regulation of response to stress
GO:0048585	BP	27	0.3	Ml	negative regulation of response to stimulus
GO:0050776	BP	12	0.1	Ml	regulation of immune response
GO:0009966	BP	78	0.8	Ml	regulation of signal transduction
GO:0060759	BP	2	0	Ml	regulation of response to cytokine stimulus
GO:0048584	BP	46	0.5	Ml	positive regulation of response to stimulus
GO:0032101	BP	12	0.1	Ml	regulation of response to external stimulus
GO:0043502	BP	3	0	Ml	regulation of muscle adaptation
GO:1900076	BP	1	0	Ml	regulation of cellular response to insulin stimulus
GO:0090287	BP	3	0	Ml	regulation of cellular response to growth factor stimulus
GO:2000683	BP	1	0	Ml	regulation of cellular response to X-ray
GO:2000028	BP	6	0.1	Ml	regulation of photoperiodism, flowering
GO:0002831	BP	8	0.1	Ml	regulation of response to biotic stimulus
GO:0061178	BP	2	0	Ml	regulation of insulin secretion involved in cellular response to glucose stimulus
GO:1901419	BP	4	0	Ml	regulation of response to alcohol
GO:2000030	BP	2	0	Ml	regulation of response to red or far red light
GO:0050776	BP	12	0.1	Ml	regulation of immune response
GO:0002683	BP	4	0	Ml	negative regulation of immune system process
GO:0002684	BP	9	0.1	Ml	positive regulation of immune system process
GO:0002643	BP	1	0	Ml	regulation of tolerance induction
GO:0002685	BP	2	0	Ml	regulation of leukocyte migration
GO:0002694	BP	4	0	Ml	regulation of leukocyte activation
GO:1903706	BP	4	0	Ml	regulation of hemopoiesis
GO:0002697	BP	1	0	Ml	regulation of immune effector process
GO:0009966	BP	78	0.8	Ml	regulation of signal transduction
GO:0023057	BP	24	0.2	Ml	negative regulation of signaling
GO:0023056	BP	33	0.3	Ml	positive regulation of signaling
GO:0046883	BP	3	0	Ml	regulation of hormone secretion
GO:1903779	BP	2	0	Ml	regulation of cardiac conduction
GO:0099177	BP	4	0	Ml	regulation of trans-synaptic signaling
GO:0043254	BP	19	0.2	Ml	regulation of protein complex assembly
GO:1901891	BP	4	0	Ml	regulation of cell septum assembly
GO:0032231	BP	6	0.1	Ml	regulation of actin filament bundle assembly
GO:0044089	BP	19	0.2	Ml	positive regulation of cellular component biogenesis
GO:1902115	BP	3	0	Ml	regulation of organelle assembly
GO:1901888	BP	1	0	Ml	regulation of cell junction assembly
GO:0060491	BP	6	0.1	Ml	regulation of cell projection assembly
GO:0007317	BP	1	0	Ml	regulation of pole plasm oskar mRNA localization
GO:0090069	BP	1	0	Ml	regulation of ribosome biogenesis
GO:0051963	BP	3	0	Ml	regulation of synapse assembly
GO:2000145	BP	12	0.1	Ml	regulation of cell motility
GO:0040017	BP	7	0.1	Ml	positive regulation of locomotion
GO:0050920	BP	1	0	Ml	regulation of chemotaxis
GO:1902186	BP	1	0	Ml	regulation of viral release from host cell
GO:0040013	BP	6	0.1	Ml	negative regulation of locomotion
GO:0001558	BP	9	0.1	Ml	regulation of cell growth
GO:0045927	BP	4	0	Ml	positive regulation of growth
GO:0048638	BP	10	0.1	Ml	regulation of developmental growth
GO:0045926	BP	2	0	Ml	negative regulation of growth
GO:0040009	BP	1	0	Ml	regulation of growth rate
GO:0042753	BP	1	0	Ml	positive regulation of circadian rhythm
GO:0009649	BP	3	0	Ml	entrainment of circadian clock
GO:0045785	BP	5	0	Ml	positive regulation of cell adhesion
GO:0010810	BP	2	0	Ml	regulation of cell-substrate adhesion
GO:0022407	BP	4	0	Ml	regulation of cell-cell adhesion
GO:0007162	BP	1	0	Ml	negative regulation of cell adhesion
GO:0045760	BP	1	0	Ml	positive regulation of action potential
GO:0080050	BP	2	0	Ml	regulation of seed development
GO:0046662	BP	1	0	Ml	regulation of oviposition
GO:2000028	BP	6	0.1	Ml	regulation of photoperiodism, flowering
GO:2000242	BP	5	0	Ml	negative regulation of reproductive process
GO:0080154	BP	1	0	Ml	regulation of fertilization
GO:2000243	BP	4	0	Ml	positive regulation of reproductive process
GO:0009909	BP	10	0.1	Ml	regulation of flower development
GO:1905879	BP	1	0	Ml	regulation of oogenesis
GO:0051445	BP	2	0	Ml	regulation of meiotic cell cycle
GO:0060259	BP	1	0	Ml	regulation of feeding behavior
GO:0048520	BP	1	0	Ml	positive regulation of behavior
GO:0031343	BP	2	0	Ml	positive regulation of cell killing
GO:0051709	BP	2	0	Ml	regulation of killing of cells of other organism
GO:0034377	BP	1	0	Ml	plasma lipoprotein particle assembly
GO:0044403	BP	60	0.6	Ml	symbiont process
GO:0035821	BP	21	0.2	Ml	modification of morphology or physiology of other organism
GO:0051701	BP	31	0.3	Ml	interaction with host
GO:0051702	BP	1	0	Ml	interaction with symbiont
GO:0009405	BP	24	0.2	Ml	pathogenesis
GO:0002239	BP	1	0	Ml	response to oomycetes
GO:0009617	BP	29	0.3	Ml	response to bacterium
GO:0052173	BP	3	0	Ml	response to defenses of other organism involved in symbiotic interaction
GO:0075136	BP	4	0	Ml	response to host
GO:0098542	BP	43	0.4	Ml	defense response to other organism
GO:0009615	BP	8	0.1	Ml	response to virus
GO:0009620	BP	12	0.1	Ml	response to fungus
GO:0009625	BP	1	0	Ml	response to insect
GO:0009624	BP	2	0	Ml	response to nematode
GO:0080027	BP	1	0	Ml	response to herbivore
GO:0043901	BP	3	0	Ml	negative regulation of multi-organism process
GO:0043902	BP	6	0.1	Ml	positive regulation of multi-organism process
GO:1900150	BP	3	0	Ml	regulation of defense response to fungus
GO:0051709	BP	2	0	Ml	regulation of killing of cells of other organism
GO:2000068	BP	1	0	Ml	regulation of defense response to insect
GO:0080154	BP	1	0	Ml	regulation of fertilization
GO:1905879	BP	1	0	Ml	regulation of oogenesis
GO:0050688	BP	1	0	Ml	regulation of defense response to virus
GO:1900424	BP	2	0	Ml	regulation of defense response to bacterium
GO:0010112	BP	3	0	Ml	regulation of systemic acquired resistance
GO:0007320	BP	1	0	Ml	insemination
GO:0019953	BP	27	0.3	Ml	sexual reproduction
GO:0007618	BP	1	0	Ml	mating
GO:0007565	BP	2	0	Ml	female pregnancy
GO:0007565	BP	2	0	Ml	female pregnancy
GO:0009856	BP	46	0.5	Ml	pollination
GO:0035176	BP	1	0	Ml	social behavior
GO:0050687	BP	1	0	Ml	negative regulation of defense response to virus
GO:0010113	BP	1	0	Ml	negative regulation of systemic acquired resistance
GO:0044650	BP	3	0	Ml	adhesion of symbiont to host cell
GO:1902581	BP	9	0.1	Ml	multi-organism cellular localization
GO:0044803	BP	3	0	Ml	multi-organism membrane organization
GO:0009292	BP	3	0	Ml	genetic transfer
GO:0051715	BP	2	0	Ml	cytolysis in other organism
GO:0000746	BP	2	0	Ml	conjugation
GO:0044002	BP	1	0	Ml	acquisition of nutrients from host
GO:0048524	BP	1	0	Ml	positive regulation of viral process
GO:0051712	BP	2	0	Ml	positive regulation of killing of cells of other organism
GO:1905516	BP	1	0	Ml	positive regulation of fertilization
GO:1900426	BP	2	0	Ml	positive regulation of defense response to bacterium
GO:0044116	BP	1	0	Ml	growth of symbiont involved in interaction with host
GO:0009889	BP	832	8.2	Ml	regulation of biosynthetic process
GO:0060255	BP	1016	10	Ml	regulation of macromolecule metabolic process
GO:0080090	BP	945	9.3	Ml	regulation of primary metabolic process
GO:0051171	BP	941	9.3	Ml	regulation of nitrogen compound metabolic process
GO:0031323	BP	955	9.4	Ml	regulation of cellular metabolic process
GO:0009892	BP	186	1.8	Ml	negative regulation of metabolic process
GO:0009894	BP	29	0.3	Ml	regulation of catabolic process
GO:0009893	BP	136	1.3	Ml	positive regulation of metabolic process
GO:0062012	BP	11	0.1	Ml	regulation of small molecule metabolic process
GO:0032350	BP	1	0	Ml	regulation of hormone metabolic process
GO:0043455	BP	5	0	Ml	regulation of secondary metabolic process
GO:1900908	BP	1	0	Ml	regulation of olefin metabolic process
GO:0051341	BP	2	0	Ml	regulation of oxidoreductase activity
GO:0031323	BP	955	9.4	Ml	regulation of cellular metabolic process
GO:0006725	BP	2267	22.4	Ml	cellular aromatic compound metabolic process
GO:0044249	BP	2115	20.9	Ml	cellular biosynthetic process
GO:0034641	BP	2564	25.3	Ml	cellular nitrogen compound metabolic process
GO:0031325	BP	126	1.2	Ml	positive regulation of cellular metabolic process
GO:0044248	BP	433	4.3	Ml	cellular catabolic process
GO:0044260	BP	3196	31.6	Ml	cellular macromolecule metabolic process
GO:0031324	BP	107	1.1	Ml	negative regulation of cellular metabolic process
GO:0072593	BP	60	0.6	Ml	reactive oxygen species metabolic process
GO:0006082	BP	492	4.9	Ml	organic acid metabolic process
GO:0044255	BP	228	2.3	Ml	cellular lipid metabolic process
GO:0006790	BP	88	0.9	Ml	sulfur compound metabolic process
GO:0017144	BP	302	3	Ml	drug metabolic process
GO:0006793	BP	1266	12.5	Ml	phosphorus metabolic process
GO:0051186	BP	243	2.4	Ml	cofactor metabolic process
GO:0006091	BP	187	1.8	Ml	generation of precursor metabolites and energy
GO:0042133	BP	19	0.2	Ml	neurotransmitter metabolic process
GO:0006081	BP	46	0.5	Ml	cellular aldehyde metabolic process
GO:0044262	BP	129	1.3	Ml	cellular carbohydrate metabolic process
GO:0044107	BP	3	0	Ml	cellular alcohol metabolic process
GO:0006575	BP	45	0.4	Ml	cellular modified amino acid metabolic process
GO:0015979	BP	53	0.5	Ml	photosynthesis
GO:0043094	BP	18	0.2	Ml	cellular metabolic compound salvage
GO:0042180	BP	23	0.2	Ml	cellular ketone metabolic process
GO:0006730	BP	18	0.2	Ml	one-carbon metabolic process
GO:0034754	BP	13	0.1	Ml	cellular hormone metabolic process
GO:0006413	BP	77	0.8	Ml	translational initiation
GO:0009404	BP	12	0.1	Ml	toxin metabolic process
GO:0097354	BP	4	0	Ml	prenylation
GO:0043449	BP	1	0	Ml	cellular alkene metabolic process
GO:0043446	BP	1	0	Ml	cellular alkane metabolic process
GO:0006805	BP	4	0	Ml	xenobiotic metabolic process
GO:0009850	BP	1	0	Ml	auxin metabolic process
GO:1901360	BP	2307	22.8	Ml	organic cyclic compound metabolic process
GO:1901576	BP	2160	21.3	Ml	organic substance biosynthetic process
GO:0043170	BP	3882	38.4	Ml	macromolecule metabolic process
GO:1901564	BP	2601	25.7	Ml	organonitrogen compound metabolic process
GO:0006629	BP	345	3.4	Ml	lipid metabolic process
GO:0006082	BP	492	4.9	Ml	organic acid metabolic process
GO:1901575	BP	433	4.3	Ml	organic substance catabolic process
GO:0019637	BP	309	3.1	Ml	organophosphate metabolic process
GO:1901135	BP	332	3.3	Ml	carbohydrate derivative metabolic process
GO:0005975	BP	398	3.9	Ml	carbohydrate metabolic process
GO:0035383	BP	9	0.1	Ml	thioester metabolic process
GO:0009812	BP	7	0.1	Ml	flavonoid metabolic process
GO:0006081	BP	46	0.5	Ml	cellular aldehyde metabolic process
GO:1901615	BP	67	0.7	Ml	organic hydroxy compound metabolic process
GO:0018904	BP	8	0.1	Ml	ether metabolic process
GO:0042180	BP	23	0.2	Ml	cellular ketone metabolic process
GO:0019499	BP	1	0	Ml	cyanide metabolic process
GO:0015977	BP	8	0.1	Ml	carbon fixation
GO:1900673	BP	1	0	Ml	olefin metabolic process
GO:0019695	BP	4	0	Ml	choline metabolic process
GO:0046500	BP	2	0	Ml	S-adenosylmethionine metabolic process
GO:0030638	BP	1	0	Ml	polyketide metabolic process
GO:0043446	BP	1	0	Ml	cellular alkane metabolic process
GO:0010605	BP	178	1.8	Ml	negative regulation of macromolecule metabolic process
GO:0051172	BP	100	1	Ml	negative regulation of nitrogen compound metabolic process
GO:0009890	BP	59	0.6	Ml	negative regulation of biosynthetic process
GO:0031324	BP	107	1.1	Ml	negative regulation of cellular metabolic process
GO:0009895	BP	2	0	Ml	negative regulation of catabolic process
GO:0045833	BP	1	0	Ml	negative regulation of lipid metabolic process
GO:0062014	BP	1	0	Ml	negative regulation of small molecule metabolic process
GO:0031538	BP	1	0	Ml	negative regulation of anthocyanin metabolic process
GO:0034641	BP	2564	25.3	Ml	cellular nitrogen compound metabolic process
GO:0051171	BP	941	9.3	Ml	regulation of nitrogen compound metabolic process
GO:1901564	BP	2601	25.7	Ml	organonitrogen compound metabolic process
GO:0051172	BP	100	1	Ml	negative regulation of nitrogen compound metabolic process
GO:0071941	BP	10	0.1	Ml	nitrogen cycle metabolic process
GO:0051173	BP	121	1.2	Ml	positive regulation of nitrogen compound metabolic process
GO:0097164	BP	19	0.2	Ml	ammonium ion metabolic process
GO:2001057	BP	6	0.1	Ml	reactive nitrogen species metabolic process
GO:0006139	BP	2127	21	Ml	nucleobase-containing compound metabolic process
GO:0080090	BP	945	9.3	Ml	regulation of primary metabolic process
GO:0019538	BP	2071	20.5	Ml	protein metabolic process
GO:0006629	BP	345	3.4	Ml	lipid metabolic process
GO:0006520	BP	279	2.8	Ml	cellular amino acid metabolic process
GO:0005975	BP	398	3.9	Ml	carbohydrate metabolic process
GO:0006099	BP	25	0.2	Ml	tricarboxylic acid cycle
GO:0009889	BP	832	8.2	Ml	regulation of biosynthetic process
GO:0044249	BP	2115	20.9	Ml	cellular biosynthetic process
GO:1901576	BP	2160	21.3	Ml	organic substance biosynthetic process
GO:0009890	BP	59	0.6	Ml	negative regulation of biosynthetic process
GO:1903409	BP	6	0.1	Ml	reactive oxygen species biosynthetic process
GO:0009891	BP	77	0.8	Ml	positive regulation of biosynthetic process
GO:0044283	BP	320	3.2	Ml	small molecule biosynthetic process
GO:0042446	BP	10	0.1	Ml	hormone biosynthetic process
GO:0044550	BP	34	0.3	Ml	secondary metabolite biosynthetic process
GO:0044248	BP	433	4.3	Ml	cellular catabolic process
GO:0009894	BP	29	0.3	Ml	regulation of catabolic process
GO:0009896	BP	16	0.2	Ml	positive regulation of catabolic process
GO:1901575	BP	433	4.3	Ml	organic substance catabolic process
GO:0044282	BP	67	0.7	Ml	small molecule catabolic process
GO:0042447	BP	2	0	Ml	hormone catabolic process
GO:0009895	BP	2	0	Ml	negative regulation of catabolic process
GO:0009896	BP	16	0.2	Ml	positive regulation of catabolic process
GO:0009891	BP	77	0.8	Ml	positive regulation of biosynthetic process
GO:0010604	BP	128	1.3	Ml	positive regulation of macromolecule metabolic process
GO:0051173	BP	121	1.2	Ml	positive regulation of nitrogen compound metabolic process
GO:0051353	BP	2	0	Ml	positive regulation of oxidoreductase activity
GO:0045834	BP	3	0	Ml	positive regulation of lipid metabolic process
GO:0062013	BP	2	0	Ml	positive regulation of small molecule metabolic process
GO:0043414	BP	118	1.2	Ml	macromolecule methylation
GO:0006082	BP	492	4.9	Ml	organic acid metabolic process
GO:0044283	BP	320	3.2	Ml	small molecule biosynthetic process
GO:0019627	BP	2	0	Ml	urea metabolic process
GO:0055086	BP	235	2.3	Ml	nucleobase-containing small molecule metabolic process
GO:0044282	BP	67	0.7	Ml	small molecule catabolic process
GO:0046292	BP	2	0	Ml	formaldehyde metabolic process
GO:0006066	BP	35	0.3	Ml	alcohol metabolic process
GO:0062012	BP	11	0.1	Ml	regulation of small molecule metabolic process
GO:0018904	BP	8	0.1	Ml	ether metabolic process
GO:0006766	BP	39	0.4	Ml	vitamin metabolic process
GO:0042180	BP	23	0.2	Ml	cellular ketone metabolic process
GO:0006730	BP	18	0.2	Ml	one-carbon metabolic process
GO:0005996	BP	69	0.7	Ml	monosaccharide metabolic process
GO:0062014	BP	1	0	Ml	negative regulation of small molecule metabolic process
GO:0062013	BP	2	0	Ml	positive regulation of small molecule metabolic process
GO:0034440	BP	11	0.1	Ml	lipid oxidation
GO:0015980	BP	55	0.5	Ml	energy derivation by oxidation of organic compounds
GO:0022900	BP	93	0.9	Ml	electron transport chain
GO:0006788	BP	1	0	Ml	heme oxidation
GO:0006735	BP	1	0	Ml	NADH regeneration
GO:0006116	BP	3	0	Ml	NADH oxidation
GO:0019417	BP	1	0	Ml	sulfur oxidation
GO:0019419	BP	2	0	Ml	sulfate reduction
GO:0006069	BP	1	0	Ml	ethanol oxidation
GO:0009698	BP	19	0.2	Ml	phenylpropanoid metabolic process
GO:0009404	BP	12	0.1	Ml	toxin metabolic process
GO:0044550	BP	34	0.3	Ml	secondary metabolite biosynthetic process
GO:0043455	BP	5	0	Ml	regulation of secondary metabolic process
GO:0019757	BP	1	0	Ml	glycosinolate metabolic process
GO:0009237	BP	1	0	Ml	siderophore metabolic process
GO:0030638	BP	1	0	Ml	polyketide metabolic process
GO:1900803	BP	1	0	Ml	brevianamide F metabolic process
GO:0046283	BP	5	0	Ml	anthocyanin-containing compound metabolic process
GO:0046148	BP	28	0.3	Ml	pigment biosynthetic process
GO:0046149	BP	2	0	Ml	pigment catabolic process
GO:0042168	BP	12	0.1	Ml	heme metabolic process
GO:0051552	BP	1	0	Ml	flavone metabolic process
GO:0016486	BP	1	0	Ml	peptide hormone processing
GO:0009685	BP	1	0	Ml	gibberellin metabolic process
GO:0042446	BP	10	0.1	Ml	hormone biosynthetic process
GO:0034754	BP	13	0.1	Ml	cellular hormone metabolic process
GO:0032350	BP	1	0	Ml	regulation of hormone metabolic process
GO:0009694	BP	1	0	Ml	jasmonic acid metabolic process
GO:1901600	BP	2	0	Ml	strigolactone metabolic process
GO:0016131	BP	4	0	Ml	brassinosteroid metabolic process
GO:0009696	BP	1	0	Ml	salicylic acid metabolic process
GO:0042447	BP	2	0	Ml	hormone catabolic process
GO:0009692	BP	1	0	Ml	ethylene metabolic process
GO:0009850	BP	1	0	Ml	auxin metabolic process
GO:0036065	BP	7	0.1	Ml	fucosylation
GO:0043413	BP	64	0.6	Ml	macromolecule glycosylation
GO:0030259	BP	5	0	Ml	lipid glycosylation
GO:0097502	BP	4	0	Ml	mannosylation
GO:0006482	BP	2	0	Ml	protein demethylation
GO:0051172	BP	100	1	Ml	negative regulation of nitrogen compound metabolic process
GO:0009890	BP	59	0.6	Ml	negative regulation of biosynthetic process
GO:0031324	BP	107	1.1	Ml	negative regulation of cellular metabolic process
GO:0009895	BP	2	0	Ml	negative regulation of catabolic process
GO:0045833	BP	1	0	Ml	negative regulation of lipid metabolic process
GO:0062014	BP	1	0	Ml	negative regulation of small molecule metabolic process
GO:0031538	BP	1	0	Ml	negative regulation of anthocyanin metabolic process
GO:0031324	BP	107	1.1	Ml	negative regulation of cellular metabolic process
GO:0045786	BP	19	0.2	Ml	negative regulation of cell cycle
GO:0010648	BP	24	0.2	Ml	negative regulation of cell communication
GO:0060548	BP	25	0.2	Ml	negative regulation of cell death
GO:0051129	BP	22	0.2	Ml	negative regulation of cellular component organization
GO:0045596	BP	8	0.1	Ml	negative regulation of cell differentiation
GO:0051271	BP	4	0	Ml	negative regulation of cellular component movement
GO:1900077	BP	1	0	Ml	negative regulation of cellular response to insulin stimulus
GO:0090288	BP	3	0	Ml	negative regulation of cellular response to growth factor stimulus
GO:0051985	BP	4	0	Ml	negative regulation of chromosome segregation
GO:1901380	BP	1	0	Ml	negative regulation of potassium ion transmembrane transport
GO:0050866	BP	2	0	Ml	negative regulation of cell activation
GO:2001021	BP	1	0	Ml	negative regulation of response to DNA damage stimulus
GO:0008285	BP	3	0	Ml	negative regulation of cell proliferation
GO:1905958	BP	1	0	Ml	negative regulation of cellular response to alcohol
GO:1903531	BP	1	0	Ml	negative regulation of secretion by cell
GO:0007162	BP	1	0	Ml	negative regulation of cell adhesion
GO:1900038	BP	1	0	Ml	negative regulation of cellular response to hypoxia
GO:0031348	BP	5	0	Ml	negative regulation of defense response
GO:0050777	BP	3	0	Ml	negative regulation of immune response
GO:0060761	BP	2	0	Ml	negative regulation of response to cytokine stimulus
GO:0009968	BP	22	0.2	Ml	negative regulation of signal transduction
GO:1900077	BP	1	0	Ml	negative regulation of cellular response to insulin stimulus
GO:0090288	BP	3	0	Ml	negative regulation of cellular response to growth factor stimulus
GO:2001021	BP	1	0	Ml	negative regulation of response to DNA damage stimulus
GO:0048577	BP	1	0	Ml	negative regulation of short-day photoperiodism, flowering
GO:0048579	BP	1	0	Ml	negative regulation of long-day photoperiodism, flowering
GO:1901420	BP	1	0	Ml	negative regulation of response to alcohol
GO:0014745	BP	1	0	Ml	negative regulation of muscle adaptation
GO:0032102	BP	2	0	Ml	negative regulation of response to external stimulus
GO:0002832	BP	2	0	Ml	negative regulation of response to biotic stimulus
GO:1900038	BP	1	0	Ml	negative regulation of cellular response to hypoxia
GO:0050777	BP	3	0	Ml	negative regulation of immune response
GO:0002698	BP	1	0	Ml	negative regulation of immune effector process
GO:0009968	BP	22	0.2	Ml	negative regulation of signal transduction
GO:0050805	BP	2	0	Ml	negative regulation of synaptic transmission
GO:0051961	BP	5	0	Ml	negative regulation of nervous system development
GO:0046621	BP	2	0	Ml	negative regulation of organ growth
GO:0048581	BP	4	0	Ml	negative regulation of post-embryonic development
GO:1903523	BP	1	0	Ml	negative regulation of blood circulation
GO:0014745	BP	1	0	Ml	negative regulation of muscle adaptation
GO:0048525	BP	1	0	Ml	negative regulation of viral process
GO:0050687	BP	1	0	Ml	negative regulation of defense response to virus
GO:0010113	BP	1	0	Ml	negative regulation of systemic acquired resistance
GO:1902187	BP	1	0	Ml	negative regulation of viral release from host cell
GO:2000146	BP	4	0	Ml	negative regulation of cell motility
GO:0051961	BP	5	0	Ml	negative regulation of nervous system development
GO:0045596	BP	8	0.1	Ml	negative regulation of cell differentiation
GO:0048640	BP	2	0	Ml	negative regulation of developmental growth
GO:0048581	BP	4	0	Ml	negative regulation of post-embryonic development
GO:2000393	BP	1	0	Ml	negative regulation of lamellipodium morphogenesis
GO:0048640	BP	2	0	Ml	negative regulation of developmental growth
GO:1905476	BP	1	0	Ml	negative regulation of protein localization to membrane
GO:0090317	BP	1	0	Ml	negative regulation of intracellular protein transport
GO:0051224	BP	1	0	Ml	negative regulation of protein transport
GO:0032387	BP	1	0	Ml	negative regulation of intracellular transport
GO:0043271	BP	2	0	Ml	negative regulation of ion transport
GO:0034763	BP	2	0	Ml	negative regulation of transmembrane transport
GO:0032410	BP	1	0	Ml	negative regulation of transporter activity
GO:0045806	BP	1	0	Ml	negative regulation of endocytosis
GO:0051589	BP	1	0	Ml	negative regulation of neurotransmitter transport
GO:0051048	BP	1	0	Ml	negative regulation of secretion
GO:0051224	BP	1	0	Ml	negative regulation of protein transport
GO:0048577	BP	1	0	Ml	negative regulation of short-day photoperiodism, flowering
GO:0048579	BP	1	0	Ml	negative regulation of long-day photoperiodism, flowering
GO:0009910	BP	3	0	Ml	negative regulation of flower development
GO:0051447	BP	1	0	Ml	negative regulation of meiotic cell cycle
GO:0031325	BP	126	1.2	Ml	positive regulation of cellular metabolic process
GO:0009896	BP	16	0.2	Ml	positive regulation of catabolic process
GO:0009891	BP	77	0.8	Ml	positive regulation of biosynthetic process
GO:0010604	BP	128	1.3	Ml	positive regulation of macromolecule metabolic process
GO:0051173	BP	121	1.2	Ml	positive regulation of nitrogen compound metabolic process
GO:0051353	BP	2	0	Ml	positive regulation of oxidoreductase activity
GO:0045834	BP	3	0	Ml	positive regulation of lipid metabolic process
GO:0062013	BP	2	0	Ml	positive regulation of small molecule metabolic process
GO:0031325	BP	126	1.2	Ml	positive regulation of cellular metabolic process
GO:0051272	BP	7	0.1	Ml	positive regulation of cellular component movement
GO:0045597	BP	7	0.1	Ml	positive regulation of cell differentiation
GO:0010647	BP	34	0.3	Ml	positive regulation of cell communication
GO:0051130	BP	32	0.3	Ml	positive regulation of cellular component organization
GO:0008284	BP	15	0.1	Ml	positive regulation of cell proliferation
GO:0010942	BP	12	0.1	Ml	positive regulation of cell death
GO:2001022	BP	1	0	Ml	positive regulation of response to DNA damage stimulus
GO:0030307	BP	3	0	Ml	positive regulation of cell growth
GO:0045787	BP	3	0	Ml	positive regulation of cell cycle
GO:0060148	BP	1	0	Ml	positive regulation of posttranscriptional gene silencing
GO:1903532	BP	2	0	Ml	positive regulation of secretion by cell
GO:2000685	BP	1	0	Ml	positive regulation of cellular response to X-ray
GO:1902458	BP	1	0	Ml	positive regulation of stomatal opening
GO:0051781	BP	5	0	Ml	positive regulation of cell division
GO:1905959	BP	2	0	Ml	positive regulation of cellular response to alcohol
GO:1905898	BP	1	0	Ml	positive regulation of response to endoplasmic reticulum stress
GO:1900039	BP	1	0	Ml	positive regulation of cellular response to hypoxia
GO:0050867	BP	3	0	Ml	positive regulation of cell activation
GO:2000147	BP	7	0.1	Ml	positive regulation of cell motility
GO:0050921	BP	1	0	Ml	positive regulation of chemotaxis
GO:1902584	BP	3	0	Ml	positive regulation of response to water deprivation
GO:0009967	BP	30	0.3	Ml	positive regulation of signal transduction
GO:0032103	BP	4	0	Ml	positive regulation of response to external stimulus
GO:2001022	BP	1	0	Ml	positive regulation of response to DNA damage stimulus
GO:1903036	BP	2	0	Ml	positive regulation of response to wounding
GO:2000685	BP	1	0	Ml	positive regulation of cellular response to X-ray
GO:0014744	BP	1	0	Ml	positive regulation of muscle adaptation
GO:1901421	BP	2	0	Ml	positive regulation of response to alcohol
GO:1901002	BP	7	0.1	Ml	positive regulation of response to salt stress
GO:1905898	BP	1	0	Ml	positive regulation of response to endoplasmic reticulum stress
GO:1900039	BP	1	0	Ml	positive regulation of cellular response to hypoxia
GO:0002833	BP	2	0	Ml	positive regulation of response to biotic stimulus
GO:0002687	BP	2	0	Ml	positive regulation of leukocyte migration
GO:1903708	BP	2	0	Ml	positive regulation of hemopoiesis
GO:0002696	BP	3	0	Ml	positive regulation of leukocyte activation
GO:0045597	BP	7	0.1	Ml	positive regulation of cell differentiation
GO:0051962	BP	7	0.1	Ml	positive regulation of nervous system development
GO:0048636	BP	1	0	Ml	positive regulation of muscle organ development
GO:1901863	BP	1	0	Ml	positive regulation of muscle tissue development
GO:0048639	BP	1	0	Ml	positive regulation of developmental growth
GO:1904018	BP	1	0	Ml	positive regulation of vasculature development
GO:0010636	BP	2	0	Ml	positive regulation of mitochondrial fusion
GO:0048582	BP	4	0	Ml	positive regulation of post-embryonic development
GO:1905332	BP	1	0	Ml	positive regulation of morphogenesis of an epithelium
GO:0033601	BP	1	0	Ml	positive regulation of mammary gland epithelial cell proliferation
GO:1903708	BP	2	0	Ml	positive regulation of hemopoiesis
GO:0010634	BP	4	0	Ml	positive regulation of epithelial cell migration
GO:0048636	BP	1	0	Ml	positive regulation of muscle organ development
GO:0014742	BP	2	0	Ml	positive regulation of muscle hypertrophy
GO:0046622	BP	1	0	Ml	positive regulation of organ growth
GO:1905209	BP	2	0	Ml	positive regulation of cardiocyte differentiation
GO:1903524	BP	1	0	Ml	positive regulation of blood circulation
GO:0010718	BP	1	0	Ml	positive regulation of epithelial to mesenchymal transition
GO:1904018	BP	1	0	Ml	positive regulation of vasculature development
GO:0034105	BP	1	0	Ml	positive regulation of tissue remodeling
GO:0014744	BP	1	0	Ml	positive regulation of muscle adaptation
GO:0048582	BP	4	0	Ml	positive regulation of post-embryonic development
GO:0001819	BP	1	0	Ml	positive regulation of cytokine production
GO:0033601	BP	1	0	Ml	positive regulation of mammary gland epithelial cell proliferation
GO:0031646	BP	1	0	Ml	positive regulation of neurological system process
GO:0060456	BP	1	0	Ml	positive regulation of digestive system process
GO:1903708	BP	2	0	Ml	positive regulation of hemopoiesis
GO:0009967	BP	30	0.3	Ml	positive regulation of signal transduction
GO:0046887	BP	1	0	Ml	positive regulation of hormone secretion
GO:0050806	BP	2	0	Ml	positive regulation of synaptic transmission
GO:0030307	BP	3	0	Ml	positive regulation of cell growth
GO:0048639	BP	1	0	Ml	positive regulation of developmental growth
GO:0090316	BP	2	0	Ml	positive regulation of intracellular protein transport
GO:1900182	BP	2	0	Ml	positive regulation of protein localization to nucleus
GO:1903749	BP	1	0	Ml	positive regulation of establishment of protein localization to mitochondrion
GO:1905477	BP	1	0	Ml	positive regulation of protein localization to membrane
GO:0051222	BP	4	0	Ml	positive regulation of protein transport
GO:1903749	BP	1	0	Ml	positive regulation of establishment of protein localization to mitochondrion
GO:0031334	BP	9	0.1	Ml	positive regulation of protein complex assembly
GO:0120034	BP	5	0	Ml	positive regulation of plasma membrane bounded cell projection assembly
GO:0032233	BP	4	0	Ml	positive regulation of actin filament bundle assembly
GO:1902117	BP	1	0	Ml	positive regulation of organelle assembly
GO:0051965	BP	3	0	Ml	positive regulation of synapse assembly
GO:0022409	BP	3	0	Ml	positive regulation of cell-cell adhesion
GO:0048524	BP	1	0	Ml	positive regulation of viral process
GO:0051712	BP	2	0	Ml	positive regulation of killing of cells of other organism
GO:1905516	BP	1	0	Ml	positive regulation of fertilization
GO:1900426	BP	2	0	Ml	positive regulation of defense response to bacterium
GO:0051712	BP	2	0	Ml	positive regulation of killing of cells of other organism
GO:1905516	BP	1	0	Ml	positive regulation of fertilization
GO:0009911	BP	3	0	Ml	positive regulation of flower development
GO:2000253	BP	1	0	Ml	positive regulation of feeding behavior
GO:0051092	BP	2	0	Ml	positive regulation of NF-kappaB transcription factor activity
GO:0048731	BP	176	1.7	Ml	system development
GO:0009791	BP	97	1	Ml	post-embryonic development
GO:0035295	BP	13	0.1	Ml	tube development
GO:0009790	BP	37	0.4	Ml	embryo development
GO:0007389	BP	19	0.2	Ml	pattern specification process
GO:2000026	BP	55	0.5	Ml	regulation of multicellular organismal development
GO:0010259	BP	1	0	Ml	multicellular organism aging
GO:0048736	BP	1	0	Ml	appendage development
GO:0007552	BP	1	0	Ml	metamorphosis
GO:0002165	BP	1	0	Ml	instar larval or pupal development
GO:0030238	BP	1	0	Ml	male sex determination
GO:0048229	BP	18	0.2	Ml	gametophyte development
GO:0046661	BP	1	0	Ml	male sex differentiation
GO:0045137	BP	2	0	Ml	development of primary sexual characteristics
GO:0046660	BP	2	0	Ml	female sex differentiation
GO:0002164	BP	1	0	Ml	larval development
GO:0009838	BP	2	0	Ml	abscission
GO:0003013	BP	13	0.1	Ml	circulatory system process
GO:0044057	BP	11	0.1	Ml	regulation of system process
GO:0003012	BP	10	0.1	Ml	muscle system process
GO:0007588	BP	6	0.1	Ml	excretion
GO:0050877	BP	14	0.1	Ml	nervous system process
GO:0022600	BP	1	0	Ml	digestive system process
GO:0050886	BP	1	0	Ml	endocrine process
GO:0003014	BP	2	0	Ml	renal system process
GO:2000026	BP	55	0.5	Ml	regulation of multicellular organismal development
GO:0051240	BP	21	0.2	Ml	positive regulation of multicellular organismal process
GO:0010632	BP	5	0	Ml	regulation of epithelial cell migration
GO:0051241	BP	14	0.1	Ml	negative regulation of multicellular organismal process
GO:0046620	BP	4	0	Ml	regulation of organ growth
GO:0034103	BP	1	0	Ml	regulation of tissue remodeling
GO:0030278	BP	1	0	Ml	regulation of ossification
GO:0046662	BP	1	0	Ml	regulation of oviposition
GO:0001817	BP	1	0	Ml	regulation of cytokine production
GO:1905879	BP	1	0	Ml	regulation of oogenesis
GO:0090567	BP	33	0.3	Ml	reproductive shoot system development
GO:0090696	BP	8	0.1	Ml	post-embryonic plant organ development
GO:0009640	BP	4	0	Ml	photomorphogenesis
GO:0048316	BP	36	0.4	Ml	seed development
GO:0009886	BP	1	0	Ml	post-embryonic animal morphogenesis
GO:0002165	BP	1	0	Ml	instar larval or pupal development
GO:0010228	BP	15	0.1	Ml	vegetative to reproductive phase transition of meristem
GO:0048580	BP	25	0.2	Ml	regulation of post-embryonic development
GO:0090351	BP	13	0.1	Ml	seedling development
GO:0048581	BP	4	0	Ml	negative regulation of post-embryonic development
GO:0010311	BP	4	0	Ml	lateral root formation
GO:0048582	BP	4	0	Ml	positive regulation of post-embryonic development
GO:0002164	BP	1	0	Ml	larval development
GO:0007320	BP	1	0	Ml	insemination
GO:0007565	BP	2	0	Ml	female pregnancy
GO:0009856	BP	46	0.5	Ml	pollination
GO:0048609	BP	18	0.2	Ml	multicellular organismal reproductive process
GO:0022412	BP	11	0.1	Ml	cellular process involved in reproduction in multicellular organism
GO:0003002	BP	10	0.1	Ml	regionalization
GO:0009880	BP	7	0.1	Ml	embryonic pattern specification
GO:0009798	BP	7	0.1	Ml	axis specification
GO:0060810	BP	1	0	Ml	intracellular mRNA localization involved in pattern specification process
GO:0009799	BP	3	0	Ml	specification of symmetry
GO:0016318	BP	1	0	Ml	ommatidial rotation
GO:0065001	BP	1	0	Ml	specification of axis polarity
GO:0051962	BP	7	0.1	Ml	positive regulation of nervous system development
GO:0010634	BP	4	0	Ml	positive regulation of epithelial cell migration
GO:0048636	BP	1	0	Ml	positive regulation of muscle organ development
GO:0014742	BP	2	0	Ml	positive regulation of muscle hypertrophy
GO:0046622	BP	1	0	Ml	positive regulation of organ growth
GO:1905209	BP	2	0	Ml	positive regulation of cardiocyte differentiation
GO:1903524	BP	1	0	Ml	positive regulation of blood circulation
GO:0010718	BP	1	0	Ml	positive regulation of epithelial to mesenchymal transition
GO:1904018	BP	1	0	Ml	positive regulation of vasculature development
GO:0034105	BP	1	0	Ml	positive regulation of tissue remodeling
GO:0014744	BP	1	0	Ml	positive regulation of muscle adaptation
GO:0048582	BP	4	0	Ml	positive regulation of post-embryonic development
GO:0001819	BP	1	0	Ml	positive regulation of cytokine production
GO:0033601	BP	1	0	Ml	positive regulation of mammary gland epithelial cell proliferation
GO:0031646	BP	1	0	Ml	positive regulation of neurological system process
GO:0060456	BP	1	0	Ml	positive regulation of digestive system process
GO:1903708	BP	2	0	Ml	positive regulation of hemopoiesis
GO:0090132	BP	5	0	Ml	epithelium migration
GO:0045932	BP	2	0	Ml	negative regulation of muscle contraction
GO:0051961	BP	5	0	Ml	negative regulation of nervous system development
GO:0046621	BP	2	0	Ml	negative regulation of organ growth
GO:0048581	BP	4	0	Ml	negative regulation of post-embryonic development
GO:1903523	BP	1	0	Ml	negative regulation of blood circulation
GO:0014745	BP	1	0	Ml	negative regulation of muscle adaptation
GO:0060419	BP	2	0	Ml	heart growth
GO:0046620	BP	4	0	Ml	regulation of organ growth
GO:0046622	BP	1	0	Ml	positive regulation of organ growth
GO:0046621	BP	2	0	Ml	negative regulation of organ growth
GO:0007446	BP	1	0	Ml	imaginal disc growth
GO:0008344	BP	2	0	Ml	adult locomotory behavior
GO:0034103	BP	1	0	Ml	regulation of tissue remodeling
GO:0046849	BP	1	0	Ml	bone remodeling
[truncated: 552 more rows]

## Sheet: list of genes containing G4s
Gene ID (containing G4s in the gene body and 500bp flanking regions)	GO IDs
HORVU.MOREX.r2.1HG0020410	GO:0046983
HORVU.MOREX.r2.1HG0020420	GO:0000166	GO:0004672	GO:0004674	GO:0005524	GO:0006468	GO:0007165	GO:0016301	GO:0016310	GO:0016740
HORVU.MOREX.r2.1HG0020430	GO:0003824	GO:0003873	GO:0005524	GO:0006000	GO:0006003	GO:0008152	GO:0016301	GO:0016310	GO:0030246	GO:0046835	GO:2001070
HORVU.MOREX.r2.1HG0020490	GO:0005385	GO:0006811	GO:0016020	GO:0016021	GO:0030001	GO:0046873	GO:0055085	GO:0071577
HORVU.MOREX.r2.1HG0020550	GO:0016020	GO:0016021	GO:0016740	GO:0016757	GO:0017176
HORVU.MOREX.r2.1HG0020590	GO:0003676	GO:0004190	GO:0006508	GO:0015074
HORVU.MOREX.r2.1HG0020610	GO:0004386	GO:0016020	GO:0016021
HORVU.MOREX.r2.1HG0020620	GO:0004386	GO:0016020	GO:0016021
HORVU.MOREX.r2.1HG0020690	GO:0016020	GO:0016021
HORVU.MOREX.r2.1HG0020700	GO:0003735	GO:0005622	GO:0005840	GO:0006412
HORVU.MOREX.r2.1HG0020750	GO:0001055	GO:0003899	GO:0005665	GO:0006351	GO:0006366	GO:0046983
HORVU.MOREX.r2.1HG0020920	GO:0003677	GO:0005634	GO:0006351	GO:0006355	GO:0016020	GO:0016021
HORVU.MOREX.r2.1HG0021120	GO:0003824	GO:0004739	GO:0008152	GO:0016491	GO:0055114
HORVU.MOREX.r2.1HG0021150	GO:0003677	GO:0003899	GO:0006351	GO:0016740	GO:0016779
HORVU.MOREX.r2.1HG0021200	GO:0048731
HORVU.MOREX.r2.1HG0021280	GO:0016020	GO:0016021	GO:0022857	GO:0055085
HORVU.MOREX.r2.1HG0021300	GO:0003824	GO:0004630	GO:0005509	GO:0016020	GO:0016042	GO:0016787	GO:0046470	GO:0070290
HORVU.MOREX.r2.1HG0021340	GO:0000272	GO:0003824	GO:0004553	GO:0005975	GO:0008152	GO:0008810	GO:0016787	GO:0016798	GO:0030245
HORVU.MOREX.r2.1HG0021410	GO:0016829
HORVU.MOREX.r2.1HG0021430	GO:0016829
HORVU.MOREX.r2.1HG0021500	GO:0000159	GO:0007165	GO:0019888	GO:0043666
HORVU.MOREX.r2.1HG0021590	GO:0005739	GO:0005840
HORVU.MOREX.r2.1HG0021600	GO:0005452	GO:0006820	GO:0015698	GO:0016020	GO:0016021
HORVU.MOREX.r2.1HG0021680	GO:0003677
HORVU.MOREX.r2.1HG0021720	GO:0000122	GO:0000183	GO:0000781	GO:0003690	GO:0003697	GO:0003727	GO:0005515	GO:0005634	GO:0005694	GO:0005737	GO:0005816	GO:0005856	GO:0006325	GO:0006338	GO:0006348	GO:0007535	GO:0008168	GO:0008270	GO:0016740	GO:0018024	GO:0030466	GO:0030702	GO:0031618	GO:0031934	GO:0032259	GO:0034507	GO:0034613	GO:0034968	GO:0035064	GO:0043494	GO:0045141	GO:0046872	GO:0046974	GO:0051567	GO:1902368	GO:1990141	GO:1990707
HORVU.MOREX.r2.1HG0021750	GO:0016301	GO:0016310	GO:0016772
HORVU.MOREX.r2.1HG0021810	GO:0005576	GO:0006629	GO:0006869	GO:0008202	GO:0008203	GO:0034364
HORVU.MOREX.r2.1HG0021820	GO:0000977	GO:0003677	GO:0003700	GO:0005634	GO:0006351	GO:0006355	GO:0045944	GO:0046983
HORVU.MOREX.r2.1HG0021830	GO:0000977	GO:0003677	GO:0003700	GO:0005634	GO:0006351	GO:0006355	GO:0045944	GO:0046983
HORVU.MOREX.r2.1HG0021840	GO:0005576	GO:0006629	GO:0006869	GO:0008202	GO:0008203	GO:0034364
HORVU.MOREX.r2.1HG0021870	GO:0005576	GO:0006629	GO:0006869	GO:0008202	GO:0008203	GO:0034364
HORVU.MOREX.r2.1HG0021890	GO:0005886	GO:0016020	GO:0016021	GO:0016491	GO:0055114
HORVU.MOREX.r2.1HG0021920	GO:0005739	GO:0016020	GO:0016021
HORVU.MOREX.r2.1HG0021930	GO:0005739	GO:0016020	GO:0016021
HORVU.MOREX.r2.1HG0022010	GO:0016020	GO:0016021
HORVU.MOREX.r2.1HG0022050	GO:0003824	GO:0004375	GO:0006544	GO:0006546	GO:0016491	GO:0055114
HORVU.MOREX.r2.1HG0022170	GO:0005524	GO:0016887
HORVU.MOREX.r2.1HG0022240	GO:0001755	GO:0001947	GO:0003143	GO:0003677	GO:0003700	GO:0005515	GO:0005634	GO:0006351	GO:0006355	GO:0007275	GO:0007507	GO:0014032	GO:0042471	GO:0042803	GO:0043282	GO:0043565	GO:0043583	GO:0048538	GO:0048703	GO:0048752	GO:0055007	GO:0060017	GO:0060023	GO:0060037	GO:0060536	GO:0072513
HORVU.MOREX.r2.1HG0022250	GO:0000287	GO:0008152	GO:0010333	GO:0016829
HORVU.MOREX.r2.1HG0022450	GO:0005515	GO:0005634	GO:0005643	GO:0005654	GO:0005737	GO:0005829	GO:0006606	GO:0006607	GO:0008139	GO:0008565	GO:0015031	GO:0030425	GO:0061608	GO:0099527
HORVU.MOREX.r2.1HG0022830	GO:0000166	GO:0004478	GO:0005524	GO:0006556	GO:0006730	GO:0016740	GO:0046872
HORVU.MOREX.r2.1HG0022970	GO:0004497	GO:0005506	GO:0016020	GO:0016021	GO:0016491	GO:0016705	GO:0020037	GO:0046872	GO:0055114
HORVU.MOREX.r2.1HG0023100	GO:0005623	GO:0045454
HORVU.MOREX.r2.1HG0023110	GO:0000166	GO:0004422	GO:0005737	GO:0006166	GO:0009116	GO:0016740	GO:0016757	GO:0032264	GO:0046872	GO:0052657
HORVU.MOREX.r2.1HG0023120	GO:0000166	GO:0005524	GO:0016740
HORVU.MOREX.r2.1HG0023170	GO:0003677	GO:0003700	GO:0005634	GO:0006351	GO:0006355	GO:0043565
HORVU.MOREX.r2.1HG0023180	GO:0003677	GO:0003700	GO:0005634	GO:0006351	GO:0006355	GO:0043565
HORVU.MOREX.r2.1HG0023220	GO:0000166	GO:0004672	GO:0004674	GO:0005524	GO:0006468	GO:0016301	GO:0016310	GO:0016740
HORVU.MOREX.r2.1HG0023250	GO:0003824	GO:0003857	GO:0006631	GO:0008152	GO:0008692	GO:0016491	GO:0016853	GO:0055114
HORVU.MOREX.r2.1HG0023260	GO:0003676	GO:0015074
HORVU.MOREX.r2.1HG0023280	GO:0016020	GO:0016021
HORVU.MOREX.r2.1HG0023610	GO:0003676	GO:0015074
HORVU.MOREX.r2.1HG0023650	GO:0005783	GO:0005789	GO:0016020	GO:0016021
HORVU.MOREX.r2.1HG0023660	GO:0004553	GO:0005975	GO:0008152	GO:0008422	GO:0016787	GO:0016798	GO:0102483
HORVU.MOREX.r2.1HG0023690	GO:0000408	GO:0002949	GO:0005634	GO:0005737	GO:0006351	GO:0006355	GO:0008033	GO:0016740	GO:0016746	GO:0046872	GO:0061711
HORVU.MOREX.r2.1HG0023760	GO:0004672	GO:0004674	GO:0005524	GO:0005634	GO:0005737	GO:0006468	GO:0008360	GO:0016301	GO:0016310	GO:0018105
HORVU.MOREX.r2.1HG0024060	GO:0000166	GO:0004672	GO:0004674	GO:0005524	GO:0005886	GO:0006468	GO:0016020	GO:0016021	GO:0016301	GO:0016310
HORVU.MOREX.r2.1HG0024090	GO:0000139	GO:0005794	GO:0006486	GO:0008378	GO:0016020	GO:0016021	GO:0016740	GO:0016757
HORVU.MOREX.r2.1HG0024140	GO:0004144	GO:0005783	GO:0005789	GO:0008374	GO:0016020	GO:0016021	GO:0016740	GO:0016746	GO:0019432
HORVU.MOREX.r2.1HG0024490	GO:0003676	GO:0003723
HORVU.MOREX.r2.1HG0024500	GO:0000139	GO:0005794	GO:0006486	GO:0008378	GO:0016020	GO:0016021	GO:0016740	GO:0016757
HORVU.MOREX.r2.1HG0024620	GO:0005829	GO:0006475	GO:0008080	GO:0009414	GO:0016740	GO:0017198	GO:0018002	GO:0022626	GO:0031415	GO:1990189	GO:1990190
HORVU.MOREX.r2.1HG0024680	GO:0000166	GO:0003677	GO:0003678	GO:0004386	GO:0005524	GO:0005634	GO:0006260	GO:0006270	GO:0016787	GO:0032508	GO:0042555
HORVU.MOREX.r2.1HG0024760	GO:0016491	GO:0046872	GO:0055114
HORVU.MOREX.r2.1HG0024800	GO:0003677
HORVU.MOREX.r2.1HG0025000	GO:0000166	GO:0003677	GO:0003678	GO:0004386	GO:0005524	GO:0005634	GO:0006260	GO:0006270	GO:0016787	GO:0032508	GO:0042555
HORVU.MOREX.r2.1HG0025170	GO:0005764	GO:0008474	GO:0016787	GO:0016790	GO:0098599	GO:0098734
HORVU.MOREX.r2.1HG0025280	GO:0000166	GO:0003676	GO:0003677	GO:0004003	GO:0004386	GO:0005524	GO:0005634	GO:0006139	GO:0008026	GO:0016787	GO:0016818	GO:0032508
HORVU.MOREX.r2.1HG0025300	GO:0004252	GO:0006508	GO:0016020	GO:0016021	GO:0019904
HORVU.MOREX.r2.1HG0025340	GO:0000166	GO:0003676	GO:0003677	GO:0004003	GO:0004386	GO:0005524	GO:0005634	GO:0006139	GO:0008026	GO:0016787	GO:0016818	GO:0032508
HORVU.MOREX.r2.1HG0025370	GO:0004672	GO:0005524	GO:0006468	GO:0016020	GO:0016021	GO:0016301	GO:0016310
HORVU.MOREX.r2.1HG0025520	GO:0000166	GO:0005524	GO:0016020	GO:0016021	GO:0016887
HORVU.MOREX.r2.1HG0025600	GO:0003964	GO:0006278
HORVU.MOREX.r2.1HG0025670	GO:0003676	GO:0003677
HORVU.MOREX.r2.1HG0025700	GO:0005764	GO:0008474	GO:0016787	GO:0016790	GO:0098599	GO:0098734
HORVU.MOREX.r2.1HG0025750	GO:0003676	GO:0003723
HORVU.MOREX.r2.1HG0025820	GO:0005634	GO:0008168	GO:0032259
HORVU.MOREX.r2.1HG0025970	GO:0000123
HORVU.MOREX.r2.1HG0026060	GO:0000166	GO:0003677	GO:0005524	GO:0006281	GO:0006298	GO:0006974	GO:0016020	GO:0016021	GO:0030983	GO:0032300
HORVU.MOREX.r2.1HG0026120	GO:0004325	GO:0006779	GO:0006783	GO:0016829
HORVU.MOREX.r2.1HG0026180	GO:0016787
HORVU.MOREX.r2.1HG0026230	GO:0001522	GO:0003723	GO:0008033	GO:0009451	GO:0009982	GO:0016853	GO:0031119
HORVU.MOREX.r2.1HG0026390	GO:0008152	GO:0016740	GO:0016758
HORVU.MOREX.r2.1HG0026400	GO:0016020	GO:0016021	GO:0030001	GO:0046873	GO:0055085
HORVU.MOREX.r2.1HG0026610	GO:0004222	GO:0005576	GO:0006508	GO:0008233	GO:0008237	GO:0008270	GO:0008320	GO:0009405	GO:0016020	GO:0016021	GO:0016787	GO:0020002	GO:0030430	GO:0033644	GO:0044156	GO:0044164	GO:0044221	GO:0044231	GO:0046872	GO:0046929	GO:0071806	GO:0090729
HORVU.MOREX.r2.1HG0026700	GO:0004652	GO:0016740	GO:0016779
HORVU.MOREX.r2.1HG0026750	GO:0003735	GO:0005622	GO:0005737	GO:0005840	GO:0006412	GO:0022627
HORVU.MOREX.r2.1HG0026810	GO:0004656	GO:0005506	GO:0016491	GO:0016705	GO:0019511	GO:0031418	GO:0046872	GO:0055114
HORVU.MOREX.r2.1HG0026840	GO:0003676	GO:0008270	GO:0015074
HORVU.MOREX.r2.1HG0026930	GO:0016020	GO:0016021
HORVU.MOREX.r2.1HG0026950	GO:0005509	GO:0016020	GO:0016021
HORVU.MOREX.r2.1HG0027030	GO:0003676
HORVU.MOREX.r2.1HG0027100	GO:0006355	GO:0009631	GO:0010150	GO:0016592	GO:0048364
HORVU.MOREX.r2.1HG0027180	GO:0000815	GO:0005515	GO:0005737	GO:0005768	GO:0005773	GO:0005774	GO:0005938	GO:0007034	GO:0010008	GO:0015031	GO:0016020	GO:0043328	GO:0045324
HORVU.MOREX.r2.1HG0027190	GO:0005634	GO:0006511	GO:0007275	GO:0008270	GO:0016567	GO:0046872
HORVU.MOREX.r2.1HG0027280	GO:0003964	GO:0006278	GO:0016787
HORVU.MOREX.r2.1HG0027350	GO:0016020	GO:0016021	GO:0072546
HORVU.MOREX.r2.1HG0027460	GO:0004519	GO:0004527	GO:0005509	GO:0005634	GO:0009409	GO:0016020	GO:0016021	GO:0090305
HORVU.MOREX.r2.1HG0027470	GO:0004190	GO:0006508
HORVU.MOREX.r2.1HG0027550	GO:0003676	GO:0015074
HORVU.MOREX.r2.1HG0027640	GO:0004843	GO:0006511	GO:0016579	GO:0016787	GO:0036459
HORVU.MOREX.r2.1HG0027750	GO:0004402	GO:0016573	GO:0016740
HORVU.MOREX.r2.1HG0027910	GO:0000154	GO:0000179	GO:0003723	GO:0005737	GO:0006364	GO:0008168	GO:0008649	GO:0016740	GO:0031167	GO:0032259	GO:0052908
HORVU.MOREX.r2.1HG0028170	GO:0003924	GO:0005525
HORVU.MOREX.r2.1HG0028190	GO:0004672	GO:0005524	GO:0006468	GO:0016301	GO:0016310
HORVU.MOREX.r2.1HG0028200	GO:0008152	GO:0008168	GO:0016740	GO:0032259
HORVU.MOREX.r2.1HG0028260	GO:0003677	GO:0003743	GO:0005634	GO:0006367	GO:0006413	GO:0032968
HORVU.MOREX.r2.1HG0028390	GO:0003676	GO:0003677	GO:0003824	GO:0003887	GO:0003964	GO:0004190	GO:0004518	GO:0004519	GO:0004523	GO:0005198	GO:0006278	GO:0006310	GO:0006508	GO:0008152	GO:0008270	GO:0015074	GO:0016032	GO:0016740	GO:0016779	GO:0016787	GO:0019012	GO:0019013	GO:0019028	GO:0039660	GO:0039702	GO:0044826	GO:0046718	GO:0046755	GO:0046872	GO:0071897	GO:0075713	GO:0090305	GO:0090502
HORVU.MOREX.r2.1HG0028440	GO:0016020	GO:0016021
HORVU.MOREX.r2.1HG0028580	GO:0000786	GO:0003677	GO:0005634	GO:0005694	GO:0046982
HORVU.MOREX.r2.1HG0028780	GO:0004672	GO:0004871	GO:0005524	GO:0005622	GO:0006468	GO:0016301	GO:0016310	GO:0035556
HORVU.MOREX.r2.1HG0029110	GO:0003677	GO:0046983
HORVU.MOREX.r2.1HG0029120	GO:0003676	GO:0003723	GO:0005634	GO:0005737	GO:0009911
HORVU.MOREX.r2.1HG0029220	GO:0003676
HORVU.MOREX.r2.1HG0029240	GO:0008375	GO:0016020	GO:0016740	GO:0016757
HORVU.MOREX.r2.1HG0029250	GO:0016020	GO:0016021	GO:0022857	GO:0055085
HORVU.MOREX.r2.1HG0029270	GO:0000166	GO:0000176	GO:0003676	GO:0003824	GO:0004527	GO:0005622	GO:0006139	GO:0006396	GO:0008408	GO:0044237	GO:0090305
HORVU.MOREX.r2.1HG0029360	GO:0006355	GO:0008270
HORVU.MOREX.r2.1HG0029420	GO:0006511
HORVU.MOREX.r2.1HG0029490	GO:0004190	GO:0006508
HORVU.MOREX.r2.1HG0029530	GO:0016788
HORVU.MOREX.r2.1HG0029540	GO:0016788
HORVU.MOREX.r2.1HG0029630	GO:0003676	GO:0003723	GO:0005634	GO:0006397
HORVU.MOREX.r2.1HG0029960	GO:0004672	GO:0005524	GO:0006468	GO:0016020	GO:0016021	GO:0016301	GO:0016310	GO:0030246
HORVU.MOREX.r2.1HG0029970	GO:0004672	GO:0005524	GO:0006468	GO:0016020	GO:0016021	GO:0016301	GO:0016310	GO:0030246
HORVU.MOREX.r2.1HG0029980	GO:0004618	GO:0006096	GO:0006400	GO:0008176	GO:0016301	GO:0016310	GO:0016740	GO:0106004
HORVU.MOREX.r2.1HG0030040	GO:0003674	GO:0005575	GO:0008150
HORVU.MOREX.r2.1HG0030160	GO:0000166	GO:0005524	GO:0016020	GO:0016021	GO:0016887
HORVU.MOREX.r2.1HG0030230	GO:0003697	GO:0003723	GO:0016070	GO:0043565
HORVU.MOREX.r2.1HG0030270	GO:0003677
HORVU.MOREX.r2.1HG0030300	GO:0008150
HORVU.MOREX.r2.1HG0030340	GO:0016020	GO:0016021
HORVU.MOREX.r2.1HG0030360	GO:0003677	GO:0005634
HORVU.MOREX.r2.1HG0030470	GO:0000166	GO:0005524	GO:0016740
HORVU.MOREX.r2.1HG0030530	GO:0005886	GO:0008137	GO:0016020	GO:0016021	GO:0016491	GO:0042773	GO:0048038	GO:0055114
HORVU.MOREX.r2.1HG0030810	GO:0003924	GO:0005525
HORVU.MOREX.r2.1HG0000040	GO:0004497	GO:0005506	GO:0016491	GO:0016705	GO:0020037	GO:0046872	GO:0055114
HORVU.MOREX.r2.1HG0000050	GO:0004672	GO:0005524	GO:0006468	GO:0016020	GO:0016021	GO:0016301	GO:0016310
HORVU.MOREX.r2.1HG0000060	GO:0003729	GO:0005886	GO:0008150
HORVU.MOREX.r2.1HG0000090	GO:0005778	GO:0016020	GO:0016021	GO:0016560
HORVU.MOREX.r2.1HG0000100	GO:0016301	GO:0016310
HORVU.MOREX.r2.1HG0000110	GO:0003735	GO:0005622	GO:0005840	GO:0006412
HORVU.MOREX.r2.1HG0000120	GO:0016740
HORVU.MOREX.r2.1HG0000290	GO:0043531
HORVU.MOREX.r2.1HG0000670	GO:0005737	GO:0008033	GO:0008168	GO:0016740	GO:0030488	GO:0032259	GO:0052906
HORVU.MOREX.r2.1HG0000700	GO:0000124	GO:0003743	GO:0005634	GO:0005669	GO:0006352	GO:0006413	GO:0009860	GO:0046695	GO:0046982	GO:0051090
HORVU.MOREX.r2.1HG0000720	GO:0005634	GO:0016874
HORVU.MOREX.r2.1HG0000770	GO:0000166	GO:0004672	GO:0005524	GO:0006468	GO:0016020	GO:0016021	GO:0016301	GO:0016310
HORVU.MOREX.r2.1HG0000900	GO:0016020	GO:0016021
HORVU.MOREX.r2.1HG0001030	GO:0003674	GO:0005739	GO:0005743	GO:0005829	GO:0006974	GO:0016020	GO:0042407	GO:0061617
HORVU.MOREX.r2.1HG0001380	GO:0016020	GO:0016021
HORVU.MOREX.r2.1HG0001470	GO:0043531
HORVU.MOREX.r2.1HG0001480	GO:0006629	GO:0016491	GO:0055114	GO:0080019	GO:0102965
HORVU.MOREX.r2.1HG0001550	GO:0016740	GO:0016746	GO:0016747
HORVU.MOREX.r2.1HG0001610	GO:0043531
HORVU.MOREX.r2.1HG0001630	GO:0043531
HORVU.MOREX.r2.1HG0001710	GO:0005773	GO:0005774	GO:0006811	GO:0015078	GO:0015991	GO:0016020	GO:0016021	GO:0033177	GO:0033179
HORVU.MOREX.r2.1HG0001780	GO:0005576	GO:0030246	GO:0048046
HORVU.MOREX.r2.1HG0001870	GO:0005622	GO:0006886	GO:0016192
HORVU.MOREX.r2.1HG0001900	GO:0016020	GO:0016021
HORVU.MOREX.r2.1HG0001950	GO:0016788
HORVU.MOREX.r2.1HG0002020	GO:0003824	GO:0008168	GO:0009058	GO:0016740	GO:0030170	GO:0030732	GO:0032259
HORVU.MOREX.r2.1HG0002190	GO:0003924	GO:0005525
HORVU.MOREX.r2.1HG0002200	GO:0003924	GO:0005525
HORVU.MOREX.r2.1HG0002330	GO:0004605	GO:0006629	GO:0008654	GO:0016020	GO:0016021	GO:0016024	GO:0016740	GO:0016772	GO:0016779
HORVU.MOREX.r2.1HG0002350	GO:0003676	GO:0003723
HORVU.MOREX.r2.1HG0002390	GO:0016020	GO:0016021
HORVU.MOREX.r2.1HG0002400	GO:0006811	GO:0006813	GO:0015079	GO:0016020	GO:0016021	GO:0071805
HORVU.MOREX.r2.1HG0002410	GO:0000166	GO:0004672	GO:0004674	GO:0005524	GO:0006468	GO:0016020	GO:0016021	GO:0016301	GO:0016310	GO:0016740	GO:0048544
HORVU.MOREX.r2.1HG0002430	GO:0043531
HORVU.MOREX.r2.1HG0002460	GO:0016740
HORVU.MOREX.r2.1HG0002580	GO:0004672	GO:0004713	GO:0005524	GO:0006468	GO:0016020	GO:0016021	GO:0016301	GO:0016310	GO:0018108
HORVU.MOREX.r2.1HG0002600	GO:0043531
HORVU.MOREX.r2.1HG0002610	GO:0043531
HORVU.MOREX.r2.1HG0002640	GO:0043531
HORVU.MOREX.r2.1HG0002700	GO:0007165	GO:0016020	GO:0016021	GO:0043531
HORVU.MOREX.r2.1HG0002750	GO:0005096	GO:0043087	GO:0043547
HORVU.MOREX.r2.1HG0002790	GO:0016020	GO:0016021	GO:0055085
HORVU.MOREX.r2.1HG0002830	GO:0016740	GO:0016779	GO:0050519	GO:0051191
HORVU.MOREX.r2.1HG0002840	GO:0000166	GO:0005524	GO:0016020	GO:0016021	GO:0016887	GO:0042626	GO:0055085
HORVU.MOREX.r2.1HG0002970	GO:0006855	GO:0015238	GO:0015297	GO:0016020	GO:0016021	GO:0055085
HORVU.MOREX.r2.1HG0003010	GO:0005634	GO:0005672	GO:0006351	GO:0006355	GO:0006367
HORVU.MOREX.r2.1HG0003040	GO:0000166	GO:0004672	GO:0004674	GO:0005524	GO:0006468	GO:0016301	GO:0016310
HORVU.MOREX.r2.1HG0003090	GO:0006508	GO:0007165	GO:0008234	GO:0016020	GO:0016021
HORVU.MOREX.r2.1HG0003210	GO:0004672	GO:0004674	GO:0005524	GO:0005829	GO:0006468	GO:0016301	GO:0016310	GO:0035556
HORVU.MOREX.r2.1HG0030890	GO:0008270	GO:0046872	GO:1902456
HORVU.MOREX.r2.1HG0030900	GO:0000027	GO:0000166	GO:0005524	GO:0005634	GO:0016887
HORVU.MOREX.r2.1HG0030930	GO:0016829	GO:0030570	GO:0045490	GO:0046872
HORVU.MOREX.r2.1HG0031000	GO:0003824	GO:0003988	GO:0008152	GO:0016740	GO:0016746	GO:0016747
HORVU.MOREX.r2.1HG0031080	GO:0016020	GO:0016021
HORVU.MOREX.r2.1HG0031450	GO:0009295	GO:0009507	GO:0009508	GO:0016020
HORVU.MOREX.r2.1HG0031500	GO:0009295	GO:0009507	GO:0009508	GO:0016020
HORVU.MOREX.r2.1HG0031510	GO:0005524	GO:0005737	GO:0005739	GO:0005829	GO:0006457	GO:0006458	GO:0042026	GO:0044183	GO:0045041	GO:0051082	GO:0061077
HORVU.MOREX.r2.1HG0031720	GO:0003676	GO:0004523	GO:0090502
HORVU.MOREX.r2.1HG0031810	GO:0000272	GO:0005975	GO:0008152	GO:0016161	GO:0016787	GO:0016798	GO:0102229
HORVU.MOREX.r2.1HG0031860	GO:0016301	GO:0016310	GO:0016740	GO:0016773
HORVU.MOREX.r2.1HG0031870	GO:0003676	GO:0003723
HORVU.MOREX.r2.1HG0031880	GO:0016740
HORVU.MOREX.r2.1HG0031900	GO:0005634
HORVU.MOREX.r2.1HG0031950	GO:0005737	GO:0005886	GO:0016020
HORVU.MOREX.r2.1HG0032070	GO:0005779	GO:0006625	GO:0008022	GO:0008270
HORVU.MOREX.r2.1HG0032280	GO:0003676	GO:0015074
HORVU.MOREX.r2.1HG0032350	GO:0003677
HORVU.MOREX.r2.1HG0032410	GO:0046983
HORVU.MOREX.r2.1HG0032420	GO:0003676	GO:0003723
HORVU.MOREX.r2.1HG0032530	GO:0000166	GO:0003676	GO:0004386	GO:0005524	GO:0016787
HORVU.MOREX.r2.1HG0032560	GO:0003824	GO:0004805	GO:0005992	GO:0016311	GO:0016787
HORVU.MOREX.r2.1HG0032620	GO:0004860	GO:0004861	GO:0005634	GO:0006469	GO:0007050	GO:0016301	GO:0016310	GO:0071901
HORVU.MOREX.r2.1HG0032680	GO:0046983
HORVU.MOREX.r2.1HG0032750	GO:0003824	GO:0006633	GO:0008152	GO:0016020	GO:0016740	GO:0016746	GO:0016747
HORVU.MOREX.r2.1HG0032840	GO:0003980	GO:0006486	GO:0016740	GO:0097359
HORVU.MOREX.r2.1HG0032950	GO:0016020	GO:0016491	GO:0016614	GO:0046577	GO:0050660	GO:0055114
HORVU.MOREX.r2.1HG0033010	GO:0016020	GO:0016491	GO:0016614	GO:0046577	GO:0050660	GO:0055114
HORVU.MOREX.r2.1HG0033160	GO:0000166	GO:0004672	GO:0004674	GO:0005524	GO:0005622	GO:0006468	GO:0016301	GO:0016310	GO:0016740	GO:0018105	GO:0035556
HORVU.MOREX.r2.1HG0033380	GO:0003723	GO:0003735	GO:0005840	GO:0006412	GO:0019843
HORVU.MOREX.r2.1HG0033530	GO:0003824	GO:0005975	GO:0006099	GO:0006108	GO:0016491	GO:0016615	GO:0016616	GO:0019752	GO:0030060	GO:0055114
HORVU.MOREX.r2.1HG0033660	GO:0016020	GO:0016021
HORVU.MOREX.r2.1HG0033690	GO:0016020	GO:0016021
HORVU.MOREX.r2.1HG0033810	GO:0005744	GO:0030150	GO:0031348
HORVU.MOREX.r2.1HG0033830	GO:0005886	GO:0008289
HORVU.MOREX.r2.1HG0033860	GO:0003677	GO:0005634	GO:0006351	GO:0006355	GO:0009725	GO:0009734
HORVU.MOREX.r2.1HG0033880	GO:0003677	GO:0005634	GO:0008289
HORVU.MOREX.r2.1HG0033960	GO:0003723
HORVU.MOREX.r2.1HG0034100	GO:0005634	GO:0005694	GO:0008168	GO:0008270	GO:0016571	GO:0016740	GO:0018024	GO:0032259	GO:0034968
HORVU.MOREX.r2.1HG0034210	GO:0000139	GO:0005198	GO:0005737	GO:0005794	GO:0006886	GO:0015031	GO:0016020	GO:0016192	GO:0030117	GO:0030126	GO:0030663	GO:0031410
HORVU.MOREX.r2.1HG0034250	GO:0003964	GO:0006278
HORVU.MOREX.r2.1HG0034290	GO:0000028	GO:0003735	GO:0005622	GO:0005840	GO:0006412	GO:0022627
HORVU.MOREX.r2.1HG0034310	GO:0006351	GO:0006355
HORVU.MOREX.r2.1HG0007660	GO:0004672	GO:0005524	GO:0006468	GO:0016020	GO:0016021	GO:0016301	GO:0016310
HORVU.MOREX.r2.1HG0007740	GO:0000166	GO:0005524	GO:0016020	GO:0016021	GO:0016887
HORVU.MOREX.r2.1HG0007880	GO:0005886	GO:0008643	GO:0016020	GO:0016021
HORVU.MOREX.r2.1HG0008020	GO:0000245	GO:0000398	GO:0000974	GO:0003674	GO:0003723	GO:0005575	GO:0005634	GO:0005681	GO:0006396	GO:0006397	GO:0008380	GO:0016607	GO:0021987	GO:0071007	GO:0071010	GO:0071011	GO:0071012	GO:0071013	GO:0071014	GO:1990416	GO:1990830
HORVU.MOREX.r2.1HG0008100	GO:0005460	GO:0005886	GO:0010044	GO:0012506	GO:0015786	GO:0016020	GO:0016021
HORVU.MOREX.r2.1HG0008320	GO:0000175	GO:0000291	GO:0000932	GO:0003723	GO:0004518	GO:0004527	GO:0005737	GO:0016787	GO:0034427	GO:0046872	GO:0090305	GO:0090503	GO:1990074
HORVU.MOREX.r2.1HG0008330	GO:0031011
HORVU.MOREX.r2.1HG0008420	GO:0009534	GO:0009535	GO:0010027	GO:0016020	GO:0016021	GO:0090351
HORVU.MOREX.r2.1HG0009170	GO:0003964	GO:0006278
HORVU.MOREX.r2.1HG0009190	GO:0000724	GO:0003677	GO:0005524	GO:0006281	GO:0008094	GO:0016020	GO:0016021	GO:0033063
HORVU.MOREX.r2.1HG0009240	GO:0005622	GO:0005840	GO:0042254
HORVU.MOREX.r2.1HG0009450	GO:0006511
HORVU.MOREX.r2.1HG0009630	GO:0005345	GO:0006863	GO:1904823
HORVU.MOREX.r2.1HG0009900	GO:0003676	GO:0003700	GO:0005634	GO:0006355	GO:0010044	GO:0010200	GO:0010447
HORVU.MOREX.r2.1HG0009910	GO:0006508	GO:0008233
HORVU.MOREX.r2.1HG0010090	GO:0016020	GO:0016021
HORVU.MOREX.r2.1HG0010160	GO:0003723
HORVU.MOREX.r2.1HG0010170	GO:0000287	GO:0006633	GO:0008897	GO:0016740
HORVU.MOREX.r2.1HG0010500	GO:0000139	GO:0005794	GO:0015018	GO:0016020	GO:0016021	GO:0016740	GO:0071555
HORVU.MOREX.r2.1HG0010520	GO:0000139	GO:0005794	GO:0015018	GO:0016020	GO:0016021	GO:0016740	GO:0071555
HORVU.MOREX.r2.1HG0010600	GO:0004553	GO:0005773	GO:0005975	GO:0006952	GO:0008152	GO:0016787	GO:0016798	GO:0042973
HORVU.MOREX.r2.1HG0010640	GO:0000139	GO:0005794	GO:0016740	GO:0016757	GO:0045489	GO:0047262	GO:0071555
HORVU.MOREX.r2.1HG0010740	GO:0003676	GO:0008270
HORVU.MOREX.r2.1HG0010750	GO:0003824	GO:0003825	GO:0005992
HORVU.MOREX.r2.1HG0010850	GO:0005634	GO:0006886	GO:0006913	GO:0008536	GO:0008565
HORVU.MOREX.r2.1HG0010970	GO:0005634	GO:0008270	GO:0016874	GO:0016925	GO:0019789	GO:0031668	GO:0046872	GO:0061665
HORVU.MOREX.r2.1HG0011100	GO:0003677	GO:0003899	GO:0006351	GO:0008270	GO:0016740	GO:0016779	GO:0046872
HORVU.MOREX.r2.1HG0011150	GO:0003995	GO:0005524	GO:0005739	GO:0005759	GO:0006552	GO:0008470	GO:0009083	GO:0016491	GO:0016627	GO:0050660	GO:0055114
HORVU.MOREX.r2.1HG0011220	GO:0003676	GO:0016740
HORVU.MOREX.r2.1HG0011250	GO:0016020	GO:0016021
HORVU.MOREX.r2.1HG0011280	GO:0016020	GO:0016021
HORVU.MOREX.r2.1HG0011290	GO:0016020	GO:0016021
HORVU.MOREX.r2.1HG0011320	GO:0003677	GO:0005634
HORVU.MOREX.r2.1HG0011350	GO:0006979	GO:0016491	GO:0016671	GO:0030091	GO:0033743	GO:0046872	GO:0055114
HORVU.MOREX.r2.1HG0011360	GO:0006979	GO:0016491	GO:0016671	GO:0030091	GO:0033743	GO:0046872	GO:0055114
HORVU.MOREX.r2.1HG0011560	GO:0004435	GO:0004871	GO:0005622	GO:0006629	GO:0007165	GO:0008081	GO:0016042	GO:0016787	GO:0035556
HORVU.MOREX.r2.1HG0011570	GO:0016020	GO:0016021	GO:0016874
HORVU.MOREX.r2.1HG0011610	GO:0000166	GO:0005525	GO:0005622
HORVU.MOREX.r2.1HG0011680	GO:0005886	GO:0006835	GO:0015293	GO:0016020	GO:0016021	GO:0055085
HORVU.MOREX.r2.1HG0011690	GO:0046872
HORVU.MOREX.r2.1HG0011910	GO:0006457	GO:0051082
HORVU.MOREX.r2.1HG0012130	GO:0005622	GO:0032418	GO:0035556	GO:0045780	GO:0046872	GO:1900029
HORVU.MOREX.r2.1HG0012450	GO:0009662	GO:0016117	GO:0016491	GO:0016853	GO:0046608	GO:0055114
HORVU.MOREX.r2.1HG0012470	GO:0000325	GO:0005773	GO:0006812	GO:0008324	GO:0009705	GO:0010043	GO:0010312	GO:0016020	GO:0016021	GO:0055085	GO:0098655
HORVU.MOREX.r2.1HG0012500	GO:0003824	GO:0004357	GO:0006750	GO:0016874	GO:0042398
HORVU.MOREX.r2.1HG0012520	GO:0003824	GO:0008483	GO:0016740	GO:0030170
HORVU.MOREX.r2.1HG0012610	GO:0000502	GO:0004175	GO:0004298	GO:0005634	GO:0005737	GO:0005839	GO:0006508	GO:0006511	GO:0008233	GO:0016787	GO:0019773	GO:0051603
HORVU.MOREX.r2.1HG0012630	GO:0003677	GO:0005634	GO:0006355	GO:0043565
HORVU.MOREX.r2.1HG0012740	GO:0003676	GO:0016020	GO:0016021
HORVU.MOREX.r2.1HG0012760	GO:0016853
HORVU.MOREX.r2.1HG0012780	GO:0016853
HORVU.MOREX.r2.1HG0012840	GO:0005623	GO:0009055	GO:0022900	GO:0045454
HORVU.MOREX.r2.1HG0012950	GO:0003824	GO:0008152
HORVU.MOREX.r2.1HG0013040	GO:0003747	GO:0006415
HORVU.MOREX.r2.1HG0013170	GO:0000166	GO:0003824	GO:0005525	GO:0006777	GO:0016829	GO:0019008	GO:0046872	GO:0051536	GO:0051539	GO:0061798
HORVU.MOREX.r2.1HG0013210	GO:0003676	GO:0015074
HORVU.MOREX.r2.1HG0013250	GO:0000166	GO:0003824	GO:0005525	GO:0006777	GO:0016829	GO:0019008	GO:0046872	GO:0051536	GO:0051539	GO:0061798
HORVU.MOREX.r2.1HG0013270	GO:0003677	GO:0005634	GO:0006511	GO:0007275	GO:0008270	GO:0008483	GO:0016740	GO:0046872
HORVU.MOREX.r2.1HG0013320	GO:0000166	GO:0003676	GO:0004812	GO:0004815	GO:0005524	GO:0005737	GO:0006412	GO:0006418	GO:0016874
HORVU.MOREX.r2.1HG0013420	GO:0004601	GO:0005576	GO:0006979	GO:0016491	GO:0020037	GO:0042744	GO:0046872	GO:0055114	GO:0098869
HORVU.MOREX.r2.1HG0013500	GO:0004601	GO:0005576	GO:0006979	GO:0016491	GO:0020037	GO:0042744	GO:0046872	GO:0055114	GO:0098869
HORVU.MOREX.r2.1HG0013680	GO:0046983
HORVU.MOREX.r2.1HG0013740	GO:0003676	GO:0008270
HORVU.MOREX.r2.1HG0013870	GO:0008270
HORVU.MOREX.r2.1HG0013950	GO:0006508	GO:0006511	GO:0008233	GO:0008234	GO:0008270	GO:0016579	GO:0016787	GO:0036459	GO:0046872
HORVU.MOREX.r2.1HG0013960	GO:0000166	GO:0004672	GO:0004674	GO:0005524	GO:0006468	GO:0007165	GO:0016301	GO:0016310	GO:0016740
HORVU.MOREX.r2.1HG0014060	GO:0000166	GO:0005524	GO:0016020	GO:0016021	GO:0016887	GO:0042626	GO:0055085
HORVU.MOREX.r2.1HG0014080	GO:0016740	GO:0016746
HORVU.MOREX.r2.1HG0014100	GO:0004568	GO:0005975	GO:0006032	GO:0016998
HORVU.MOREX.r2.1HG0014180	GO:0000166	GO:0005524	GO:0005886	GO:0006754	GO:0006811	GO:0015986	GO:0016020	GO:0016787	GO:0045261	GO:0046034	GO:0046933	GO:0099132	GO:1902600
HORVU.MOREX.r2.1HG0014210	GO:0000228	GO:0006338
HORVU.MOREX.r2.1HG0014280	GO:0003676	GO:0008270	GO:0015074
HORVU.MOREX.r2.1HG0014310	GO:0003676	GO:0003735	GO:0005622	GO:0005840	GO:0006412	GO:0008270	GO:0015074
HORVU.MOREX.r2.1HG0014420	GO:0046983
HORVU.MOREX.r2.1HG0014610	GO:0000502	GO:0008540	GO:0030234	GO:0042176	GO:0050790
HORVU.MOREX.r2.1HG0014750	GO:0001510	GO:0003723	GO:0006396	GO:0008168	GO:0008173	GO:0016740	GO:0032259
HORVU.MOREX.r2.1HG0015010	GO:0003824	GO:0008483	GO:0009058	GO:0016740	GO:0030170
HORVU.MOREX.r2.1HG0015020	GO:0016491	GO:0046872	GO:0055114
HORVU.MOREX.r2.1HG0015080	GO:0008270
HORVU.MOREX.r2.1HG0015120	GO:0000027	GO:0000055	GO:0005654	GO:0005730
HORVU.MOREX.r2.1HG0015130	GO:0004867	GO:0009611	GO:0010951
HORVU.MOREX.r2.1HG0015140	GO:0004144	GO:0005783	GO:0005789	GO:0008374	GO:0009941	GO:0016020	GO:0016021	GO:0016740	GO:0016746	GO:0019432
HORVU.MOREX.r2.1HG0015150	GO:0004144	GO:0005783	GO:0005789	GO:0008374	GO:0009941	GO:0016020	GO:0016021	GO:0016740	GO:0016746	GO:0019432
HORVU.MOREX.r2.1HG0015250	GO:0000166	GO:0005524	GO:0008033	GO:0016740	GO:0052381
HORVU.MOREX.r2.1HG0015340	GO:0003676	GO:0003729	GO:0004386	GO:0005524	GO:0009507	GO:0046872
HORVU.MOREX.r2.1HG0015350	GO:0003676	GO:0003729	GO:0004386	GO:0005524	GO:0009507	GO:0046872
HORVU.MOREX.r2.1HG0015370	GO:0003824	GO:0004559	GO:0005975	GO:0006013	GO:0008152	GO:0016787	GO:0016798	GO:0030246	GO:0046872
HORVU.MOREX.r2.1HG0015410	GO:0003824	GO:0004372	GO:0005737	GO:0006545	GO:0006730	GO:0008652	GO:0016740	GO:0019264	GO:0030170	GO:0035999
HORVU.MOREX.r2.1HG0015580	GO:0003677	GO:0004803	GO:0006313	GO:0008270
HORVU.MOREX.r2.1HG0015640	GO:0000166	GO:0003676	GO:0003677	GO:0004003	GO:0004386	GO:0005524	GO:0005634	GO:0006139	GO:0006289	GO:0008026	GO:0016787	GO:0016818	GO:0032508
HORVU.MOREX.r2.1HG0015690	GO:0005525	GO:0016020	GO:0016021
HORVU.MOREX.r2.1HG0015870	GO:0003723
HORVU.MOREX.r2.1HG0016060	GO:0004672	GO:0004675	GO:0005524	GO:0005886	GO:0006468	GO:0007166	GO:0007178	GO:0016301	GO:0016310
HORVU.MOREX.r2.1HG0016320	GO:0004252	GO:0006508	GO:0008233
HORVU.MOREX.r2.1HG0016510	GO:0043531
HORVU.MOREX.r2.1HG0016520	GO:0043531
HORVU.MOREX.r2.1HG0016590	GO:0043531
HORVU.MOREX.r2.1HG0016670	GO:0005840
HORVU.MOREX.r2.1HG0016740	GO:0046983
HORVU.MOREX.r2.1HG0016750	GO:0003677	GO:0005634	GO:0006351	GO:0006355
HORVU.MOREX.r2.1HG0016810	GO:0005623	GO:0009055	GO:0015035	GO:0022900	GO:0045454	GO:0055114
HORVU.MOREX.r2.1HG0017110	GO:0004601	GO:0005576	GO:0006979	GO:0016491	GO:0020037	GO:0042744	GO:0046872	GO:0055114	GO:0098869
HORVU.MOREX.r2.1HG0017120	GO:0003676	GO:0003677	GO:0005634	GO:0006260	GO:0006281	GO:0006310	GO:0008270	GO:0046872
HORVU.MOREX.r2.1HG0017180	GO:0004177	GO:0006508	GO:0016787	GO:0030145	GO:0046872
HORVU.MOREX.r2.1HG0017200	GO:0006511
HORVU.MOREX.r2.1HG0017300	GO:0003676	GO:0016301	GO:0016310
HORVU.MOREX.r2.1HG0017470	GO:0006511	GO:0016020	GO:0016021	GO:0031461	GO:0031625
HORVU.MOREX.r2.1HG0017490	GO:0000226	GO:0000913	GO:0005509	GO:0005634	GO:0005737	GO:0005819	GO:0009524	GO:0030865
HORVU.MOREX.r2.1HG0017500	GO:0003824	GO:0004721	GO:0006470	GO:0016787
HORVU.MOREX.r2.1HG0017530	GO:0003824	GO:0004721	GO:0006470	GO:0016787
HORVU.MOREX.r2.1HG0017700	GO:0030170
HORVU.MOREX.r2.1HG0017810	GO:0000166	GO:0003676	GO:0003677	GO:0004386	GO:0005524	GO:0005634	GO:0006325	GO:0006338	GO:0016589	GO:0016787	GO:0016818	GO:0016887	GO:0031491	GO:0043044
HORVU.MOREX.r2.1HG0017830	GO:0000822	GO:0009734
HORVU.MOREX.r2.1HG0017850	GO:0000027	GO:0000166	GO:0003676	GO:0003723	GO:0004004	GO:0004386	GO:0005524	GO:0005737	GO:0016787	GO:0070417
HORVU.MOREX.r2.1HG0017860	GO:0004373	GO:0009011	GO:0009507	GO:0019252	GO:2001070
HORVU.MOREX.r2.1HG0018040	GO:0003723	GO:0003735	GO:0005622	GO:0005840	GO:0006412	GO:0019843
HORVU.MOREX.r2.1HG0018070	GO:0016020	GO:0016021
HORVU.MOREX.r2.1HG0018100	GO:0003746	GO:0006414
HORVU.MOREX.r2.1HG0018110	GO:0003677	GO:0005634	GO:0006351	GO:0006355
HORVU.MOREX.r2.1HG0018140	GO:0005525	GO:0016817
HORVU.MOREX.r2.1HG0018210	GO:0003677
HORVU.MOREX.r2.1HG0018310	GO:0006629	GO:0016787
HORVU.MOREX.r2.1HG0018510	GO:0000226	GO:0000922	GO:0005737	GO:0005815	GO:0005819	GO:0005856	GO:0005874	GO:0007020	GO:0009506	GO:0009624	GO:0040007	GO:0043015	GO:0043622
HORVU.MOREX.r2.1HG0018580	GO:0000166	GO:0003774	GO:0003777	GO:0005524	GO:0005874	GO:0007018	GO:0008017
HORVU.MOREX.r2.1HG0018700	GO:0004721	GO:0006470	GO:0016787	GO:0046872
HORVU.MOREX.r2.1HG0018860	GO:0000981	GO:0003677	GO:0005634	GO:0006351	GO:0006355	GO:0006357	GO:0008270	GO:0046872
HORVU.MOREX.r2.1HG0018910	GO:0003735	GO:0005622	GO:0005840	GO:0006412
HORVU.MOREX.r2.1HG0019030	GO:0005506	GO:0016226	GO:0051536
HORVU.MOREX.r2.1HG0019050	GO:0003700	GO:0006355	GO:0008270	GO:0043565	GO:0046872
HORVU.MOREX.r2.1HG0019110	GO:0005783	GO:0016853	GO:0045454
HORVU.MOREX.r2.1HG0019150	GO:0005737	GO:0008150	GO:0016021
HORVU.MOREX.r2.1HG0019270	GO:0006457	GO:0051082
HORVU.MOREX.r2.1HG0019290	GO:0000166	GO:0003924	GO:0005200	GO:0005525	GO:0005874	GO:0007010	GO:0007017
HORVU.MOREX.r2.1HG0019310	GO:0004148	GO:0005623	GO:0009055	GO:0016491	GO:0016668	GO:0022900	GO:0045454	GO:0050660	GO:0055114
HORVU.MOREX.r2.1HG0019520	GO:0006950
HORVU.MOREX.r2.1HG0019660	GO:0004842	GO:0016567	GO:0016740	GO:0016874
HORVU.MOREX.r2.1HG0019680	GO:0000139	GO:0005794	GO:0016020	GO:0016021	GO:0071949
HORVU.MOREX.r2.1HG0019710	GO:0016788
HORVU.MOREX.r2.1HG0019760	GO:0004148	GO:0005623	GO:0009055	GO:0016491	GO:0016668	GO:0022900	GO:0045454	GO:0050660	GO:0055114
HORVU.MOREX.r2.1HG0019790	GO:0003735	GO:0005840	GO:0006412
HORVU.MOREX.r2.1HG0019990	GO:0003824	GO:0050662
HORVU.MOREX.r2.1HG0020250	GO:0004497	GO:0005506	GO:0016491	GO:0016705	GO:0020037	GO:0046872	GO:0055114
HORVU.MOREX.r2.1HG0020270	GO:0004497	GO:0005506	GO:0016491	GO:0016705	GO:0020037	GO:0046872	GO:0055114
HORVU.MOREX.r2.1HG0020320	GO:0006355	GO:0042393	GO:0046872
HORVU.MOREX.r2.1HG0003330	GO:0000166	GO:0002161	GO:0004812	GO:0004823	GO:0005524	GO:0005737	GO:0006412	GO:0006418	GO:0006429	GO:0016874	GO:0106074
HORVU.MOREX.r2.1HG0003400	GO:0003676	GO:0003964	GO:0006278	GO:0008270
HORVU.MOREX.r2.1HG0003480	GO:0003723
HORVU.MOREX.r2.1HG0003630	GO:0016020	GO:0016021
HORVU.MOREX.r2.1HG0003740	GO:0000166	GO:0003676	GO:0003723	GO:0004386	GO:0005524	GO:0016787
HORVU.MOREX.r2.1HG0003770	GO:0016020	GO:0016021
HORVU.MOREX.r2.1HG0003870	GO:0000166	GO:0004672	GO:0004674	GO:0005524	GO:0006468	GO:0016301	GO:0016310
HORVU.MOREX.r2.1HG0004060	GO:0003676	GO:0003677	GO:0005634	GO:0006260	GO:0006281	GO:0006310	GO:0008270	GO:0046872
HORVU.MOREX.r2.1HG0004220	GO:0003824	GO:0004721	GO:0004722	GO:0006470	GO:0016787
HORVU.MOREX.r2.1HG0004230	GO:0005576	GO:0005618	GO:0016787	GO:0071555
HORVU.MOREX.r2.1HG0004250	GO:0043531
HORVU.MOREX.r2.1HG0004280	GO:0005739	GO:0015031	GO:0046872
HORVU.MOREX.r2.1HG0004390	GO:0005543	GO:0005545	GO:0030136	GO:0030276	GO:0048268
HORVU.MOREX.r2.1HG0004410	GO:0031080
HORVU.MOREX.r2.1HG0004630	GO:0006812	GO:0015299	GO:0016020	GO:0016021	GO:0055085	GO:1902600
HORVU.MOREX.r2.1HG0004690	GO:0004672	GO:0005509	GO:0005524	GO:0006468	GO:0016020	GO:0016021	GO:0016301	GO:0016310	GO:0030247
HORVU.MOREX.r2.1HG0004700	GO:0005794	GO:0006486	GO:0008378	GO:0016020	GO:0016021	GO:0016740	GO:0016757	GO:0030246
HORVU.MOREX.r2.1HG0004730	GO:0016020	GO:0016021
HORVU.MOREX.r2.1HG0004760	GO:0005794	GO:0006486	GO:0008378	GO:0016020	GO:0016021	GO:0016740	GO:0016757	GO:0030246
HORVU.MOREX.r2.1HG0004810	GO:0003779	GO:0005622	GO:0015629	GO:0030042
HORVU.MOREX.r2.1HG0004820	GO:0003779	GO:0005622	GO:0015629	GO:0030042
HORVU.MOREX.r2.1HG0004840	GO:0000786	GO:0003677	GO:0005634	GO:0005694	GO:0046982
HORVU.MOREX.r2.1HG0004900	GO:0043531
HORVU.MOREX.r2.1HG0005090	GO:0043531
HORVU.MOREX.r2.1HG0005300	GO:0001104	GO:0005634	GO:0006351	GO:0006355	GO:0006357	GO:0016592
HORVU.MOREX.r2.1HG0005340	GO:0004347	GO:0006094	GO:0006096	GO:0016853
HORVU.MOREX.r2.1HG0005350	GO:0016740
HORVU.MOREX.r2.1HG0005360	GO:0003676	GO:0003723
HORVU.MOREX.r2.1HG0005400	GO:0016787	GO:0046856
HORVU.MOREX.r2.1HG0005440	GO:0003677	GO:0005634	GO:0006351	GO:0006355
HORVU.MOREX.r2.1HG0005800	GO:0016874
HORVU.MOREX.r2.1HG0005850	GO:0016020	GO:0016021
HORVU.MOREX.r2.1HG0006000	GO:0008270	GO:0016491	GO:0046029	GO:0046872	GO:0055114
HORVU.MOREX.r2.1HG0006140	GO:0006508	GO:0008233
HORVU.MOREX.r2.1HG0006150	GO:0006855	GO:0015238	GO:0015297	GO:0016020	GO:0016021	GO:0055085
HORVU.MOREX.r2.1HG0006180	GO:0006855	GO:0015238	GO:0015297	GO:0016020	GO:0016021	GO:0055085
HORVU.MOREX.r2.1HG0006200	GO:0004725	GO:0006470	GO:0008138	GO:0016311	GO:0016791	GO:0035335
HORVU.MOREX.r2.1HG0006240	GO:0016740
HORVU.MOREX.r2.1HG0006360	GO:0000977	GO:0003677	GO:0003700	GO:0005634	GO:0006351	GO:0006355	GO:0045944	GO:0046983
HORVU.MOREX.r2.1HG0006370	GO:0016020	GO:0016021	GO:0030173	GO:0030176	GO:0046964	GO:0055085	GO:1902559
HORVU.MOREX.r2.1HG0006380	GO:0004190	GO:0006508
HORVU.MOREX.r2.1HG0006400	GO:0003723
HORVU.MOREX.r2.1HG0006430	GO:0003676
HORVU.MOREX.r2.1HG0006510	GO:0005507	GO:0005576	GO:0016491	GO:0046274	GO:0046872	GO:0048046	GO:0052716	GO:0055114
HORVU.MOREX.r2.1HG0006560	GO:0005507	GO:0005576	GO:0016491	GO:0046274	GO:0046872	GO:0048046	GO:0052716	GO:0055114
HORVU.MOREX.r2.1HG0006660	GO:0005634	GO:0005694	GO:0008168	GO:0008270	GO:0016571	GO:0016740	GO:0018024	GO:0032259	GO:0034968
HORVU.MOREX.r2.1HG0006800	GO:0003677	GO:0003899	GO:0006351
HORVU.MOREX.r2.1HG0006810	GO:0006511	GO:0016579	GO:0016787	GO:0036459
HORVU.MOREX.r2.1HG0007140	GO:0003824	GO:0004619	GO:0005737	GO:0006007	GO:0006096	GO:0008152	GO:0016853	GO:0030145	GO:0046872
HORVU.MOREX.r2.1HG0007220	GO:0004672	GO:0005524	GO:0006468	GO:0016020	GO:0016021	GO:0016301	GO:0016310	GO:0030246
HORVU.MOREX.r2.1HG0007240	GO:0005739	GO:0008137	GO:0016020	GO:0016021	GO:0016491	GO:0055114
HORVU.MOREX.r2.1HG0007430	GO:0003676	GO:0004190	GO:0006508	GO:0015074
HORVU.MOREX.r2.1HG0007490	GO:0001104	GO:0005634	GO:0006351	GO:0006355	GO:0006357	GO:0016592
HORVU.MOREX.r2.1HG0034610	GO:0003824	GO:0008483	GO:0009058	GO:0016740	GO:0030170
HORVU.MOREX.r2.1HG0034640	GO:0005739	GO:0005840
HORVU.MOREX.r2.1HG0034670	GO:0005886	GO:0005975	GO:0007049	GO:0008360	GO:0009252	GO:0016020	GO:0016740	GO:0016757	GO:0016758	GO:0030259	GO:0050511	GO:0051301	GO:0051991	GO:0071555
HORVU.MOREX.r2.1HG0034680	GO:0016853
HORVU.MOREX.r2.1HG0034710	GO:0001047	GO:0001104	GO:0003677	GO:0005634	GO:0006351	GO:0006355	GO:0006357	GO:0016592	GO:0045648
HORVU.MOREX.r2.1HG0034740	GO:0001047	GO:0001104	GO:0003677	GO:0005634	GO:0006351	GO:0006355	GO:0006357	GO:0016592	GO:0045648
HORVU.MOREX.r2.1HG0034750	GO:0003676	GO:0003723	GO:0003725	GO:0004525	GO:0005524	GO:0005634	GO:0005730	GO:0006396	GO:0010216	GO:0010267	GO:0016891	GO:0030422	GO:0031047	GO:0051214	GO:0051607	GO:0090501	GO:0090502
HORVU.MOREX.r2.1HG0034800	GO:0016787
HORVU.MOREX.r2.1HG0034960	GO:0006811	GO:0006813	GO:0015079	GO:0016020	GO:0016021	GO:0071805
HORVU.MOREX.r2.1HG0034970	GO:0005634	GO:0005694	GO:0008168	GO:0008270	GO:0016571	GO:0016740	GO:0018024	GO:0032259	GO:0034968
HORVU.MOREX.r2.1HG0034980	GO:0005623	GO:0006662	GO:0015035	GO:0045454	GO:0055114
HORVU.MOREX.r2.1HG0035250	GO:0004497	GO:0005506	GO:0005783	GO:0005789	GO:0016020	GO:0016021	GO:0016491	GO:0016705	GO:0020037	GO:0046872	GO:0055114
HORVU.MOREX.r2.1HG0035280	GO:0043531
HORVU.MOREX.r2.1HG0035290	GO:0016301	GO:0016310	GO:0016773
HORVU.MOREX.r2.1HG0035400	GO:0009785	GO:0009882
HORVU.MOREX.r2.1HG0035490	GO:0016020	GO:0016021
HORVU.MOREX.r2.1HG0035540	GO:0000166	GO:0003774	GO:0003777	GO:0003779	GO:0005524	GO:0007018	GO:0008017	GO:0016459	GO:0051015
HORVU.MOREX.r2.1HG0035650	GO:0009785	GO:0009882
HORVU.MOREX.r2.1HG0035680	GO:0009507
HORVU.MOREX.r2.1HG0035690	GO:0006511	GO:0016579	GO:0016787	GO:0036459
HORVU.MOREX.r2.1HG0035800	GO:0000166	GO:0003677	GO:0003678	GO:0004386	GO:0005524	GO:0006281	GO:0006310	GO:0006974	GO:0009378	GO:0009379	GO:0009432	GO:0016787	GO:0032508
HORVU.MOREX.r2.1HG0035810	GO:0016020	GO:0016021
HORVU.MOREX.r2.1HG0035900	GO:0003676	GO:0015074
HORVU.MOREX.r2.1HG0035920	GO:0016787
HORVU.MOREX.r2.1HG0036000	GO:0009507
HORVU.MOREX.r2.1HG0036010	GO:0003676
HORVU.MOREX.r2.1HG0036020	GO:0003735	GO:0005840	GO:0006412
HORVU.MOREX.r2.1HG0036100	GO:0003964	GO:0006278
HORVU.MOREX.r2.1HG0036120	GO:0000166	GO:0003774	GO:0003777	GO:0003779	GO:0005524	GO:0007015	GO:0007018	GO:0008017	GO:0016459
HORVU.MOREX.r2.1HG0036220	GO:0016020	GO:0016021
HORVU.MOREX.r2.1HG0036380	GO:0000166	GO:0003677	GO:0003909	GO:0003910	GO:0005524	GO:0006260	GO:0006281	GO:0006310	GO:0006974	GO:0016874	GO:0051103	GO:0071897
HORVU.MOREX.r2.1HG0036430	GO:0006479	GO:0008168	GO:0016740	GO:0032259
HORVU.MOREX.r2.1HG0036550	GO:0003677	GO:0005634	GO:0006355
HORVU.MOREX.r2.1HG0036560	GO:0003841	GO:0006629	GO:0006655	GO:0008152	GO:0008654	GO:0009507	GO:0009536	GO:0009793	GO:0009941	GO:0016020	GO:0016021	GO:0016740	GO:0016746
HORVU.MOREX.r2.1HG0036610	GO:0006629	GO:0008970	GO:0016787
HORVU.MOREX.r2.1HG0036770	GO:0000398	GO:0005634	GO:0006396
HORVU.MOREX.r2.1HG0036810	GO:0006355	GO:0016592
HORVU.MOREX.r2.1HG0036860	GO:0016020	GO:0016021	GO:0055085
HORVU.MOREX.r2.1HG0036900	GO:0005874	GO:0008017
HORVU.MOREX.r2.1HG0036910	GO:0003723	GO:0005634	GO:0005730	GO:0042274
HORVU.MOREX.r2.1HG0037070	GO:0047429
HORVU.MOREX.r2.1HG0037100	GO:0003735	GO:0005622	GO:0005840	GO:0006412
HORVU.MOREX.r2.1HG0037130	GO:0005623	GO:0009055	GO:0015035	GO:0022900	GO:0045454	GO:0055114
HORVU.MOREX.r2.1HG0037140	GO:0003700	GO:0006355	GO:0016020	GO:0016021
HORVU.MOREX.r2.1HG0037190	GO:0016020	GO:0016021
HORVU.MOREX.r2.1HG0037250	GO:0005739	GO:0016020	GO:0016021
HORVU.MOREX.r2.1HG0037400	GO:0046983
HORVU.MOREX.r2.1HG0037420	GO:0046983
HORVU.MOREX.r2.1HG0037480	GO:0016020	GO:0016021
HORVU.MOREX.r2.1HG0037500	GO:0004470	GO:0004471	GO:0016491	GO:0046872	GO:0051287	GO:0055114
HORVU.MOREX.r2.1HG0037530	GO:0004470	GO:0004471	GO:0016491	GO:0046872	GO:0051287	GO:0055114
HORVU.MOREX.r2.1HG0037750	GO:0000166	GO:0003676	GO:0004386	GO:0005524	GO:0016787
HORVU.MOREX.r2.1HG0037780	GO:0003676	GO:0008270
HORVU.MOREX.r2.1HG0037790	GO:0003676	GO:0008270
HORVU.MOREX.r2.1HG0037930	GO:0000166	GO:0003824	GO:0003963	GO:0005524	GO:0005737	GO:0006396	GO:0016874
HORVU.MOREX.r2.1HG0038140	GO:0016020	GO:0016021
HORVU.MOREX.r2.1HG0038230	GO:0006950	GO:0009737
HORVU.MOREX.r2.1HG0038330	GO:0003676
HORVU.MOREX.r2.1HG0038340	GO:0003676
HORVU.MOREX.r2.1HG0038350	GO:0005789
HORVU.MOREX.r2.1HG0038360	GO:0005789
HORVU.MOREX.r2.1HG0038370	GO:0016020	GO:0016021
HORVU.MOREX.r2.1HG0038390	GO:0005507	GO:0016491	GO:0055114
HORVU.MOREX.r2.1HG0038400	GO:0003676	GO:0008270	GO:0015074
HORVU.MOREX.r2.1HG0038420	GO:0007275
HORVU.MOREX.r2.1HG0038510	GO:0003676	GO:0003723	GO:0030619
HORVU.MOREX.r2.1HG0038540	GO:0016020	GO:0016021	GO:0016787
HORVU.MOREX.r2.1HG0038640	GO:0004497	GO:0005506	GO:0016020	GO:0016491	GO:0016705	GO:0016709	GO:0020037	GO:0044550	GO:0046872	GO:0055114
HORVU.MOREX.r2.1HG0038670	GO:0004497	GO:0005506	GO:0016020	GO:0016491	GO:0016705	GO:0016709	GO:0020037	GO:0044550	GO:0046872	GO:0055114
HORVU.MOREX.r2.1HG0038710	GO:0003723
HORVU.MOREX.r2.1HG0038730	GO:0003723
HORVU.MOREX.r2.1HG0038800	GO:0003677	GO:0005634	GO:0005829	GO:0010964	GO:0032776	GO:0042393	GO:0046872
HORVU.MOREX.r2.1HG0038860	GO:0004180	GO:0006508	GO:0008236
HORVU.MOREX.r2.1HG0038910	GO:0004180	GO:0006508	GO:0008236
HORVU.MOREX.r2.1HG0038950	GO:0005634	GO:0005737	GO:0009733	GO:1900140
HORVU.MOREX.r2.1HG0038960	GO:0005634	GO:0005737	GO:0009733	GO:1900140
HORVU.MOREX.r2.1HG0039120	GO:0004857	GO:0043086
HORVU.MOREX.r2.1HG0039150	GO:0004857	GO:0043086
HORVU.MOREX.r2.1HG0039290	GO:0009443	GO:0009507	GO:0016491	GO:0042821	GO:0050236	GO:0055114	GO:0070402
HORVU.MOREX.r2.1HG0039310	GO:0003824	GO:0016829	GO:0030170
HORVU.MOREX.r2.1HG0039520	GO:0003676	GO:0003723
HORVU.MOREX.r2.1HG0039530	GO:0005773	GO:0005774	GO:0005783	GO:0005886	GO:0009535	GO:0020037	GO:0046872
HORVU.MOREX.r2.1HG0039540	GO:0009507	GO:0009535	GO:0009536	GO:0009579	GO:0015979	GO:0016020
HORVU.MOREX.r2.1HG0039580	GO:0004672	GO:0004674	GO:0005524	GO:0005737	GO:0005886	GO:0006468	GO:0007346	GO:0016301	GO:0016310	GO:0023014	GO:0031098	GO:0032147
HORVU.MOREX.r2.1HG0039590	GO:0004672	GO:0004674	GO:0005524	GO:0005737	GO:0005886	GO:0006468	GO:0007346	GO:0016301	GO:0016310	GO:0023014	GO:0031098	GO:0032147
HORVU.MOREX.r2.1HG0039630	GO:0005524	GO:0006508	GO:0008233	GO:0008237	GO:0016020	GO:0016021
HORVU.MOREX.r2.1HG0039770	GO:0006412	GO:0008168	GO:0016740	GO:0032259
HORVU.MOREX.r2.1HG0039810	GO:0003779	GO:0005622	GO:0015629	GO:0030042
HORVU.MOREX.r2.1HG0039830	GO:0005886	GO:0015031	GO:0016020	GO:0016021	GO:0032977
HORVU.MOREX.r2.1HG0039850	GO:0015031	GO:0016020	GO:0016021	GO:0032977
HORVU.MOREX.r2.1HG0039920	GO:0016020	GO:0016021	GO:0016787
HORVU.MOREX.r2.1HG0039940	GO:0005096	GO:0007021	GO:0007023	GO:0043547	GO:0048487
HORVU.MOREX.r2.1HG0040130	GO:0003676	GO:0003723	GO:0008270
HORVU.MOREX.r2.1HG0040170	GO:0000166	GO:0003677	GO:0003916	GO:0003918	GO:0005524	GO:0006259	GO:0006265	GO:0016853	GO:0046872	GO:0061505
HORVU.MOREX.r2.1HG0040340	GO:0004664	GO:0009094
HORVU.MOREX.r2.1HG0040400	GO:0008802	GO:0008812	GO:0016491	GO:0016614	GO:0019285	GO:0050660	GO:0055114
HORVU.MOREX.r2.1HG0040420	GO:0008802	GO:0008812	GO:0016491	GO:0016614	GO:0019285	GO:0050660	GO:0055114
HORVU.MOREX.r2.1HG0040430	GO:0003824	GO:0004630	GO:0005509	GO:0016020	GO:0016042	GO:0016787	GO:0046470	GO:0070290
HORVU.MOREX.r2.1HG0040490	GO:0016740
HORVU.MOREX.r2.1HG0040560	GO:0004364	GO:0005737	GO:0006749	GO:0009407	GO:0016740
HORVU.MOREX.r2.1HG0040620	GO:0016740
HORVU.MOREX.r2.1HG0040810	GO:0051287	GO:0055114
HORVU.MOREX.r2.1HG0040840	GO:0006779	GO:0006782	GO:0008883	GO:0016491	GO:0033014	GO:0050661	GO:0055114
HORVU.MOREX.r2.1HG0040860	GO:0000165	GO:0000166	GO:0004672	GO:0004674	GO:0004707	GO:0005524	GO:0005622	GO:0006468	GO:0016301	GO:0016310	GO:0016740
HORVU.MOREX.r2.1HG0040870	GO:0005576	GO:0016020
HORVU.MOREX.r2.1HG0040930	GO:0003824	GO:0004348	GO:0004553	GO:0006629	GO:0006680	GO:0008152	GO:0016020	GO:0016787	GO:0016798
HORVU.MOREX.r2.1HG0040940	GO:0003676	GO:0003723	GO:0008270
HORVU.MOREX.r2.1HG0040990	GO:0005506	GO:0016491	GO:0016614	GO:0046872	GO:0050660	GO:0051536	GO:0051537	GO:0055114
HORVU.MOREX.r2.1HG0041020	GO:0003677	GO:0005634	GO:0006355
HORVU.MOREX.r2.1HG0041140	GO:0004672	GO:0005524	GO:0005886	GO:0006468	GO:0009742	GO:0016301	GO:0016310
HORVU.MOREX.r2.1HG0041160	GO:0000786	GO:0003677	GO:0005634	GO:0005694	GO:0046982
HORVU.MOREX.r2.1HG0041220	GO:0046872
HORVU.MOREX.r2.1HG0041250	GO:0003824	GO:0003857	GO:0004165	GO:0004300	GO:0006629	GO:0006631	GO:0006635	GO:0008152	GO:0008692	GO:0009062	GO:0016042	GO:0016491	GO:0016829	GO:0016853	GO:0036125	GO:0055114
HORVU.MOREX.r2.1HG0041270	GO:0009507	GO:0015979	GO:0016301	GO:0016310	GO:0016773
HORVU.MOREX.r2.1HG0041310	GO:0000064	GO:0005743	GO:0006839	GO:0016020	GO:0016021	GO:1903352
HORVU.MOREX.r2.1HG0041330	GO:0000064	GO:0005743	GO:0006839	GO:0016020	GO:0016021	GO:1903352
HORVU.MOREX.r2.1HG0041400	GO:0016020	GO:0016021
HORVU.MOREX.r2.1HG0041430	GO:0016020	GO:0016021
HORVU.MOREX.r2.1HG0041440	GO:0016020	GO:0016021
HORVU.MOREX.r2.1HG0041530	GO:0005634	GO:0005737
HORVU.MOREX.r2.1HG0041560	GO:0006511	GO:0016579	GO:0016787	GO:0036459
HORVU.MOREX.r2.1HG0041570	GO:0005096	GO:0043547	GO:0046872
HORVU.MOREX.r2.1HG0041620	GO:0046983
HORVU.MOREX.r2.1HG0041670	GO:0003677	GO:0005634	GO:0006355	GO:0008289	GO:0043565
HORVU.MOREX.r2.1HG0041680	GO:0000049	GO:0000166	GO:0002101	GO:0003723	GO:0005524	GO:0005737	GO:0008033	GO:0008080	GO:0016740	GO:0016746	GO:0051391	GO:0051392	GO:1904812	GO:1990883
HORVU.MOREX.r2.1HG0041690	GO:0000049	GO:0000166	GO:0002101	GO:0003723	GO:0005524	GO:0005737	GO:0008033	GO:0008080	GO:0016740	GO:0016746	GO:0051391	GO:0051392	GO:1904812	GO:1990883
HORVU.MOREX.r2.1HG0041750	GO:0010997	GO:0016874	GO:0046621
HORVU.MOREX.r2.1HG0041760	GO:0005739	GO:0005743	GO:0016020	GO:0055114	GO:0070469
HORVU.MOREX.r2.1HG0041780	GO:0000166	GO:0000287	GO:0005524	GO:0005622	GO:0016301	GO:0016310	GO:0016740	GO:0032957	GO:0046872	GO:0047325	GO:0052725	GO:0052726
HORVU.MOREX.r2.1HG0041850	GO:0005783	GO:0005886
HORVU.MOREX.r2.1HG0041860	GO:0003676	GO:0008270	GO:0015074
HORVU.MOREX.r2.1HG0041920	GO:0000166	GO:0000287	GO:0002161	GO:0003723	GO:0004812	GO:0004826	GO:0005524	GO:0005737	GO:0006412	GO:0006432	GO:0009328	GO:0016874	GO:0106074
HORVU.MOREX.r2.1HG0041930	GO:0003950
HORVU.MOREX.r2.1HG0041980	GO:0005634	GO:0008168	GO:0032259
HORVU.MOREX.r2.1HG0042030	GO:0000502	GO:0005198	GO:0005634	GO:0005829	GO:0006511	GO:0008541	GO:0043248
HORVU.MOREX.r2.1HG0042070	GO:0003824	GO:0008152	GO:0016020	GO:0016021	GO:0016874
HORVU.MOREX.r2.1HG0042080	GO:0016020	GO:0016021
HORVU.MOREX.r2.1HG0042090	GO:0003677	GO:0003700	GO:0005634	GO:0006351	GO:0006355	GO:0043565
HORVU.MOREX.r2.1HG0042210	GO:0003735	GO:0005622	GO:0005840	GO:0006412
HORVU.MOREX.r2.1HG0042250	GO:0016788
HORVU.MOREX.r2.1HG0042270	GO:0000166	GO:0004672	GO:0004674	GO:0005524	GO:0006468	GO:0016301	GO:0016310
HORVU.MOREX.r2.1HG0042330	GO:0000166	GO:0004672	GO:0004674	GO:0005524	GO:0006468	GO:0016301	GO:0016310
HORVU.MOREX.r2.1HG0042360	GO:0016020	GO:0016021
HORVU.MOREX.r2.1HG0042370	GO:0016020	GO:0016021
HORVU.MOREX.r2.1HG0042450	GO:0016740
HORVU.MOREX.r2.1HG0042470	GO:0005576	GO:0005618	GO:0009664	GO:0016020
HORVU.MOREX.r2.1HG0042480	GO:0005576	GO:0005618	GO:0009664	GO:0016020
HORVU.MOREX.r2.1HG0042490	GO:0005576	GO:0005618	GO:0009664	GO:0016020
HORVU.MOREX.r2.1HG0042500	GO:0005576	GO:0005618	GO:0009664	GO:0016020
HORVU.MOREX.r2.1HG0042510	GO:0005576	GO:0005618	GO:0009664	GO:0016020
HORVU.MOREX.r2.1HG0042520	GO:0000166	GO:0005524	GO:0005634	GO:0005737	GO:0009737	GO:0016740	GO:0016925	GO:0019789
HORVU.MOREX.r2.1HG0042540	GO:0000977	GO:0003677	GO:0003700	GO:0005634	GO:0006351	GO:0006355	GO:0045944	GO:0046983
HORVU.MOREX.r2.1HG0042580	GO:0009579	GO:0016020	GO:0016021
HORVU.MOREX.r2.1HG0042620	GO:0003677	GO:0005634	GO:0006351	GO:0006355
HORVU.MOREX.r2.1HG0042660	GO:0030001	GO:0046872
HORVU.MOREX.r2.1HG0042700	GO:0016020	GO:0016021
HORVU.MOREX.r2.1HG0042750	GO:0008150	GO:0016787
HORVU.MOREX.r2.1HG0042790	GO:0016020	GO:0016021
HORVU.MOREX.r2.1HG0042800	GO:0009522	GO:0009579	GO:0015979	GO:0016020	GO:0016021	GO:0016168	GO:0016491	GO:0018298	GO:0042651	GO:0046872	GO:0051536	GO:0051539	GO:0055114
HORVU.MOREX.r2.1HG0042810	GO:0008270
HORVU.MOREX.r2.1HG0042890	GO:0004180	GO:0004185	GO:0006508	GO:0008233	GO:0016787
HORVU.MOREX.r2.1HG0042970	GO:0016740
HORVU.MOREX.r2.1HG0043040	GO:0005739	GO:0008270	GO:0016554	GO:0080156
HORVU.MOREX.r2.1HG0043100	GO:0005576
HORVU.MOREX.r2.1HG0043150	GO:0000166	GO:0000723	GO:0000781	GO:0000784	GO:0003677	GO:0003684	GO:0004003	GO:0004386	GO:0005524	GO:0005634	GO:0005694	GO:0006281	GO:0006303	GO:0006310	GO:0006974	GO:0016787	GO:0032508	GO:0042162	GO:0043564
HORVU.MOREX.r2.1HG0043270	GO:0000166	GO:0004672	GO:0004674	GO:0005524	GO:0006468	GO:0007165	GO:0016301	GO:0016310	GO:0016740
HORVU.MOREX.r2.1HG0043280	GO:0005215	GO:0016020	GO:0016021	GO:0055085
HORVU.MOREX.r2.1HG0043290	GO:0005215	GO:0016020	GO:0016021	GO:0055085
HORVU.MOREX.r2.1HG0043530	GO:0000166	GO:0005524	GO:0005737	GO:0006457	GO:0051082
HORVU.MOREX.r2.1HG0043560	GO:0016020	GO:0016021	GO:0030001	GO:0046873	GO:0055085
HORVU.MOREX.r2.1HG0043590	GO:0004497	GO:0005506	GO:0008610	GO:0016020	GO:0016021	GO:0016491	GO:0055114
HORVU.MOREX.r2.1HG0043610	GO:0003676	GO:0005198	GO:0008270	GO:0016032	GO:0019012	GO:0019013	GO:0019028	GO:0039660	GO:0039702	GO:0046755	GO:0046872
HORVU.MOREX.r2.1HG0043620	GO:0003676	GO:0003677	GO:0005634	GO:0006260	GO:0006281	GO:0006310	GO:0046872
HORVU.MOREX.r2.1HG0043660	GO:0005886	GO:0016020	GO:0016021	GO:0017003	GO:0017004	GO:0020037
HORVU.MOREX.r2.1HG0043700	GO:0006486	GO:0016740	GO:0016757
HORVU.MOREX.r2.1HG0043710	GO:0000166	GO:0004672	GO:0004674	GO:0005524	GO:0006468	GO:0016301	GO:0016310	GO:0016740
HORVU.MOREX.r2.1HG0043730	GO:0016020	GO:0016021	GO:0016740
HORVU.MOREX.r2.1HG0043750	GO:0006486	GO:0016740	GO:0016757
HORVU.MOREX.r2.1HG0043760	GO:0006486	GO:0016740	GO:0016757
HORVU.MOREX.r2.1HG0043770	GO:0019904	GO:0046685
HORVU.MOREX.r2.1HG0043780	GO:0004497	GO:0005506	GO:0016491	GO:0016705	GO:0020037	GO:0046872	GO:0055114
HORVU.MOREX.r2.1HG0043790	GO:0000166	GO:0003774	GO:0003777	GO:0005524	GO:0005871	GO:0005874	GO:0007018	GO:0008017	GO:0016887
HORVU.MOREX.r2.1HG0043850	GO:0005737	GO:0016441	GO:0055087	GO:0070478
HORVU.MOREX.r2.1HG0043930	GO:0004672	GO:0004842	GO:0005524	GO:0006468	GO:0016567
HORVU.MOREX.r2.1HG0044020	GO:0005524	GO:0005737	GO:0008360	GO:0009058	GO:0016874	GO:0016881	GO:0051301
HORVU.MOREX.r2.1HG0044040	GO:0016740
HORVU.MOREX.r2.1HG0044160	GO:0003700	GO:0005634	GO:0006351	GO:0006355	GO:0043565	GO:0048768	GO:0051301
HORVU.MOREX.r2.1HG0044190	GO:0016020	GO:0016021
HORVU.MOREX.r2.1HG0047110	GO:0003676	GO:0003723
HORVU.MOREX.r2.1HG0047140	GO:0003730	GO:0003747	GO:0006415	GO:0009507	GO:0009570	GO:0009658	GO:0043488	GO:0043565
HORVU.MOREX.r2.1HG0047170	GO:0004553	GO:0005975	GO:0008152	GO:0016787	GO:0016798	GO:0030247	GO:0046658
HORVU.MOREX.r2.1HG0047230	GO:0003964	GO:0006278
HORVU.MOREX.r2.1HG0047240	GO:0000166	GO:0001678	GO:0004396	GO:0005524	GO:0005536	GO:0005623	GO:0005975	GO:0006096	GO:0016301	GO:0016310	GO:0016740	GO:0016773	GO:0046835
HORVU.MOREX.r2.1HG0047280	GO:0009507	GO:0009536
HORVU.MOREX.r2.1HG0047400	GO:0000506	GO:0005783	GO:0005789	GO:0006506	GO:0016020	GO:0016021
HORVU.MOREX.r2.1HG0047480	GO:0003676	GO:0003723
HORVU.MOREX.r2.1HG0047490	GO:0005544	GO:0060548
HORVU.MOREX.r2.1HG0047510	GO:0006629	GO:0016787
HORVU.MOREX.r2.1HG0047530	GO:0000187	GO:0004672	GO:0005524	GO:0005886	GO:0006468	GO:0016301	GO:0016310	GO:0045087	GO:0045088	GO:0046658	GO:0071323	GO:1900150	GO:1900426
HORVU.MOREX.r2.1HG0047540	GO:0005739	GO:0016020	GO:0016021
HORVU.MOREX.r2.1HG0047580	GO:0004672	GO:0005524	GO:0006468	GO:0016020	GO:0016021	GO:0016301	GO:0016310
HORVU.MOREX.r2.1HG0047600	GO:0000502	GO:0061578	GO:0070536
HORVU.MOREX.r2.1HG0047650	GO:0008270
HORVU.MOREX.r2.1HG0047670	GO:0008270	GO:0016020	GO:0016021
HORVU.MOREX.r2.1HG0047720	GO:0009507	GO:0009523	GO:0009535	GO:0009536	GO:0009539	GO:0009579	GO:0015979	GO:0016020	GO:0016021	GO:0042549
HORVU.MOREX.r2.1HG0047770	GO:0005515	GO:0005634	GO:0006952	GO:0010112
HORVU.MOREX.r2.1HG0047780	GO:0005515	GO:0005634	GO:0006952	GO:0010112
HORVU.MOREX.r2.1HG0047790	GO:0016020	GO:0016021
HORVU.MOREX.r2.1HG0047800	GO:0000166	GO:0004788	GO:0005524	GO:0006772	GO:0009229	GO:0016301	GO:0016310	GO:0016740	GO:0030975
HORVU.MOREX.r2.1HG0047910	GO:0003746	GO:0006414
HORVU.MOREX.r2.1HG0047930	GO:0003746	GO:0006414
HORVU.MOREX.r2.1HG0047940	GO:0008150
HORVU.MOREX.r2.1HG0048090	GO:0007165
HORVU.MOREX.r2.1HG0048110	GO:0016787
HORVU.MOREX.r2.1HG0048180	GO:0003824	GO:0003857	GO:0004300	GO:0005737	GO:0006629	GO:0006631	GO:0006635	GO:0008152	GO:0008692	GO:0016042	GO:0016491	GO:0016829	GO:0016853	GO:0051287	GO:0055114
HORVU.MOREX.r2.1HG0048230	GO:0003735	GO:0005622	GO:0005840	GO:0006412
HORVU.MOREX.r2.1HG0048240	GO:0003677	GO:0003700	GO:0005634	GO:0006351	GO:0006355	GO:0043565
HORVU.MOREX.r2.1HG0048510	GO:0016020	GO:0016021
HORVU.MOREX.r2.1HG0048540	GO:0003824	GO:0004630	GO:0005622	GO:0006654	GO:0016042	GO:0016787	GO:0048017	GO:0070290
HORVU.MOREX.r2.1HG0048650	GO:0003896	GO:0003899	GO:0006260	GO:0006269	GO:0016740
HORVU.MOREX.r2.1HG0048660	GO:0000166	GO:0004674	GO:0005524	GO:0006468	GO:0016301	GO:0016310	GO:0016740	GO:0044877
HORVU.MOREX.r2.1HG0048710	GO:0003735	GO:0005622	GO:0005840	GO:0006412
HORVU.MOREX.r2.1HG0048780	GO:0008152	GO:0016020	GO:0016021	GO:0016740	GO:0016746
HORVU.MOREX.r2.1HG0048830	GO:0004617	GO:0006564	GO:0008152	GO:0008652	GO:0016491	GO:0016616	GO:0051287	GO:0055114
HORVU.MOREX.r2.1HG0048850	GO:0003676	GO:0004527	GO:0006139	GO:0008408	GO:0090305
HORVU.MOREX.r2.1HG0048860	GO:0016020	GO:0016021	GO:0055085
HORVU.MOREX.r2.1HG0049030	GO:0005680
HORVU.MOREX.r2.1HG0049040	GO:0003876	GO:0009168	GO:0019239	GO:0032264
HORVU.MOREX.r2.1HG0049150	GO:0004177	GO:0005737	GO:0006508	GO:0008233	GO:0008235	GO:0016787	GO:0046872	GO:0070006	GO:0070084
HORVU.MOREX.r2.1HG0049280	GO:0006631	GO:0006979	GO:0009266	GO:0009507	GO:0009534	GO:0009644	GO:0009651	GO:0009915	GO:0009941	GO:0009976	GO:0010189	GO:0010287	GO:0015994	GO:0016122	GO:0031347
HORVU.MOREX.r2.1HG0049310	GO:0001164	GO:0001188	GO:0006360	GO:0070860
HORVU.MOREX.r2.1HG0049350	GO:0005634	GO:0006886	GO:0006913	GO:0008536	GO:0008565
HORVU.MOREX.r2.1HG0049380	GO:0004672	GO:0005524	GO:0006468	GO:0016020	GO:0016021	GO:0016301	GO:0016310
HORVU.MOREX.r2.1HG0049620	GO:0016787
HORVU.MOREX.r2.1HG0049710	GO:0004252	GO:0005576	GO:0005634	GO:0005737	GO:0006508	GO:0008233	GO:0008236	GO:0009753	GO:0016787
HORVU.MOREX.r2.1HG0049750	GO:0003677	GO:0005634	GO:0016020	GO:0016021	GO:0046872
HORVU.MOREX.r2.1HG0049760	GO:0003677	GO:0005634	GO:0016020	GO:0016021	GO:0046872
HORVU.MOREX.r2.1HG0049770	GO:0000145	GO:0006887
HORVU.MOREX.r2.1HG0049800	GO:0008152	GO:0016787
HORVU.MOREX.r2.1HG0049810	GO:0003677	GO:0005634	GO:0016020	GO:0016021	GO:0046872
HORVU.MOREX.r2.1HG0049850	GO:0016301	GO:0016310
HORVU.MOREX.r2.1HG0049880	GO:0016787
HORVU.MOREX.r2.1HG0049920	GO:0016021	GO:0022857	GO:0055085
HORVU.MOREX.r2.1HG0049930	GO:0004497	GO:0005506	GO:0016705	GO:0020037	GO:0055114
HORVU.MOREX.r2.1HG0049940	GO:0004497	GO:0005506	GO:0016705	GO:0020037	GO:0055114
HORVU.MOREX.r2.1HG0049950	GO:0004497	GO:0005506	GO:0016705	GO:0020037	GO:0055114
HORVU.MOREX.r2.1HG0049960	GO:0004497	GO:0005506	GO:0016705	GO:0020037	GO:0055114
HORVU.MOREX.r2.1HG0050020	GO:0003824	GO:0005524	GO:0006090	GO:0016301	GO:0016310	GO:0016772	GO:0046872	GO:0050242
HORVU.MOREX.r2.1HG0050040	GO:0003824	GO:0003885	GO:0016020	GO:0016491	GO:0016614	GO:0050660	GO:0055114
HORVU.MOREX.r2.1HG0050080	GO:0016020	GO:0016021
HORVU.MOREX.r2.1HG0044380	GO:0003860	GO:0016787
HORVU.MOREX.r2.1HG0044400	GO:0006486	GO:0016020	GO:0016021	GO:0016740	GO:0016757
HORVU.MOREX.r2.1HG0044450	GO:0005215	GO:0006857	GO:0016020	GO:0016021	GO:0022857	GO:0055085
HORVU.MOREX.r2.1HG0044490	GO:0003723	GO:0003735	GO:0005622	GO:0005840	GO:0006412	GO:0015934	GO:0019843
HORVU.MOREX.r2.1HG0044540	GO:0016020	GO:0016021	GO:0016740	GO:0016757
HORVU.MOREX.r2.1HG0044660	GO:0005576	GO:0019953
HORVU.MOREX.r2.1HG0044670	GO:0046983
HORVU.MOREX.r2.1HG0044700	GO:0003676	GO:0005634	GO:0005694	GO:0006325	GO:0006351	GO:0006355	GO:0008168	GO:0016740	GO:0018024	GO:0032259	GO:0034968	GO:0046872	GO:0051321
HORVU.MOREX.r2.1HG0044740	GO:0000287	GO:0003824	GO:0004743	GO:0006096	GO:0016301	GO:0016310	GO:0016740	GO:0030955
HORVU.MOREX.r2.1HG0044900	GO:0000166	GO:0003924	GO:0005525
HORVU.MOREX.r2.1HG0044930	GO:0005739	GO:0006397
HORVU.MOREX.r2.1HG0045220	GO:0000272	GO:0005975	GO:0008152	GO:0016161	GO:0016787	GO:0016798	GO:0102229
HORVU.MOREX.r2.1HG0045240	GO:0005773	GO:0005794	GO:0009506
HORVU.MOREX.r2.1HG0045390	GO:0016020	GO:0016021	GO:0016301	GO:0016310
HORVU.MOREX.r2.1HG0045400	GO:0005956	GO:0016301	GO:0016310	GO:0019887	GO:0045859
HORVU.MOREX.r2.1HG0045490	GO:0005509
HORVU.MOREX.r2.1HG0045560	GO:0008113	GO:0055114
HORVU.MOREX.r2.1HG0045570	GO:0000727	GO:0004672	GO:0004674	GO:0005524	GO:0005634	GO:0005737	GO:0006270	GO:0006468	GO:0006909	GO:0008360	GO:0016301	GO:0016310	GO:0018105	GO:0046777
HORVU.MOREX.r2.1HG0045610	GO:0000727	GO:0004672	GO:0004674	GO:0005524	GO:0005634	GO:0005737	GO:0006270	GO:0006468	GO:0006909	GO:0008360	GO:0016301	GO:0016310	GO:0018105	GO:0046777
HORVU.MOREX.r2.1HG0045620	GO:0000727	GO:0004672	GO:0004674	GO:0005524	GO:0005634	GO:0005737	GO:0006270	GO:0006468	GO:0006909	GO:0008360	GO:0016301	GO:0016310	GO:0018105	GO:0046777
HORVU.MOREX.r2.1HG0045760	GO:0000166	GO:0005524	GO:0016887
HORVU.MOREX.r2.1HG0045770	GO:0004672	GO:0004674	GO:0005524	GO:0005634	GO:0005737	GO:0005886	GO:0006468	GO:0016301	GO:0016310	GO:0035556
HORVU.MOREX.r2.1HG0045780	GO:0006629	GO:0016787
HORVU.MOREX.r2.1HG0045820	GO:0003677	GO:0003700	GO:0005634	GO:0006351	GO:0006355	GO:0009739	GO:0009744	GO:0045893
HORVU.MOREX.r2.1HG0045890	GO:0003677	GO:0003700	GO:0005634	GO:0006351	GO:0006355	GO:0009723	GO:0009739	GO:0009744	GO:0045892	GO:0046872
HORVU.MOREX.r2.1HG0045900	GO:0005215	GO:0008643	GO:0016020	GO:0016021	GO:0016491	GO:0022857	GO:0032440	GO:0055085	GO:0055114
HORVU.MOREX.r2.1HG0045910	GO:0005975	GO:0006004	GO:0016020	GO:0016021	GO:0016740	GO:0016757
HORVU.MOREX.r2.1HG0045960	GO:0003676	GO:0003723	GO:0005829	GO:0034063	GO:0051028
HORVU.MOREX.r2.1HG0046050	GO:0005737	GO:0005829	GO:0006914	GO:0015031
HORVU.MOREX.r2.1HG0046060	GO:0005634	GO:0009416	GO:0009909
HORVU.MOREX.r2.1HG0046310	GO:0004672	GO:0004674	GO:0005524	GO:0005886	GO:0006468	GO:0016301	GO:0016310	GO:0046777
HORVU.MOREX.r2.1HG0046350	GO:0000166	GO:0004386	GO:0005524	GO:0016787
HORVU.MOREX.r2.1HG0046360	GO:0000166	GO:0004386	GO:0005524	GO:0016787
HORVU.MOREX.r2.1HG0046370	GO:0000166	GO:0004386	GO:0005524	GO:0016787
HORVU.MOREX.r2.1HG0046390	GO:0003677	GO:0003700	GO:0005634	GO:0006351	GO:0006355	GO:0007275	GO:0016020	GO:0016021
HORVU.MOREX.r2.1HG0046450	GO:0016020	GO:0016021
HORVU.MOREX.r2.1HG0046460	GO:0005840
HORVU.MOREX.r2.1HG0046550	GO:0000166	GO:0004672	GO:0004674	GO:0005524	GO:0006468	GO:0016301	GO:0016310
HORVU.MOREX.r2.1HG0046590	GO:0000139	GO:0005794	GO:0016020	GO:0016021	GO:0016740	GO:0016757	GO:0071555
HORVU.MOREX.r2.1HG0046600	GO:0000122	GO:0000183	GO:0000781	GO:0003690	GO:0003697	GO:0003727	GO:0005515	GO:0005634	GO:0005694	GO:0005737	GO:0005816	GO:0005856	GO:0006325	GO:0006338	GO:0006348	GO:0007535	GO:0008168	GO:0008270	GO:0016740	GO:0018024	GO:0030466	GO:0030702	GO:0031618	GO:0031934	GO:0032259	GO:0034507	GO:0034613	GO:0034968	GO:0035064	GO:0043494	GO:0045141	GO:0046872	GO:0046974	GO:0051567	GO:1902368	GO:1990141	GO:1990707
HORVU.MOREX.r2.1HG0046700	GO:0005524	GO:0016020	GO:0016021	GO:0016887
HORVU.MOREX.r2.1HG0046710	GO:0005524	GO:0016020	GO:0016021	GO:0016887
HORVU.MOREX.r2.1HG0046800	GO:0000050	GO:0004585	GO:0005737	GO:0006520	GO:0006526	GO:0006591	GO:0008652	GO:0016597	GO:0016740	GO:0016743	GO:0042450
HORVU.MOREX.r2.1HG0046820	GO:0006886	GO:0015031	GO:0016020	GO:0016192	GO:0030131
HORVU.MOREX.r2.1HG0046830	GO:0006886	GO:0015031	GO:0016020	GO:0016192	GO:0030131
HORVU.MOREX.r2.1HG0046860	GO:0005509	GO:0005544
HORVU.MOREX.r2.1HG0046960	GO:0003824	GO:0004553	GO:0005975	GO:0008152	GO:0016787	GO:0016798	GO:0030246
HORVU.MOREX.r2.1HG0046970	GO:0003824	GO:0004553	GO:0005975	GO:0008152	GO:0016787	GO:0016798	GO:0030246
HORVU.MOREX.r2.1HG0046990	GO:0005509
HORVU.MOREX.r2.1HG0047050	GO:0003677	GO:0003899	GO:0006351	GO:0046983
HORVU.MOREX.r2.1HG0050120	GO:0003690	GO:0003727	GO:0006355	GO:0008380	GO:0009507	GO:0009658	GO:0019843	GO:0032502	GO:0042255
HORVU.MOREX.r2.1HG0050390	GO:0004190	GO:0006508	GO:0008233
HORVU.MOREX.r2.1HG0050510	GO:0003676	GO:0015074
HORVU.MOREX.r2.1HG0050530	GO:0016788
HORVU.MOREX.r2.1HG0050540	GO:0000105	GO:0003824	GO:0003949	GO:0008152	GO:0008652	GO:0009507	GO:0009536	GO:0016853
HORVU.MOREX.r2.1HG0050550	GO:0003676	GO:0003899	GO:0006351
HORVU.MOREX.r2.1HG0050560	GO:0005886	GO:0016020	GO:0016021	GO:0022857	GO:0055085
HORVU.MOREX.r2.1HG0050570	GO:0008146	GO:0016020	GO:0016021	GO:0016740
HORVU.MOREX.r2.1HG0050720	GO:0016787
HORVU.MOREX.r2.1HG0050750	GO:0004672	GO:0004675	GO:0005524	GO:0005886	GO:0006468	GO:0007166	GO:0007178	GO:0016020	GO:0016021	GO:0016301	GO:0016310
HORVU.MOREX.r2.1HG0050790	GO:0000228
HORVU.MOREX.r2.1HG0050850	GO:0008152	GO:0016740	GO:0016757	GO:0016758
HORVU.MOREX.r2.1HG0050870	GO:0008270	GO:0016020	GO:0016021
HORVU.MOREX.r2.1HG0051000	GO:0004252	GO:0006508	GO:0008233
HORVU.MOREX.r2.1HG0051010	GO:0004252	GO:0006508	GO:0016020	GO:0016021	GO:0046872
HORVU.MOREX.r2.1HG0051050	GO:0016020	GO:0016021
HORVU.MOREX.r2.1HG0051060	GO:0004869	GO:0010466	GO:0010951	GO:0030414
HORVU.MOREX.r2.1HG0051080	GO:0000166	GO:0001754	GO:0003774	GO:0003777	GO:0005515	GO:0005523	GO:0005524	GO:0005737	GO:0005829	GO:0005856	GO:0005871	GO:0005874	GO:0007018	GO:0007097	GO:0007303	GO:0007310	GO:0007315	GO:0007317	GO:0007409	GO:0007411	GO:0008017	GO:0008088	GO:0008103	GO:0008345	GO:0008574	GO:0010970	GO:0030478	GO:0032839	GO:0035371	GO:0035617	GO:0045202	GO:0045451	GO:0046785	GO:0046843	GO:0048311	GO:0048312	GO:0048489	GO:0048741	GO:0048813	GO:0051012	GO:0051299	GO:0061572	GO:0070868	GO:0098937	GO:0098957	GO:1904115
HORVU.MOREX.r2.1HG0051130	GO:0004857	GO:0005618	GO:0016787	GO:0030599	GO:0042545	GO:0043086	GO:0045330	GO:0045490
HORVU.MOREX.r2.1HG0051160	GO:0003735	GO:0005622	GO:0005840	GO:0006412
HORVU.MOREX.r2.1HG0051190	GO:0003824	GO:0004553	GO:0005975
HORVU.MOREX.r2.1HG0051240	GO:0003824	GO:0004553	GO:0005975
HORVU.MOREX.r2.1HG0051270	GO:0004055	GO:0005524	GO:0006526
HORVU.MOREX.r2.1HG0051300	GO:0004672	GO:0005524	GO:0005886	GO:0006468	GO:0009506	GO:0016020	GO:0016021	GO:0016301	GO:0016310
HORVU.MOREX.r2.1HG0051340	GO:0005634	GO:0006396	GO:0006397
HORVU.MOREX.r2.1HG0051360	GO:0005524
HORVU.MOREX.r2.1HG0051370	GO:0004672	GO:0004693	GO:0005515	GO:0005524	GO:0005634	GO:0005829	GO:0006468	GO:0007346	GO:0010468	GO:0016301	GO:0016310	GO:0048586	GO:0071472
HORVU.MOREX.r2.1HG0051400	GO:0000166	GO:0003723	GO:0004518	GO:0005634	GO:0006351	GO:0006353	GO:0006355	GO:0006364	GO:0006397	GO:0016787	GO:0046872	GO:0090305
HORVU.MOREX.r2.1HG0051410	GO:0004672	GO:0005524	GO:0006468	GO:0009507	GO:0009536	GO:0009704	GO:0009941	GO:0010006	GO:0016020	GO:0016021	GO:0016301	GO:0016310	GO:0031359	GO:1904216
HORVU.MOREX.r2.1HG0051430	GO:0016740	GO:0016757
HORVU.MOREX.r2.1HG0051440	GO:0016740	GO:0016757
HORVU.MOREX.r2.1HG0051480	GO:0004553	GO:0005975	GO:0008152	GO:0016787	GO:0016798	GO:0033947
HORVU.MOREX.r2.1HG0051490	GO:0005783	GO:0005789	GO:0006621	GO:0015031	GO:0016020	GO:0016021	GO:0046923
HORVU.MOREX.r2.1HG0051580	GO:0004721	GO:0005634	GO:0006470
HORVU.MOREX.r2.1HG0051620	GO:0006629	GO:0016787
HORVU.MOREX.r2.1HG0051640	GO:0004721	GO:0005634	GO:0006470
HORVU.MOREX.r2.1HG0051710	GO:0008152	GO:0016787
HORVU.MOREX.r2.1HG0051740	GO:0016020	GO:0016021	GO:0016740	GO:0016757
HORVU.MOREX.r2.1HG0051750	GO:0005886	GO:0015706	GO:0016020	GO:0016021	GO:0022857	GO:0055085	GO:0080054
HORVU.MOREX.r2.1HG0051800	GO:0005886	GO:0015706	GO:0016020	GO:0016021	GO:0022857	GO:0055085	GO:0080054
HORVU.MOREX.r2.1HG0051840	GO:0008718	GO:0016491	GO:0019478	GO:0055114	GO:0055130
HORVU.MOREX.r2.1HG0051860	GO:0003676
HORVU.MOREX.r2.1HG0051890	GO:0004672	GO:0005524	GO:0006468	GO:0016020	GO:0016021	GO:0016301	GO:0016310
HORVU.MOREX.r2.1HG0051900	GO:0000977	GO:0003677	GO:0003700	GO:0005634	GO:0006351	GO:0006355	GO:0045944	GO:0046983
HORVU.MOREX.r2.1HG0051920	GO:0003747	GO:0005737	GO:0006412	GO:0006415	GO:0016149
HORVU.MOREX.r2.1HG0051930	GO:0003747	GO:0005737	GO:0006412	GO:0006415	GO:0016149
HORVU.MOREX.r2.1HG0051950	GO:0003677	GO:0005634	GO:0006351	GO:0006355
HORVU.MOREX.r2.1HG0051960	GO:0003677	GO:0005634	GO:0006351	GO:0006355
HORVU.MOREX.r2.1HG0052020	GO:0016491	GO:0046872	GO:0055114
HORVU.MOREX.r2.1HG0052160	GO:0005739	GO:0009055	GO:0020037	GO:0022900	GO:0046872	GO:0055114	GO:0070469
HORVU.MOREX.r2.1HG0052220	GO:0005886	GO:0006811	GO:0006813	GO:0008556	GO:0016020	GO:0016021	GO:0030955	GO:0071805	GO:0099132
HORVU.MOREX.r2.1HG0052240	GO:0016788
HORVU.MOREX.r2.1HG0052370	GO:0000166	GO:0002161	GO:0004812	GO:0004823	GO:0005524	GO:0005737	GO:0006412	GO:0006418	GO:0006429	GO:0016874	GO:0106074
HORVU.MOREX.r2.1HG0052420	GO:0005737	GO:0008615	GO:0016491	GO:0042823	GO:0046872	GO:0050570	GO:0051287	GO:0055114
HORVU.MOREX.r2.1HG0052550	GO:0008152	GO:0016740	GO:0016757	GO:0016758
HORVU.MOREX.r2.1HG0052590	GO:0005516	GO:0006952	GO:0009607	GO:0016020	GO:0016021
HORVU.MOREX.r2.1HG0052620	GO:0005092	GO:0005093	GO:0005622	GO:0007264	GO:0015031	GO:0050790
HORVU.MOREX.r2.1HG0052630	GO:0005092	GO:0005093	GO:0005622	GO:0007264	GO:0015031	GO:0050790
HORVU.MOREX.r2.1HG0052750	GO:0004252	GO:0006508	GO:0008233
HORVU.MOREX.r2.1HG0052840	GO:0004553	GO:0004563	GO:0005975	GO:0008152	GO:0016787	GO:0016798	GO:0102148
HORVU.MOREX.r2.1HG0052920	GO:0003746	GO:0005634	GO:0006368	GO:0006414	GO:0070449
HORVU.MOREX.r2.1HG0052940	GO:0000166	GO:0003924	GO:0005200	GO:0005525	GO:0005737	GO:0005856	GO:0005874	GO:0007010	GO:0007017
HORVU.MOREX.r2.1HG0052970	GO:0003690	GO:0006355	GO:0016020
HORVU.MOREX.r2.1HG0053010	GO:0016740
HORVU.MOREX.r2.1HG0053020	GO:0003677	GO:0005634	GO:0006351	GO:0006355
HORVU.MOREX.r2.1HG0053120	GO:0003676	GO:0015074
HORVU.MOREX.r2.1HG0053130	GO:0003676	GO:0015074
HORVU.MOREX.r2.1HG0053180	GO:0004721	GO:0006470	GO:0008138	GO:0009737	GO:0016301	GO:0016310	GO:0016311	GO:0016791	GO:0043622
HORVU.MOREX.r2.1HG0053340	GO:0005216	GO:0005244	GO:0005249	GO:0005267	GO:0006811	GO:0006813	GO:0016020	GO:0016021	GO:0034765	GO:0055085	GO:0071805
HORVU.MOREX.r2.1HG0053400	GO:0006950	GO:0016787
HORVU.MOREX.r2.1HG0053410	GO:0004553	GO:0004565	GO:0005975	GO:0008152	GO:0016787	GO:0016798	GO:0030246
HORVU.MOREX.r2.1HG0053440	GO:0003676	GO:0003723	GO:0031124
HORVU.MOREX.r2.1HG0053570	GO:0016020	GO:0016021	GO:0016740	GO:0016757
HORVU.MOREX.r2.1HG0053580	GO:0016020	GO:0016021
HORVU.MOREX.r2.1HG0053660	GO:0006629	GO:0008970	GO:0016787
HORVU.MOREX.r2.1HG0053790	GO:0004783	GO:0008652	GO:0009337	GO:0016491	GO:0019344	GO:0020037	GO:0046872	GO:0050661	GO:0051536	GO:0051539	GO:0055114	GO:0070814
HORVU.MOREX.r2.1HG0053950	GO:0005216	GO:0005249	GO:0006811	GO:0006813	GO:0016020	GO:0016021	GO:0034220	GO:0055085	GO:0071805
HORVU.MOREX.r2.1HG0054030	GO:0005829	GO:0005886	GO:0006950	GO:0016787
HORVU.MOREX.r2.1HG0054060	GO:0000786	GO:0003677	GO:0005634	GO:0005694	GO:0046982
HORVU.MOREX.r2.1HG0054110	GO:0000166	GO:0004672	GO:0004674	GO:0005524	GO:0006468	GO:0016020	GO:0016021	GO:0016301	GO:0016310	GO:0016740	GO:0048544
HORVU.MOREX.r2.1HG0054120	GO:0003743	GO:0006355	GO:0006413	GO:0017025	GO:0046872	GO:0070897
HORVU.MOREX.r2.1HG0054130	GO:0003743	GO:0006355	GO:0006413	GO:0017025	GO:0046872	GO:0070897
HORVU.MOREX.r2.1HG0054140	GO:0003743	GO:0006355	GO:0006413	GO:0017025	GO:0046872	GO:0070897
HORVU.MOREX.r2.1HG0054150	GO:0003743	GO:0006355	GO:0006413	GO:0017025	GO:0046872	GO:0070897
HORVU.MOREX.r2.1HG0054160	GO:0003955	GO:0010181	GO:0016491	GO:0055114
HORVU.MOREX.r2.1HG0054170	GO:0006811	GO:0006813	GO:0015079	GO:0016020	GO:0016021	GO:0071805
HORVU.MOREX.r2.1HG0054280	GO:0008152	GO:0008168	GO:0016020	GO:0016021	GO:0016740	GO:0032259
HORVU.MOREX.r2.1HG0054310	GO:0003677	GO:0005634	GO:0006511	GO:0007275	GO:0008270	GO:0016874	GO:0046872
HORVU.MOREX.r2.1HG0054330	GO:0009507	GO:0009536	GO:0009941
HORVU.MOREX.r2.1HG0054350	GO:0008152	GO:0016740	GO:0016757	GO:0016758
HORVU.MOREX.r2.1HG0054360	GO:0003676	GO:0008270	GO:0015074
HORVU.MOREX.r2.1HG0054390	GO:0009507	GO:0009536	GO:0009941
HORVU.MOREX.r2.1HG0054400	GO:0009507	GO:0009536	GO:0009941
HORVU.MOREX.r2.1HG0054410	GO:0009507	GO:0009536	GO:0009941
HORVU.MOREX.r2.1HG0054420	GO:0009507	GO:0009536	GO:0009941
HORVU.MOREX.r2.1HG0054450	GO:0000166	GO:0004672	GO:0004674	GO:0005524	GO:0006468	GO:0016020	GO:0016021	GO:0016301	GO:0016310	GO:0016740
HORVU.MOREX.r2.1HG0054590	GO:0004407	GO:0005634	GO:0006325	GO:0006351	GO:0006355	GO:0016575	GO:0016787	GO:0032041	GO:0070932
HORVU.MOREX.r2.1HG0054600	GO:0003824	GO:0005737	GO:0006559	GO:0009698	GO:0009800	GO:0016829	GO:0016841	GO:0045548
HORVU.MOREX.r2.1HG0054680	GO:0005524	GO:0006298	GO:0030983
HORVU.MOREX.r2.1HG0054790	GO:0006811	GO:0006813	GO:0015079	GO:0016020	GO:0016021	GO:0071805
HORVU.MOREX.r2.1HG0054820	GO:0004252	GO:0005777	GO:0006508	GO:0008233	GO:0016485
HORVU.MOREX.r2.1HG0054840	GO:0003824	GO:0004619	GO:0005829	GO:0005886	GO:0006094	GO:0006096	GO:0008152	GO:0016853	GO:0016868	GO:0032991	GO:0042802	GO:0043456	GO:0046538	GO:0051289
HORVU.MOREX.r2.1HG0054850	GO:0003824	GO:0004619	GO:0005829	GO:0005886	GO:0006094	GO:0006096	GO:0008152	GO:0016853	GO:0016868	GO:0032991	GO:0042802	GO:0043456	GO:0046538	GO:0051289
HORVU.MOREX.r2.1HG0054880	GO:0016020	GO:0016021
HORVU.MOREX.r2.1HG0054890	GO:0016020	GO:0016021
HORVU.MOREX.r2.1HG0054910	GO:0016020	GO:0016021
HORVU.MOREX.r2.1HG0054920	GO:0003676	GO:0016020	GO:0016021
HORVU.MOREX.r2.1HG0055100	GO:0003677	GO:0003700	GO:0005634	GO:0006351	GO:0006355	GO:0009409	GO:0009414	GO:0009611	GO:0009625	GO:0009651	GO:0009723	GO:0009733	GO:0009735	GO:0009737	GO:0009751	GO:0009753	GO:0010311	GO:0010337	GO:0010364	GO:0010728	GO:0043565	GO:0044212	GO:0045892	GO:0080027	GO:0080113	GO:0080141	GO:2000068
HORVU.MOREX.r2.1HG0055140	GO:0003677	GO:0003700	GO:0005634	GO:0006351	GO:0006355
HORVU.MOREX.r2.1HG0055160	GO:0005524	GO:0005634	GO:0005694	GO:0051276
HORVU.MOREX.r2.1HG0055180	GO:0000166	GO:0000226	GO:0000278	GO:0000775	GO:0000780	GO:0004672	GO:0004674	GO:0005524	GO:0005634	GO:0005819	GO:0005876	GO:0006468	GO:0007049	GO:0007052	GO:0007059	GO:0016301	GO:0016310	GO:0016572	GO:0032133	GO:0032465	GO:0035174	GO:0035175	GO:0043987	GO:0043988	GO:0044022	GO:0051233
HORVU.MOREX.r2.1HG0055200	GO:0003677	GO:0003700	GO:0005634	GO:0006351	GO:0006355
HORVU.MOREX.r2.1HG0055220	GO:0008150
HORVU.MOREX.r2.1HG0055260	GO:0004618	GO:0005524	GO:0006096	GO:0016301	GO:0016310	GO:0016740
HORVU.MOREX.r2.1HG0055390	GO:0004367	GO:0005975	GO:0006072	GO:0009331	GO:0016491	GO:0016616	GO:0046168	GO:0051287	GO:0055114
HORVU.MOREX.r2.1HG0055410	GO:0000166	GO:0005388	GO:0005516	GO:0005524	GO:0006811	GO:0006816	GO:0016020	GO:0016021	GO:0016787	GO:0070588	GO:0099132
HORVU.MOREX.r2.1HG0055470	GO:0005634	GO:0005829	GO:0009737	GO:0010030	GO:0045892	GO:1903427
HORVU.MOREX.r2.1HG0055620	GO:0004650	GO:0005576	GO:0005975	GO:0008152	GO:0016787	GO:0016798	GO:0071555
HORVU.MOREX.r2.1HG0055640	GO:0004650	GO:0005576	GO:0005975	GO:0008152	GO:0016787	GO:0016798	GO:0071555
HORVU.MOREX.r2.1HG0055660	GO:0008643	GO:0016020	GO:0016021
HORVU.MOREX.r2.1HG0055690	GO:0000977	GO:0003677	GO:0005634	GO:0006351	GO:0006355	GO:0045944	GO:0046983
HORVU.MOREX.r2.1HG0055720	GO:0004869	GO:0010466	GO:0010951	GO:0030414
HORVU.MOREX.r2.1HG0055730	GO:0005634	GO:0046982
HORVU.MOREX.r2.1HG0055790	GO:0005542	GO:0008152	GO:0016740
HORVU.MOREX.r2.1HG0055800	GO:0005634
HORVU.MOREX.r2.1HG0055810	GO:0005634
HORVU.MOREX.r2.1HG0055860	GO:0016020	GO:0016021	GO:0022857	GO:0055085
HORVU.MOREX.r2.1HG0055870	GO:0005634
HORVU.MOREX.r2.1HG0055980	GO:0004672	GO:0005509	GO:0005524	GO:0006468	GO:0016301	GO:0016310
HORVU.MOREX.r2.1HG0056060	GO:0006886	GO:0006888	GO:0015031	GO:0030127
HORVU.MOREX.r2.1HG0056100	GO:0009522	GO:0009536	GO:0009579	GO:0015979	GO:0016020	GO:0016021	GO:0042651
HORVU.MOREX.r2.1HG0056120	GO:0000122	GO:0000183	GO:0000781	GO:0003690	GO:0003697	GO:0003727	GO:0005515	GO:0005634	GO:0005694	GO:0005737	GO:0005816	GO:0005856	GO:0006325	GO:0006338	GO:0006348	GO:0007535	GO:0008168	GO:0008270	GO:0016740	GO:0018024	GO:0030466	GO:0030702	GO:0031618	GO:0031934	GO:0032259	GO:0034507	GO:0034613	GO:0034968	GO:0035064	GO:0043494	GO:0045141	GO:0046872	GO:0046974	GO:0051567	GO:1902368	GO:1990141	GO:1990707
HORVU.MOREX.r2.1HG0056190	GO:0016020	GO:0016021
HORVU.MOREX.r2.1HG0056260	GO:0016740	GO:0016757
HORVU.MOREX.r2.1HG0056300	GO:0000786	GO:0003677	GO:0005634	GO:0005694	GO:0046982
HORVU.MOREX.r2.1HG0056350	GO:0004656	GO:0005506	GO:0016491	GO:0016705	GO:0019511	GO:0031418	GO:0046872	GO:0055114
HORVU.MOREX.r2.1HG0056360	GO:0004656	GO:0005506	GO:0016491	GO:0016705	GO:0019511	GO:0031418	GO:0046872	GO:0055114
HORVU.MOREX.r2.1HG0056420	GO:0003735	GO:0005622	GO:0005840	GO:0006412	GO:0016020	GO:0016021
HORVU.MOREX.r2.1HG0056470	GO:0006855	GO:0010044	GO:0015137	GO:0015238	GO:0015297	GO:0015746	GO:0016020	GO:0016021	GO:0055085
HORVU.MOREX.r2.1HG0056500	GO:0006281	GO:0006974	GO:0046872
HORVU.MOREX.r2.1HG0056630	GO:0005507	GO:0016491	GO:0055114
HORVU.MOREX.r2.1HG0056670	GO:0006812	GO:0015299	GO:0016020	GO:0016021	GO:0055085	GO:1902600
HORVU.MOREX.r2.1HG0056760	GO:0004198	GO:0005622	GO:0006508	GO:0008233	GO:0008234	GO:0016787
HORVU.MOREX.r2.1HG0056910	GO:0008150
HORVU.MOREX.r2.1HG0056940	GO:0005739	GO:0005747	GO:0016020	GO:0016021
HORVU.MOREX.r2.1HG0056960	GO:0003677	GO:0005634	GO:0006351	GO:0006355
HORVU.MOREX.r2.1HG0056980	GO:0016740
HORVU.MOREX.r2.1HG0057040	GO:0016788
HORVU.MOREX.r2.1HG0057050	GO:0000166	GO:0004672	GO:0005524	GO:0006468	GO:0016020	GO:0016021	GO:0016301	GO:0016310
HORVU.MOREX.r2.1HG0057070	GO:0000166	GO:0005524	GO:0016740
HORVU.MOREX.r2.1HG0057120	GO:0004672	GO:0005524	GO:0006468	GO:0016301	GO:0016310
HORVU.MOREX.r2.1HG0057180	GO:0003677	GO:0003700	GO:0005634	GO:0006351	GO:0006355	GO:0043565
HORVU.MOREX.r2.1HG0057310	GO:0005576	GO:0005618	GO:0009664	GO:0016020
HORVU.MOREX.r2.1HG0057490	GO:0004672	GO:0004674	GO:0005524	GO:0006468	GO:0016020	GO:0016021	GO:0016301	GO:0016310	GO:0030246
HORVU.MOREX.r2.1HG0057510	GO:0004617	GO:0006564	GO:0008152	GO:0008652	GO:0016491	GO:0016616	GO:0051287	GO:0055114
HORVU.MOREX.r2.1HG0057530	GO:0000166	GO:0003677	GO:0004386	GO:0005524	GO:0005634	GO:0006260	GO:0006270	GO:0016787	GO:0042555
HORVU.MOREX.r2.1HG0057540	GO:0003735	GO:0005622	GO:0005634	GO:0005840	GO:0006351	GO:0006355	GO:0006357	GO:0006412	GO:0032784
HORVU.MOREX.r2.1HG0057620	GO:0003824	GO:0008483	GO:0016740	GO:0030170
HORVU.MOREX.r2.1HG0057780	GO:0016020	GO:0016021
HORVU.MOREX.r2.1HG0057920	GO:0003676	GO:0008270	GO:0015074	GO:0016020	GO:0016021
HORVU.MOREX.r2.1HG0057950	GO:0005385	GO:0006811	GO:0016020	GO:0016021	GO:0030001	GO:0046873	GO:0055085	GO:0071577
HORVU.MOREX.r2.1HG0058030	GO:0005623	GO:0009055	GO:0015035	GO:0022900	GO:0045454	GO:0055114
HORVU.MOREX.r2.1HG0058080	GO:0016020	GO:0016021
HORVU.MOREX.r2.1HG0058150	GO:0016491	GO:0046872	GO:0051213	GO:0055114
HORVU.MOREX.r2.1HG0058210	GO:0008519	GO:0015696	GO:0016020	GO:0016021	GO:0072488
HORVU.MOREX.r2.1HG0058230	GO:0003983	GO:0006011	GO:0009507	GO:0046506
HORVU.MOREX.r2.1HG0058300	GO:0005524	GO:0006281	GO:0006298	GO:0006974	GO:0016887	GO:0030983	GO:0032300
HORVU.MOREX.r2.1HG0058360	GO:0004497	GO:0005506	GO:0016020	GO:0016491	GO:0016705	GO:0016709	GO:0020037	GO:0044550	GO:0046872	GO:0055114
HORVU.MOREX.r2.1HG0058370	GO:0004175	GO:0004252	GO:0005576	GO:0006508	GO:0008233	GO:0008236	GO:0009279	GO:0009405	GO:0009986	GO:0016020	GO:0016021	GO:0016787	GO:0042597
HORVU.MOREX.r2.1HG0058380	GO:0004175	GO:0004252	GO:0005576	GO:0006508	GO:0008233	GO:0008236	GO:0009279	GO:0009405	GO:0009986	GO:0016020	GO:0016021	GO:0016787	GO:0042597
HORVU.MOREX.r2.1HG0058390	GO:0004175	GO:0004252	GO:0005576	GO:0006508	GO:0008233	GO:0008236	GO:0009279	GO:0009405	GO:0009986	GO:0016020	GO:0016021	GO:0016787	GO:0042597
HORVU.MOREX.r2.1HG0058430	GO:0004672	GO:0005509	GO:0005524	GO:0006468	GO:0016301	GO:0016310
HORVU.MOREX.r2.1HG0058450	GO:0004672	GO:0005524	GO:0006468	GO:0016301	GO:0016310
HORVU.MOREX.r2.1HG0058520	GO:0005886
HORVU.MOREX.r2.1HG0058530	GO:0003824	GO:0006520	GO:0008483	GO:0009058	GO:0016740	GO:0030170
HORVU.MOREX.r2.1HG0058580	GO:0005886
HORVU.MOREX.r2.1HG0058610	GO:0005886
HORVU.MOREX.r2.1HG0058660	GO:0005634
HORVU.MOREX.r2.1HG0058700	GO:0016020	GO:0016021
HORVU.MOREX.r2.1HG0058710	GO:0009055	GO:0022900
HORVU.MOREX.r2.1HG0058880	GO:0004842	GO:0016567	GO:0016740	GO:0016874
HORVU.MOREX.r2.1HG0058890	GO:0005634	GO:0006355	GO:0043565	GO:0046982
HORVU.MOREX.r2.1HG0058910	GO:0016301	GO:0016310
HORVU.MOREX.r2.1HG0058920	GO:0016301	GO:0016310
HORVU.MOREX.r2.1HG0058930	GO:0003676	GO:0015074
HORVU.MOREX.r2.1HG0059020	GO:0005085	GO:0005089
HORVU.MOREX.r2.1HG0059030	GO:0016020	GO:0016021
HORVU.MOREX.r2.1HG0059060	GO:0008195	GO:0016311	GO:0016787
HORVU.MOREX.r2.1HG0059070	GO:0016020	GO:0016021
HORVU.MOREX.r2.1HG0059130	GO:0000786	GO:0003677	GO:0005634	GO:0005694	GO:0046982
HORVU.MOREX.r2.1HG0059170	GO:0003924	GO:0005525
HORVU.MOREX.r2.1HG0059230	GO:0004601	GO:0005509	GO:0016020	GO:0016021	GO:0016491	GO:0050664	GO:0055114	GO:0098869
HORVU.MOREX.r2.1HG0059290	GO:0000166	GO:0005524	GO:0016740
HORVU.MOREX.r2.1HG0059310	GO:0000166	GO:0005524
HORVU.MOREX.r2.1HG0059380	GO:0005975	GO:0006004	GO:0016020	GO:0016021	GO:0016740	GO:0016757
HORVU.MOREX.r2.1HG0059390	GO:0005975	GO:0006004	GO:0016020	GO:0016021	GO:0016740	GO:0016757
HORVU.MOREX.r2.1HG0059440	GO:0000981	GO:0001135	GO:0003677	GO:0005634	GO:0006351	GO:0006355	GO:0006357	GO:0009409	GO:0030154	GO:0043565	GO:0044212	GO:0045893	GO:1901002	GO:1902584
HORVU.MOREX.r2.1HG0059450	GO:0005507	GO:0005576	GO:0016491	GO:0046274	GO:0046872	GO:0048046	GO:0052716	GO:0055114
HORVU.MOREX.r2.1HG0059460	GO:0004222	GO:0005524	GO:0006508	GO:0008233	GO:0008237	GO:0008270	GO:0016020	GO:0016021
HORVU.MOREX.r2.1HG0059500	GO:0005507	GO:0005576	GO:0016491	GO:0046274	GO:0046872	GO:0048046	GO:0052716	GO:0055114
HORVU.MOREX.r2.1HG0059520	GO:0016020	GO:0016021	GO:0016740	GO:0016746	GO:0019706
HORVU.MOREX.r2.1HG0059530	GO:0008152	GO:0016020	GO:0016021	GO:0016740	GO:0016746
HORVU.MOREX.r2.1HG0059540	GO:0000387	GO:0005634	GO:0005737	GO:0005829	GO:0006397	GO:0008380	GO:0032797	GO:0034719
HORVU.MOREX.r2.1HG0059590	GO:0005886	GO:0016020	GO:0016021
HORVU.MOREX.r2.1HG0059620	GO:0016491	GO:0055114
HORVU.MOREX.r2.1HG0059680	GO:0016020	GO:0016021
HORVU.MOREX.r2.1HG0059780	GO:0003677	GO:0005634	GO:0006355
HORVU.MOREX.r2.1HG0059830	GO:0005085	GO:0005089
HORVU.MOREX.r2.1HG0059850	GO:0000811	GO:0005634	GO:0006260
HORVU.MOREX.r2.1HG0059870	GO:0003676	GO:0015074
HORVU.MOREX.r2.1HG0059880	GO:0003676	GO:0015074
HORVU.MOREX.r2.1HG0059890	GO:0003676	GO:0015074
HORVU.MOREX.r2.1HG0059900	GO:0016020	GO:0016021	GO:0016740
HORVU.MOREX.r2.1HG0059960	GO:0005737	GO:0005975	GO:0006004	GO:0006486	GO:0016020	GO:0016021	GO:0016740	GO:0016757
HORVU.MOREX.r2.1HG0060050	GO:0016740	GO:0016747
HORVU.MOREX.r2.1HG0060080	GO:0003677	GO:0005634	GO:0006351	GO:0006355
HORVU.MOREX.r2.1HG0060120	GO:0008152	GO:0009908	GO:0010143	GO:0016020	GO:0016021	GO:0016311	GO:0016740	GO:0016746	GO:0016791	GO:0090447
HORVU.MOREX.r2.1HG0060170	GO:0003723	GO:0003735	GO:0005622	GO:0005840	GO:0006412	GO:0019843	GO:0046872
HORVU.MOREX.r2.1HG0060190	GO:0016020	GO:0016021
HORVU.MOREX.r2.1HG0060210	GO:0016301	GO:0016310	GO:0030246	GO:2001070
HORVU.MOREX.r2.1HG0060220	GO:0004057	GO:0016598	GO:0016740	GO:0016746
HORVU.MOREX.r2.1HG0060230	GO:0003824	GO:0006281	GO:0006284	GO:0051539
HORVU.MOREX.r2.1HG0060260	GO:0000166	GO:0004641	GO:0005524	GO:0005737	GO:0006164	GO:0006189	GO:0016874
HORVU.MOREX.r2.1HG0060430	GO:0003676	GO:0005634
HORVU.MOREX.r2.1HG0060470	GO:0004553	GO:0005975	GO:0008152	GO:0016787	GO:0016798	GO:0042973
HORVU.MOREX.r2.1HG0060570	GO:0003677	GO:0005634	GO:0006351	GO:0006355
HORVU.MOREX.r2.1HG0060620	GO:0005515	GO:0016874	GO:0080147	GO:0080167
HORVU.MOREX.r2.1HG0060710	GO:0071284
HORVU.MOREX.r2.1HG0060720	GO:0003677	GO:0005634	GO:0006355
HORVU.MOREX.r2.1HG0060850	GO:0000786	GO:0003677	GO:0005634	GO:0005694	GO:0046982
HORVU.MOREX.r2.1HG0060940	GO:0000981	GO:0001135	GO:0003677	GO:0005634	GO:0006357	GO:0030154	GO:0043565	GO:0044212
HORVU.MOREX.r2.1HG0060980	GO:0016301	GO:0016310
HORVU.MOREX.r2.1HG0060990	GO:0005886
HORVU.MOREX.r2.1HG0061050	GO:0004044	GO:0006164	GO:0006189	GO:0009113	GO:0009116	GO:0016740	GO:0016757	GO:0046872	GO:0051536
HORVU.MOREX.r2.1HG0061060	GO:0016020	GO:0016021	GO:0022857	GO:0055085
HORVU.MOREX.r2.1HG0061100	GO:0016020	GO:0016021	GO:0022857	GO:0055085
HORVU.MOREX.r2.1HG0061200	GO:0003824	GO:0008483	GO:0009058	GO:0016740	GO:0030170
HORVU.MOREX.r2.1HG0061210	GO:0005509	GO:0005783	GO:0016020	GO:0016021
HORVU.MOREX.r2.1HG0061250	GO:0000166	GO:0004672	GO:0004674	GO:0005524	GO:0006468	GO:0016301	GO:0016310
HORVU.MOREX.r2.1HG0061280	GO:0003676	GO:0003723	GO:0005634	GO:0006397
HORVU.MOREX.r2.1HG0061370	GO:0016020	GO:0016021	GO:0016740	GO:0016746	GO:0019706
HORVU.MOREX.r2.1HG0061420	GO:0003676	GO:0003723	GO:0005634	GO:0006397
HORVU.MOREX.r2.1HG0061440	GO:0016020	GO:0016021
HORVU.MOREX.r2.1HG0061450	GO:0003700	GO:0006355
HORVU.MOREX.r2.1HG0061640	GO:0016020	GO:0016021
HORVU.MOREX.r2.1HG0061800	GO:0005886	GO:0007049	GO:0016020	GO:0051301
HORVU.MOREX.r2.1HG0061820	GO:0003746	GO:0006355	GO:0006414
HORVU.MOREX.r2.1HG0061890	GO:0001964	GO:0003674	GO:0005575	GO:0016020	GO:0016021	GO:0042593
HORVU.MOREX.r2.1HG0061950	GO:0030246
HORVU.MOREX.r2.1HG0062040	GO:0000166	GO:0003824	GO:0003872	GO:0005524	GO:0005737	GO:0006002	GO:0006096	GO:0008152	GO:0016301	GO:0016310	GO:0016740	GO:0046872	GO:0061615
HORVU.MOREX.r2.1HG0062050	GO:0003824	GO:0004222	GO:0006508	GO:0046872
HORVU.MOREX.r2.1HG0062080	GO:0003779	GO:0005856
HORVU.MOREX.r2.1HG0062090	GO:0000166	GO:0005524	GO:0016020	GO:0016021	GO:0016887	GO:0042626	GO:0055085
HORVU.MOREX.r2.1HG0062110	GO:0000166	GO:0005524	GO:0016020	GO:0016021	GO:0016887	GO:0042626	GO:0055085
HORVU.MOREX.r2.1HG0062140	GO:0000166	GO:0001678	GO:0004396	GO:0005524	GO:0005536	GO:0005623	GO:0005975	GO:0006096	GO:0016301	GO:0016310	GO:0016740	GO:0016773	GO:0046835
HORVU.MOREX.r2.1HG0062220	GO:0016788
HORVU.MOREX.r2.1HG0062230	GO:0005618	GO:0005737	GO:0016787	GO:0030599	GO:0042545	GO:0045330	GO:0045490
HORVU.MOREX.r2.1HG0062240	GO:0000166	GO:0004176	GO:0004252	GO:0005524	GO:0005737	GO:0006508	GO:0008233	GO:0008236	GO:0016787	GO:0030163	GO:0043565
HORVU.MOREX.r2.1HG0062250	GO:0000160	GO:0005622	GO:0016491	GO:0032440	GO:0055114
HORVU.MOREX.r2.1HG0062380	GO:0003676	GO:0005634	GO:0005643	GO:0006913	GO:0015031	GO:0031965	GO:0051028
HORVU.MOREX.r2.1HG0062400	GO:0005634	GO:0006260
HORVU.MOREX.r2.1HG0062410	GO:0004576	GO:0006486	GO:0016020	GO:0016021	GO:0016740
HORVU.MOREX.r2.1HG0062420	GO:0000166	GO:0004672	GO:0004674	GO:0005524	GO:0005576	GO:0005886	GO:0006468	GO:0016020	GO:0016021	GO:0016301	GO:0016310	GO:0016740	GO:0019199
HORVU.MOREX.r2.1HG0062430	GO:0003676	GO:0005634	GO:0005643	GO:0006913	GO:0015031	GO:0031965	GO:0051028
HORVU.MOREX.r2.1HG0062500	GO:0016020	GO:0016021
HORVU.MOREX.r2.1HG0062540	GO:0004672	GO:0005524	GO:0006468	GO:0016301	GO:0016310
HORVU.MOREX.r2.1HG0065590	GO:0009536	GO:0009941	GO:0010236	GO:0010355	GO:0010356	GO:0010357	GO:0016020	GO:0016021	GO:0016117	GO:0016740	GO:0016765
HORVU.MOREX.r2.1HG0065720	GO:0003676	GO:0016020	GO:0016021
HORVU.MOREX.r2.1HG0065800	GO:0000122	GO:0000183	GO:0000781	GO:0003690	GO:0003697	GO:0003727	GO:0005515	GO:0005634	GO:0005694	GO:0005737	GO:0005816	GO:0005856	GO:0006325	GO:0006338	GO:0006348	GO:0007535	GO:0008168	GO:0008270	GO:0016740	GO:0018024	GO:0030466	GO:0030702	GO:0031618	GO:0031934	GO:0032259	GO:0034507	GO:0034613	GO:0034968	GO:0035064	GO:0043494	GO:0045141	GO:0046872	GO:0046974	GO:0051567	GO:1902368	GO:1990141	GO:1990707
HORVU.MOREX.r2.1HG0065860	GO:0006281	GO:0006338	GO:0008168	GO:0016740	GO:0032259	GO:0035267	GO:0043967	GO:0043968
HORVU.MOREX.r2.1HG0065900	GO:0016020	GO:0016021
HORVU.MOREX.r2.1HG0065930	GO:0016020	GO:0016021
HORVU.MOREX.r2.1HG0066000	GO:0000272	GO:0003824	GO:0004553	GO:0005975	GO:0008152	GO:0008810	GO:0016787	GO:0016798	GO:0030245
HORVU.MOREX.r2.1HG0066030	GO:0005634	GO:0006334
HORVU.MOREX.r2.1HG0066040	GO:0005743	GO:0016020	GO:0016021	GO:0022857	GO:0055085
HORVU.MOREX.r2.1HG0066210	GO:0003824	GO:0004721	GO:0004722	GO:0006470	GO:0016787	GO:0043169	GO:0046872
HORVU.MOREX.r2.1HG0066320	GO:0003842	GO:0005739	GO:0008152	GO:0008270	GO:0009507	GO:0009651	GO:0010133	GO:0016491	GO:0016620	GO:0050897	GO:0055114	GO:0072593
HORVU.MOREX.r2.1HG0066370	GO:0005741	GO:0055085
HORVU.MOREX.r2.1HG0066380	GO:0005741	GO:0055085
HORVU.MOREX.r2.1HG0066390	GO:0003676	GO:0005840
HORVU.MOREX.r2.1HG0066400	GO:0016020	GO:0016021
HORVU.MOREX.r2.1HG0066420	GO:0005524	GO:0006281	GO:0006298	GO:0006974	GO:0016887	GO:0030983	GO:0032300
HORVU.MOREX.r2.1HG0066450	GO:0016020	GO:0016021
HORVU.MOREX.r2.1HG0066500	GO:0005975	GO:0005988	GO:0005990	GO:0016853	GO:0016861	GO:0019388	GO:0050044
HORVU.MOREX.r2.1HG0066670	GO:0016740	GO:0016757
HORVU.MOREX.r2.1HG0066720	GO:0016740	GO:0016757
HORVU.MOREX.r2.1HG0066750	GO:0005509
HORVU.MOREX.r2.1HG0066810	GO:0003824	GO:0008152	GO:0016491	GO:0016740	GO:0055114
HORVU.MOREX.r2.1HG0066830	GO:0000276	GO:0015078	GO:0015986
HORVU.MOREX.r2.1HG0066860	GO:0004373
HORVU.MOREX.r2.1HG0066870	GO:0005737	GO:0006535	GO:0009001	GO:0016740	GO:0016746
HORVU.MOREX.r2.1HG0066930	GO:0016020	GO:0016021
HORVU.MOREX.r2.1HG0066990	GO:0000166	GO:0001678	GO:0004396	GO:0005524	GO:0005536	GO:0005623	GO:0005975	GO:0006096	GO:0016301	GO:0016310	GO:0016740	GO:0016773	GO:0046835
HORVU.MOREX.r2.1HG0067010	GO:0003824	GO:0005737	GO:0006400	GO:0008033	GO:0016740	GO:0046872	GO:0051536	GO:0051539
HORVU.MOREX.r2.1HG0067020	GO:0016020	GO:0016021
HORVU.MOREX.r2.1HG0067060	GO:0005886	GO:0016020	GO:0016021
HORVU.MOREX.r2.1HG0067120	GO:0005886	GO:0016020	GO:0016021
HORVU.MOREX.r2.1HG0067250	GO:0000166	GO:0003924	GO:0005200	GO:0005525	GO:0005737	GO:0005856	GO:0005874	GO:0007010	GO:0007017
HORVU.MOREX.r2.1HG0067330	GO:0016740	GO:0016747
HORVU.MOREX.r2.1HG0067350	GO:0003887	GO:0005524	GO:0006260	GO:0009360	GO:0071897
HORVU.MOREX.r2.1HG0067360	GO:0016740
HORVU.MOREX.r2.1HG0067400	GO:0003824	GO:0008152
HORVU.MOREX.r2.1HG0067440	GO:0016020	GO:0016021
HORVU.MOREX.r2.1HG0067480	GO:0003677	GO:0003700	GO:0005634	GO:0006351	GO:0006355	GO:0043565
HORVU.MOREX.r2.1HG0067640	GO:0003676	GO:0005198	GO:0008270	GO:0016032	GO:0019012	GO:0019013	GO:0019028	GO:0039660	GO:0039702	GO:0046755	GO:0046872
HORVU.MOREX.r2.1HG0067690	GO:0004601	GO:0005509	GO:0016020	GO:0016021	GO:0016491	GO:0050664	GO:0055114	GO:0098869
HORVU.MOREX.r2.1HG0067710	GO:0008152	GO:0016740	GO:0016757	GO:0016758
HORVU.MOREX.r2.1HG0067760	GO:0003964	GO:0006278
HORVU.MOREX.r2.1HG0067770	GO:0008152	GO:0016740	GO:0016757	GO:0016758
HORVU.MOREX.r2.1HG0067880	GO:0016020	GO:0016021
HORVU.MOREX.r2.1HG0067900	GO:0005783	GO:0005789	GO:0016020	GO:0016021
HORVU.MOREX.r2.1HG0067910	GO:0005783	GO:0005789	GO:0016020	GO:0016021
HORVU.MOREX.r2.1HG0067940	GO:0046872
HORVU.MOREX.r2.1HG0068230	GO:0003677	GO:0003700	GO:0005634	GO:0006351	GO:0006355
HORVU.MOREX.r2.1HG0068260	GO:0000139	GO:0005794	GO:0016740	GO:0016757	GO:0045489	GO:0047262	GO:0071555
HORVU.MOREX.r2.1HG0068360	GO:0003824
HORVU.MOREX.r2.1HG0068370	GO:0000166	GO:0003677	GO:0004386	GO:0005524	GO:0006351	GO:0006355	GO:0016787	GO:0016817
HORVU.MOREX.r2.1HG0068430	GO:0006520	GO:0030170
HORVU.MOREX.r2.1HG0068450	GO:0008168	GO:0016740	GO:0032259
HORVU.MOREX.r2.1HG0068650	GO:0008270	GO:0016020	GO:0016021
HORVU.MOREX.r2.1HG0062580	GO:0003723	GO:0006397	GO:0008033	GO:0008380	GO:0009507	GO:0009536
HORVU.MOREX.r2.1HG0062640	GO:0016020	GO:0016021
HORVU.MOREX.r2.1HG0062710	GO:0003735	GO:0005622	GO:0005840	GO:0006412
HORVU.MOREX.r2.1HG0062830	GO:0000166	GO:0005315	GO:0005524	GO:0005886	GO:0006817	GO:0015415	GO:0016020	GO:0016787	GO:0016887	GO:0035435	GO:0099133
HORVU.MOREX.r2.1HG0062850	GO:0000166	GO:0003746	GO:0003924	GO:0005525	GO:0005622	GO:0006412	GO:0006414	GO:0009507	GO:0009536
HORVU.MOREX.r2.1HG0062930	GO:0003677	GO:0005634	GO:0006351	GO:0006355	GO:0009725	GO:0009734
HORVU.MOREX.r2.1HG0062950	GO:0004497	GO:0005506	GO:0016491	GO:0016705	GO:0020037	GO:0046872	GO:0055114
HORVU.MOREX.r2.1HG0063020	GO:0003677	GO:0005634	GO:0006355
HORVU.MOREX.r2.1HG0063050	GO:0003677	GO:0005634	GO:0006355
HORVU.MOREX.r2.1HG0063080	GO:0004177	GO:0005737	GO:0006508	GO:0008233	GO:0016787
HORVU.MOREX.r2.1HG0063120	GO:0004672	GO:0004683	GO:0005509	GO:0005516	GO:0005524	GO:0005634	GO:0005737	GO:0006468	GO:0009738	GO:0009931	GO:0016301	GO:0016310	GO:0018105	GO:0035556	GO:0046777
HORVU.MOREX.r2.1HG0063130	GO:0031124
HORVU.MOREX.r2.1HG0063170	GO:0005743	GO:0005744	GO:0015031
HORVU.MOREX.r2.1HG0063270	GO:0051087
HORVU.MOREX.r2.1HG0063330	GO:0016874
HORVU.MOREX.r2.1HG0063340	GO:0016874
HORVU.MOREX.r2.1HG0063370	GO:0004672	GO:0005524	GO:0006468	GO:0016020	GO:0016021	GO:0016301	GO:0016310
HORVU.MOREX.r2.1HG0063390	GO:0016020	GO:0016021
HORVU.MOREX.r2.1HG0063490	GO:0003676	GO:0015074
HORVU.MOREX.r2.1HG0063550	GO:0000166	GO:0004672	GO:0004674	GO:0005524	GO:0006468	GO:0016020	GO:0016021	GO:0016301	GO:0016310	GO:0016740	GO:0048544
HORVU.MOREX.r2.1HG0063570	GO:0003674	GO:0005739	GO:0032981
HORVU.MOREX.r2.1HG0063590	GO:0000166	GO:0004672	GO:0004674	GO:0005524	GO:0006468	GO:0016301	GO:0016310	GO:0016740
HORVU.MOREX.r2.1HG0063650	GO:0000166	GO:0004672	GO:0004674	GO:0005524	GO:0006468	GO:0016301	GO:0016310	GO:0016740
HORVU.MOREX.r2.1HG0063740	GO:0003677	GO:0003700	GO:0005634	GO:0006355
HORVU.MOREX.r2.1HG0063760	GO:0009507	GO:0009523	GO:0015979	GO:0016020	GO:0016021
HORVU.MOREX.r2.1HG0063810	GO:0003824	GO:0006520	GO:0016829	GO:0016831	GO:0019752	GO:0030170
HORVU.MOREX.r2.1HG0063890	GO:0003677	GO:0003700	GO:0005634	GO:0006351	GO:0006355
HORVU.MOREX.r2.1HG0063900	GO:0006355	GO:0008270
HORVU.MOREX.r2.1HG0063940	GO:0019867
HORVU.MOREX.r2.1HG0063950	GO:0019867
HORVU.MOREX.r2.1HG0063980	GO:0003743	GO:0005674	GO:0006366	GO:0006367	GO:0006413
HORVU.MOREX.r2.1HG0064000	GO:0003677	GO:0003697
HORVU.MOREX.r2.1HG0064080	GO:0006508	GO:0008233
HORVU.MOREX.r2.1HG0064100	GO:0003677
HORVU.MOREX.r2.1HG0064110	GO:0001522	GO:0003723	GO:0009451	GO:0009982
HORVU.MOREX.r2.1HG0064180	GO:0009507	GO:0009523	GO:0015979	GO:0016020	GO:0016021
HORVU.MOREX.r2.1HG0064230	GO:0016020	GO:0016021	GO:0016579	GO:0016787	GO:0036459
HORVU.MOREX.r2.1HG0064250	GO:0005524	GO:0016301	GO:0016310	GO:0016787
HORVU.MOREX.r2.1HG0064270	GO:0004672	GO:0005524	GO:0006468	GO:0016020	GO:0016021	GO:0016301	GO:0016310
HORVU.MOREX.r2.1HG0064290	GO:0004672	GO:0005524	GO:0006468	GO:0016020	GO:0016021	GO:0016301	GO:0016310
HORVU.MOREX.r2.1HG0064310	GO:0004672	GO:0005524	GO:0006468	GO:0016020	GO:0016021	GO:0016301	GO:0016310
HORVU.MOREX.r2.1HG0064370	GO:0004672	GO:0005524	GO:0006468	GO:0016020	GO:0016021	GO:0016301	GO:0016310
HORVU.MOREX.r2.1HG0064400	GO:0000166	GO:0004812	GO:0004818	GO:0005524	GO:0005737	GO:0006412	GO:0006418	GO:0006424	GO:0016874	GO:0043039
HORVU.MOREX.r2.1HG0064410	GO:0004601	GO:0016020	GO:0016021	GO:0098869
HORVU.MOREX.r2.1HG0064450	GO:0000234	GO:0006656	GO:0008152	GO:0008168	GO:0016740	GO:0032259
HORVU.MOREX.r2.1HG0064460	GO:0005543	GO:0005545	GO:0030136	GO:0030276	GO:0048268
HORVU.MOREX.r2.1HG0064540	GO:0016020	GO:0016021
HORVU.MOREX.r2.1HG0064550	GO:0003677
HORVU.MOREX.r2.1HG0064900	GO:0016788
HORVU.MOREX.r2.1HG0064910	GO:0016020	GO:0016021
HORVU.MOREX.r2.1HG0065020	GO:0003677
HORVU.MOREX.r2.1HG0065060	GO:0004161	GO:0004337	GO:0008299	GO:0016740
HORVU.MOREX.r2.1HG0065070	GO:0004161	GO:0004337	GO:0008299	GO:0016740
HORVU.MOREX.r2.1HG0065090	GO:0004857	GO:0043086
HORVU.MOREX.r2.1HG0065120	GO:0008168	GO:0016740	GO:0032259	GO:0045492
HORVU.MOREX.r2.1HG0065140	GO:0004650	GO:0005576	GO:0005975	GO:0008152	GO:0016787	GO:0016798	GO:0016829	GO:0071555
HORVU.MOREX.r2.1HG0065230	GO:0006629
HORVU.MOREX.r2.1HG0065250	GO:0008289	GO:0016020	GO:0016021
HORVU.MOREX.r2.1HG0065290	GO:0016788
HORVU.MOREX.r2.1HG0065340	GO:0003676	GO:0004386	GO:0005524
HORVU.MOREX.r2.1HG0065460	GO:0003824	GO:0016787
HORVU.MOREX.r2.1HG0065480	GO:0016020	GO:0016021
HORVU.MOREX.r2.1HG0068680	GO:0016020	GO:0016021
HORVU.MOREX.r2.1HG0068690	GO:0003677	GO:0003700	GO:0005634	GO:0006355	GO:0043565
HORVU.MOREX.r2.1HG0068710	GO:0003824	GO:0004630	GO:0005509	GO:0016020	GO:0016042	GO:0016787	GO:0046470	GO:0070290
HORVU.MOREX.r2.1HG0068720	GO:0007165
HORVU.MOREX.r2.1HG0068730	GO:0004721	GO:0006470	GO:0016787
HORVU.MOREX.r2.1HG0068780	GO:0008446	GO:0019673
HORVU.MOREX.r2.1HG0068850	GO:0008270
HORVU.MOREX.r2.1HG0068890	GO:0003677
HORVU.MOREX.r2.1HG0068900	GO:0016020	GO:0016021	GO:0055085
HORVU.MOREX.r2.1HG0068920	GO:0003676	GO:0015074
HORVU.MOREX.r2.1HG0068960	GO:0003676	GO:0008270
HORVU.MOREX.r2.1HG0069000	GO:0005886	GO:0015031	GO:0016020	GO:0016021	GO:0032977
HORVU.MOREX.r2.1HG0069020	GO:0000166	GO:0004797	GO:0005524	GO:0006302	GO:0009157	GO:0010225	GO:0016301	GO:0016310	GO:0016740	GO:0042802	GO:0071897
HORVU.MOREX.r2.1HG0069030	GO:0000244	GO:0000398	GO:0046540
HORVU.MOREX.r2.1HG0069060	GO:0003723
HORVU.MOREX.r2.1HG0069340	GO:0000132	GO:0004871	GO:0005834	GO:0007049	GO:0007165	GO:0009792	GO:0040013	GO:0046662	GO:0051301
HORVU.MOREX.r2.1HG0069350	GO:0008270	GO:0016020	GO:0016021	GO:0046872
HORVU.MOREX.r2.1HG0069360	GO:0005623	GO:0016020	GO:0016021	GO:0016491	GO:0016972	GO:0045454	GO:0055114
HORVU.MOREX.r2.1HG0069390	GO:0008270
HORVU.MOREX.r2.1HG0069410	GO:0003824	GO:0005737	GO:0006400	GO:0008033	GO:0016740	GO:0046872	GO:0051536	GO:0051539
HORVU.MOREX.r2.1HG0069440	GO:0000226	GO:0008017
HORVU.MOREX.r2.1HG0069450	GO:0000166	GO:0000275	GO:0005524	GO:0006754	GO:0015986	GO:0016887	GO:0045261	GO:0046034	GO:0046933	GO:0099132	GO:1902600
HORVU.MOREX.r2.1HG0069470	GO:0000166	GO:0000275	GO:0005524	GO:0006754	GO:0015986	GO:0016887	GO:0045261	GO:0046034	GO:0046933	GO:0099132	GO:1902600
HORVU.MOREX.r2.1HG0069610	GO:0016020	GO:0016021
HORVU.MOREX.r2.1HG0069640	GO:0016020	GO:0016021	GO:0055085
HORVU.MOREX.r2.1HG0069670	GO:0005484	GO:0005622	GO:0006886	GO:0016020	GO:0016021	GO:0061025
HORVU.MOREX.r2.1HG0069750	GO:0043531
HORVU.MOREX.r2.1HG0069760	GO:0005634	GO:0006333
HORVU.MOREX.r2.1HG0069800	GO:0006855	GO:0015238	GO:0015297	GO:0016020	GO:0016021	GO:0055085
HORVU.MOREX.r2.1HG0069810	GO:0005886	GO:0006952	GO:0007165	GO:0043531
HORVU.MOREX.r2.1HG0069880	GO:0006659	GO:0016020	GO:0016021	GO:0016740
HORVU.MOREX.r2.1HG0069890	GO:0016020	GO:0016021
HORVU.MOREX.r2.1HG0069990	GO:0000166	GO:0003677	GO:0004518	GO:0005524	GO:0005737	GO:0006281	GO:0006289	GO:0006974	GO:0009380	GO:0009432	GO:0016787	GO:0016887	GO:0090305
HORVU.MOREX.r2.1HG0070010	GO:0006855	GO:0015238	GO:0015297	GO:0016020	GO:0016021	GO:0055085
HORVU.MOREX.r2.1HG0070020	GO:0000166	GO:0004066	GO:0005524	GO:0006529	GO:0006541	GO:0008652
HORVU.MOREX.r2.1HG0070040	GO:0000159	GO:0007165	GO:0019888	GO:0043666
HORVU.MOREX.r2.1HG0070060	GO:0009055	GO:0022900	GO:0051536
HORVU.MOREX.r2.1HG0070120	GO:0000166	GO:0003678	GO:0004386	GO:0005524	GO:0005634	GO:0005730	GO:0005829	GO:0006351	GO:0006355	GO:0009507	GO:0016787	GO:0031011	GO:0032508	GO:0035267	GO:0043141	GO:0048507	GO:0097255	GO:2000072
HORVU.MOREX.r2.1HG0070130	GO:0003735	GO:0005622	GO:0005840	GO:0006412
HORVU.MOREX.r2.1HG0070250	GO:0005634	GO:0006260
HORVU.MOREX.r2.1HG0070350	GO:0004144	GO:0016740	GO:0016746	GO:0045017
HORVU.MOREX.r2.1HG0070360	GO:0016020	GO:0016021	GO:0055114
HORVU.MOREX.r2.1HG0070390	GO:0003880	GO:0005829	GO:0006481	GO:0008033	GO:0008168	GO:0008175	GO:0008757	GO:0016740	GO:0030488	GO:0031591	GO:0032259
HORVU.MOREX.r2.1HG0070470	GO:0005215	GO:0016020	GO:0016021
HORVU.MOREX.r2.1HG0070500	GO:0008375	GO:0016020	GO:0016021	GO:0016740	GO:0016757
HORVU.MOREX.r2.1HG0070560	GO:0008375	GO:0016020	GO:0016021	GO:0016740	GO:0016757
HORVU.MOREX.r2.1HG0070610	GO:0000373	GO:0003677	GO:0003964	GO:0004518	GO:0004519	GO:0005739	GO:0006278	GO:0006314	GO:0016740	GO:0016779	GO:0016787	GO:0046872	GO:0090305	GO:0090615
HORVU.MOREX.r2.1HG0070680	GO:0003676	GO:0008270	GO:0015074
HORVU.MOREX.r2.1HG0070690	GO:0005774	GO:0009506	GO:0043248
HORVU.MOREX.r2.1HG0070710	GO:0003676	GO:0015074
HORVU.MOREX.r2.1HG0070810	GO:0003676	GO:0004523	GO:0090502
HORVU.MOREX.r2.1HG0070820	GO:0003723	GO:0003735	GO:0005622	GO:0005840	GO:0006412
HORVU.MOREX.r2.1HG0070850	GO:0016491	GO:0055114
HORVU.MOREX.r2.1HG0070870	GO:0000814	GO:0032266	GO:0032509	GO:0043130
HORVU.MOREX.r2.1HG0070950	GO:0003723	GO:0003735	GO:0005840	GO:0006412	GO:0015934
HORVU.MOREX.r2.1HG0070990	GO:0003735	GO:0005622	GO:0005840	GO:0006412
HORVU.MOREX.r2.1HG0071050	GO:0004842	GO:0016567
HORVU.MOREX.r2.1HG0071090	GO:0004842	GO:0016567
HORVU.MOREX.r2.1HG0071140	GO:0005634	GO:0006351	GO:0006355	GO:0009734
HORVU.MOREX.r2.1HG0071250	GO:0003677	GO:0005634	GO:0006351	GO:0006355	GO:0009725	GO:0009734
HORVU.MOREX.r2.1HG0071380	GO:0009522	GO:0009538	GO:0015979
HORVU.MOREX.r2.1HG0071390	GO:0009522	GO:0009538	GO:0015979
HORVU.MOREX.r2.1HG0071520	GO:0005085	GO:0005089
HORVU.MOREX.r2.1HG0071590	GO:0000166	GO:0004672	GO:0004674	GO:0005524	GO:0006468	GO:0016301	GO:0016310
HORVU.MOREX.r2.1HG0071620	GO:0000166	GO:0005524	GO:0016740
HORVU.MOREX.r2.1HG0071640	GO:0009416	GO:0009685	GO:0016491	GO:0045487	GO:0045543	GO:0046872	GO:0052634	GO:0055114
HORVU.MOREX.r2.1HG0071740	GO:0003993	GO:0016311	GO:0016787	GO:0046872
HORVU.MOREX.r2.1HG0071770	GO:0000166	GO:0003677	GO:0003916	GO:0003918	GO:0005524	GO:0006265	GO:0016853	GO:0061505
HORVU.MOREX.r2.1HG0071830	GO:0003676	GO:0004190	GO:0005198	GO:0006508	GO:0008233	GO:0008270	GO:0016032	GO:0016787	GO:0019012	GO:0019013	GO:0019028	GO:0039657	GO:0046872
HORVU.MOREX.r2.1HG0071840	GO:0004497	GO:0005506	GO:0016020	GO:0016491	GO:0016705	GO:0016709	GO:0020037	GO:0044550	GO:0046872	GO:0055114
HORVU.MOREX.r2.1HG0071920	GO:0000166	GO:0000287	GO:0003824	GO:0004357	GO:0005524	GO:0005829	GO:0006534	GO:0006536	GO:0006749	GO:0006750	GO:0006979	GO:0007568	GO:0007584	GO:0008637	GO:0009408	GO:0009410	GO:0009725	GO:0014823	GO:0016595	GO:0016874	GO:0017109	GO:0019852	GO:0031397	GO:0032436	GO:0032869	GO:0035729	GO:0043066	GO:0043524	GO:0043531	GO:0044344	GO:0044752	GO:0045454	GO:0045892	GO:0046685	GO:0046686	GO:0046982	GO:0050662	GO:0050880	GO:0051409	GO:0051900	GO:0070555	GO:0071260	GO:0071333	GO:0071372	GO:0097069	GO:2000490	GO:2001237
HORVU.MOREX.r2.1HG0071930	GO:0000166	GO:0000287	GO:0003824	GO:0004357	GO:0005524	GO:0005829	GO:0006534	GO:0006536	GO:0006749	GO:0006750	GO:0006979	GO:0007568	GO:0007584	GO:0008637	GO:0009408	GO:0009410	GO:0009725	GO:0014823	GO:0016595	GO:0016874	GO:0017109	GO:0019852	GO:0031397	GO:0032436	GO:0032869	GO:0035729	GO:0043066	GO:0043524	GO:0043531	GO:0044344	GO:0044752	GO:0045454	GO:0045892	GO:0046685	GO:0046686	GO:0046982	GO:0050662	GO:0050880	GO:0051409	GO:0051900	GO:0070555	GO:0071260	GO:0071333	GO:0071372	GO:0097069	GO:2000490	GO:2001237
HORVU.MOREX.r2.1HG0071960	GO:0004497	GO:0005506	GO:0016020	GO:0016491	GO:0016705	GO:0016709	GO:0020037	GO:0044550	GO:0046872	GO:0055114
HORVU.MOREX.r2.1HG0071970	GO:0004497	GO:0005506	GO:0016020	GO:0016491	GO:0016705	GO:0016709	GO:0020037	GO:0044550	GO:0046872	GO:0055114
HORVU.MOREX.r2.1HG0072050	GO:0003677	GO:0005634	GO:0006351	GO:0006355
HORVU.MOREX.r2.1HG0072140	GO:0000166	GO:0003924	GO:0005525	GO:0016020
HORVU.MOREX.r2.1HG0078230	GO:0001522	GO:0003723	GO:0008033	GO:0009451	GO:0009982	GO:0016853
HORVU.MOREX.r2.1HG0078290	GO:0005524
HORVU.MOREX.r2.1HG0078310	GO:0004222	GO:0005524	GO:0006508	GO:0008233	GO:0008237	GO:0016020
HORVU.MOREX.r2.1HG0078320	GO:0004222	GO:0005524	GO:0006508	GO:0008233	GO:0008237	GO:0016020
HORVU.MOREX.r2.1HG0078340	GO:0003676
HORVU.MOREX.r2.1HG0078370	GO:0008168	GO:0016740	GO:0032259
HORVU.MOREX.r2.1HG0078410	GO:0003676	GO:0004386	GO:0005524
HORVU.MOREX.r2.1HG0078420	GO:0004089	GO:0008270	GO:0046872
HORVU.MOREX.r2.1HG0078430	GO:0006468	GO:0016740	GO:0016905
HORVU.MOREX.r2.1HG0078440	GO:0000398	GO:0003723	GO:0005688	GO:0046540	GO:0071011
HORVU.MOREX.r2.1HG0078540	GO:0005634
HORVU.MOREX.r2.1HG0078550	GO:0000166	GO:0004550	GO:0005524	GO:0006165	GO:0006183	GO:0006228	GO:0006241	GO:0016301	GO:0016310	GO:0016740
HORVU.MOREX.r2.1HG0078570	GO:0005634
HORVU.MOREX.r2.1HG0078590	GO:0004672	GO:0005524	GO:0006468	GO:0010075	GO:0016020	GO:0016021	GO:0048437
HORVU.MOREX.r2.1HG0078630	GO:0000724	GO:0006281	GO:0007062	GO:0009506	GO:0030915
HORVU.MOREX.r2.1HG0078660	GO:0016020	GO:0016021
HORVU.MOREX.r2.1HG0078680	GO:0046872
HORVU.MOREX.r2.1HG0078720	GO:0003676	GO:0008270
HORVU.MOREX.r2.1HG0078740	GO:0005094	GO:0005737	GO:0050790
HORVU.MOREX.r2.1HG0078760	GO:0005739	GO:0005840
HORVU.MOREX.r2.1HG0078770	GO:0000786	GO:0003677	GO:0005634	GO:0005694	GO:0006334
HORVU.MOREX.r2.1HG0072210	GO:0003677	GO:0005634	GO:0006351	GO:0006355	GO:0009725	GO:0009734
HORVU.MOREX.r2.1HG0072300	GO:0000724	GO:0008270	GO:0016874	GO:0016925	GO:0019789	GO:0030915
HORVU.MOREX.r2.1HG0072320	GO:0005886	GO:0009834	GO:0016020	GO:0016021
HORVU.MOREX.r2.1HG0072410	GO:0003735	GO:0005840	GO:0006412
HORVU.MOREX.r2.1HG0072450	GO:0000398	GO:0003676	GO:0003723	GO:0046872	GO:0089701
HORVU.MOREX.r2.1HG0072460	GO:0000398	GO:0003676	GO:0003723	GO:0046872	GO:0089701
HORVU.MOREX.r2.1HG0072490	GO:0004518	GO:0004519	GO:0004520	GO:0005634	GO:0006281	GO:0006310	GO:0006974	GO:0016787	GO:0017108	GO:0033557	GO:0090305
HORVU.MOREX.r2.1HG0072510	GO:0006952
HORVU.MOREX.r2.1HG0072630	GO:0003924	GO:0005525
HORVU.MOREX.r2.1HG0072660	GO:0006952
HORVU.MOREX.r2.1HG0072780	GO:0005840	GO:0016020	GO:0016021
HORVU.MOREX.r2.1HG0072890	GO:0000786	GO:0003677	GO:0005634	GO:0005694	GO:0046982
HORVU.MOREX.r2.1HG0073000	GO:0003677	GO:0003700	GO:0005634	GO:0006351	GO:0006355	GO:0043565
HORVU.MOREX.r2.1HG0073030	GO:0000166	GO:0004672	GO:0004674	GO:0005524	GO:0006468	GO:0016020	GO:0016021	GO:0016301	GO:0016310	GO:0016740
HORVU.MOREX.r2.1HG0073120	GO:0008168	GO:0008171	GO:0009809	GO:0016740	GO:0017096	GO:0030187	GO:0030744	GO:0032259	GO:0046983	GO:0051555
HORVU.MOREX.r2.1HG0073140	GO:0000056	GO:0000166	GO:0005524	GO:0005634	GO:0005737	GO:0016887	GO:0042254	GO:0042624
HORVU.MOREX.r2.1HG0073180	GO:0000165	GO:0000166	GO:0004672	GO:0004674	GO:0004707	GO:0005524	GO:0005622	GO:0006468	GO:0016301	GO:0016310	GO:0016740
HORVU.MOREX.r2.1HG0073220	GO:0005840	GO:0006364	GO:0009507	GO:0043022
HORVU.MOREX.r2.1HG0073240	GO:0001104	GO:0005634	GO:0006351	GO:0006355	GO:0006357	GO:0016592
HORVU.MOREX.r2.1HG0073280	GO:0004190	GO:0006508
HORVU.MOREX.r2.1HG0073350	GO:0005737	GO:0006364	GO:0008168	GO:0008990	GO:0016740	GO:0031167	GO:0032259
HORVU.MOREX.r2.1HG0073380	GO:0001732	GO:0002183	GO:0002191	GO:0003723	GO:0003743	GO:0005737	GO:0005852	GO:0006412	GO:0006413	GO:0016282	GO:0033290	GO:0098808
HORVU.MOREX.r2.1HG0073390	GO:0001732	GO:0002183	GO:0002191	GO:0003723	GO:0003743	GO:0005737	GO:0005852	GO:0006412	GO:0006413	GO:0016282	GO:0033290	GO:0098808
HORVU.MOREX.r2.1HG0073410	GO:0016020	GO:0016021
HORVU.MOREX.r2.1HG0073610	GO:0016301	GO:0016310
HORVU.MOREX.r2.1HG0073630	GO:0016301	GO:0016310
HORVU.MOREX.r2.1HG0073640	GO:0004190	GO:0006508	GO:0006629	GO:0008233	GO:0016787
HORVU.MOREX.r2.1HG0073660	GO:0004252	GO:0006508	GO:0008233	GO:0008236	GO:0016787
HORVU.MOREX.r2.1HG0073700	GO:0003677	GO:0003700	GO:0005634	GO:0006351	GO:0006355	GO:0043565
HORVU.MOREX.r2.1HG0073710	GO:0000166	GO:0003723	GO:0005525	GO:0005622
HORVU.MOREX.r2.1HG0073720	GO:0001510	GO:0008168	GO:0016740	GO:0032259
HORVU.MOREX.r2.1HG0073770	GO:0003677	GO:0005634
HORVU.MOREX.r2.1HG0074110	GO:0009966
HORVU.MOREX.r2.1HG0074140	GO:0004252	GO:0006508	GO:0008233
HORVU.MOREX.r2.1HG0074190	GO:0004252	GO:0006508	GO:0008233
HORVU.MOREX.r2.1HG0074220	GO:0043531
HORVU.MOREX.r2.1HG0074230	GO:0043531
HORVU.MOREX.r2.1HG0074260	GO:0043531
HORVU.MOREX.r2.1HG0074270	GO:0043531
HORVU.MOREX.r2.1HG0074280	GO:0016740
HORVU.MOREX.r2.1HG0074300	GO:0003824	GO:0005975	GO:0016853	GO:0030246	GO:0047938
HORVU.MOREX.r2.1HG0074340	GO:0004672	GO:0005524	GO:0006468	GO:0016874
HORVU.MOREX.r2.1HG0074360	GO:0003676	GO:0008270
HORVU.MOREX.r2.1HG0074540	GO:0006400	GO:0008033	GO:0008168	GO:0008176	GO:0016740	GO:0032259	GO:0106004
HORVU.MOREX.r2.1HG0074590	GO:0004842	GO:0016567
HORVU.MOREX.r2.1HG0074600	GO:0003676	GO:0008270	GO:0015074	GO:0030246
HORVU.MOREX.r2.1HG0074610	GO:0003824	GO:0004721	GO:0004722	GO:0006470	GO:0016787	GO:0043169	GO:0046872
HORVU.MOREX.r2.1HG0074650	GO:0008270
HORVU.MOREX.r2.1HG0074710	GO:0004455	GO:0008652	GO:0009082	GO:0009097	GO:0009099	GO:0016491	GO:0046872	GO:0050661	GO:0055114
HORVU.MOREX.r2.1HG0074740	GO:0004842	GO:0016567
HORVU.MOREX.r2.1HG0074760	GO:0006629	GO:0008970	GO:0016787
HORVU.MOREX.r2.1HG0074770	GO:0008146	GO:0016740
HORVU.MOREX.r2.1HG0074830	GO:0006629	GO:0008970	GO:0016787
HORVU.MOREX.r2.1HG0074840	GO:0003824	GO:0005975	GO:0006099	GO:0006108	GO:0016491	GO:0016615	GO:0016616	GO:0019752	GO:0030060	GO:0055114
HORVU.MOREX.r2.1HG0074870	GO:0003899	GO:0032774
HORVU.MOREX.r2.1HG0074900	GO:0004040	GO:0016020	GO:0016021	GO:0016740
HORVU.MOREX.r2.1HG0074910	GO:0006351	GO:0006355
HORVU.MOREX.r2.1HG0074920	GO:0000502	GO:0004175	GO:0004298	GO:0005634	GO:0005737	GO:0005839	GO:0006508	GO:0008233	GO:0016787	GO:0051603
HORVU.MOREX.r2.1HG0074930	GO:0003676	GO:0008270	GO:0015074	GO:0016020	GO:0016021
HORVU.MOREX.r2.1HG0074950	GO:0046872
HORVU.MOREX.r2.1HG0074970	GO:0046872
HORVU.MOREX.r2.1HG0075040	GO:0003674
HORVU.MOREX.r2.1HG0075060	GO:0012511	GO:0016020	GO:0016021
HORVU.MOREX.r2.1HG0075070	GO:0012511	GO:0016020	GO:0016021
HORVU.MOREX.r2.1HG0075160	GO:0000165	GO:0000166	GO:0004672	GO:0004674	GO:0004707	GO:0005524	GO:0005622	GO:0006468	GO:0016301	GO:0016310	GO:0016740
HORVU.MOREX.r2.1HG0075180	GO:0000166	GO:0003676	GO:0004386	GO:0005524	GO:0016787
HORVU.MOREX.r2.1HG0075250	GO:0004497	GO:0004499	GO:0016491	GO:0050660	GO:0050661	GO:0055114
HORVU.MOREX.r2.1HG0075290	GO:0000166	GO:0005524	GO:0005737	GO:0006508	GO:0008233	GO:0016787	GO:0030163
HORVU.MOREX.r2.1HG0075390	GO:0016788
HORVU.MOREX.r2.1HG0075530	GO:0003676	GO:0003723	GO:0046872
HORVU.MOREX.r2.1HG0075590	GO:0003854	GO:0006694	GO:0016491	GO:0016616	GO:0055114
HORVU.MOREX.r2.1HG0075640	GO:0003824	GO:0006281	GO:0006284
HORVU.MOREX.r2.1HG0075650	GO:0003824	GO:0008152	GO:0016020	GO:0016021	GO:0016874
HORVU.MOREX.r2.1HG0075660	GO:0003677
HORVU.MOREX.r2.1HG0075740	GO:0005680	GO:0007049	GO:0031145	GO:0051301
HORVU.MOREX.r2.1HG0075750	GO:0005680	GO:0007049	GO:0031145	GO:0051301
HORVU.MOREX.r2.1HG0075790	GO:0000228
HORVU.MOREX.r2.1HG0075820	GO:0004605	GO:0016740	GO:0016779	GO:0032049
HORVU.MOREX.r2.1HG0075830	GO:0016301	GO:0016310
HORVU.MOREX.r2.1HG0075880	GO:0003677	GO:0005634
HORVU.MOREX.r2.1HG0075910	GO:0016020	GO:0016021
HORVU.MOREX.r2.1HG0075930	GO:0000165	GO:0000166	GO:0004672	GO:0004674	GO:0004707	GO:0005524	GO:0005622	GO:0006468	GO:0016301	GO:0016310	GO:0016740
HORVU.MOREX.r2.1HG0075960	GO:0004601	GO:0005509	GO:0016020	GO:0016021	GO:0016174	GO:0016491	GO:0050664	GO:0055114	GO:0098869
HORVU.MOREX.r2.1HG0076110	GO:0005742	GO:0030150
HORVU.MOREX.r2.1HG0076150	GO:0000139	GO:0005794	GO:0016740	GO:0016757	GO:0071555
HORVU.MOREX.r2.1HG0076180	GO:0016020	GO:0016021	GO:0035091
HORVU.MOREX.r2.1HG0076220	GO:0004672	GO:0005524	GO:0006468	GO:0016020	GO:0016021	GO:0016301	GO:0016310
HORVU.MOREX.r2.1HG0076360	GO:0000166	GO:0004176	GO:0004222	GO:0005524	GO:0006508	GO:0008233	GO:0008237	GO:0009579	GO:0010205	GO:0010206	GO:0010304	GO:0016020	GO:0016021	GO:0016787	GO:0042651	GO:0046872
HORVU.MOREX.r2.1HG0076460	GO:0005623	GO:0006873	GO:0008308	GO:0015698	GO:0016020	GO:0016021	GO:0055085
HORVU.MOREX.r2.1HG0076490	GO:0005623	GO:0006873	GO:0008308	GO:0015698	GO:0016020	GO:0016021	GO:0055085
HORVU.MOREX.r2.1HG0076500	GO:0004672	GO:0005509	GO:0005524	GO:0006468	GO:0016301	GO:0016310
HORVU.MOREX.r2.1HG0076570	GO:0016020	GO:0016021	GO:0055085
HORVU.MOREX.r2.1HG0076600	GO:0000578	GO:0007275	GO:0010098
HORVU.MOREX.r2.1HG0076630	GO:0003333	GO:0015171	GO:0016020	GO:0016021
HORVU.MOREX.r2.1HG0076730	GO:0000127	GO:0001002	GO:0001003	GO:0003674	GO:0006359	GO:0006384	GO:0008150	GO:0009304	GO:0042791
HORVU.MOREX.r2.1HG0076820	GO:0003700	GO:0005739	GO:0006352	GO:0006355	GO:0009553	GO:0009658	GO:0010114	GO:0010207	GO:0010218	GO:0016987	GO:0045893	GO:0071472	GO:0071483	GO:2000142	GO:2001141
HORVU.MOREX.r2.1HG0076840	GO:0008270
HORVU.MOREX.r2.1HG0076850	GO:0008270
HORVU.MOREX.r2.1HG0076860	GO:0000166	GO:0003883	GO:0005524	GO:0006221	GO:0006241	GO:0006541	GO:0016874	GO:0044210
HORVU.MOREX.r2.1HG0076870	GO:0008168	GO:0016279	GO:0016740	GO:0018026	GO:0030785	GO:0032259
HORVU.MOREX.r2.1HG0076880	GO:0005618	GO:0016787	GO:0030599	GO:0042545	GO:0045330	GO:0045490
HORVU.MOREX.r2.1HG0076890	GO:0008168	GO:0016279	GO:0016740	GO:0018026	GO:0030785	GO:0032259
HORVU.MOREX.r2.1HG0077060	GO:0005524	GO:0005634	GO:0005694	GO:0051276
HORVU.MOREX.r2.1HG0077150	GO:0003723	GO:0033897	GO:0090502
HORVU.MOREX.r2.1HG0077160	GO:0003723	GO:0033897	GO:0090502
HORVU.MOREX.r2.1HG0077200	GO:0000166	GO:0004222	GO:0005524	GO:0005886	GO:0006508	GO:0008233	GO:0008237	GO:0016020	GO:0016021	GO:0016787	GO:0046872
HORVU.MOREX.r2.1HG0077250	GO:0008270	GO:0016020	GO:0016021	GO:0016874	GO:0046872
HORVU.MOREX.r2.1HG0077290	GO:0008270	GO:0016020	GO:0016021	GO:0016874	GO:0046872
HORVU.MOREX.r2.1HG0077300	GO:0001510	GO:0008168	GO:0009452
HORVU.MOREX.r2.1HG0077340	GO:0005983	GO:0006470	GO:0008138	GO:0016311
HORVU.MOREX.r2.1HG0077380	GO:0004672	GO:0005524	GO:0006468	GO:0016020	GO:0016021	GO:0016301	GO:0016310	GO:0030246
HORVU.MOREX.r2.1HG0077390	GO:0004672	GO:0005524	GO:0006468	GO:0016020	GO:0016021	GO:0016301	GO:0016310	GO:0030246
HORVU.MOREX.r2.1HG0077400	GO:0003677	GO:0003700	GO:0006351	GO:0006352	GO:0006355	GO:0009507	GO:0009536	GO:0016987	GO:2000142
HORVU.MOREX.r2.1HG0077440	GO:0000723	GO:0000781	GO:0003697	GO:0006457	GO:0009408	GO:0010521	GO:0019827	GO:0044183	GO:0048367	GO:0051974	GO:1990879
HORVU.MOREX.r2.1HG0077450	GO:0000723	GO:0000781	GO:0003697	GO:0006457	GO:0009408	GO:0010521	GO:0019827	GO:0044183	GO:0048367	GO:0051974	GO:1990879
HORVU.MOREX.r2.1HG0077460	GO:0004672	GO:0004675	GO:0005524	GO:0005886	GO:0006468	GO:0007166	GO:0007178	GO:0016301	GO:0016310
HORVU.MOREX.r2.1HG0077480	GO:0000166	GO:0003824	GO:0004775	GO:0005524	GO:0006099	GO:0008152	GO:0016874	GO:0046872
HORVU.MOREX.r2.1HG0077640	GO:0002376	GO:0002474	GO:0005102	GO:0005886	GO:0016020	GO:0016021	GO:0042605	GO:0042612
HORVU.MOREX.r2.1HG0077690	GO:0006511	GO:0016020	GO:0016021	GO:0016579	GO:0016787	GO:0036459
HORVU.MOREX.r2.1HG0077880	GO:0016702	GO:0051213	GO:0055114
HORVU.MOREX.r2.1HG0077910	GO:0003676	GO:0003684	GO:0005634	GO:0006281
HORVU.MOREX.r2.1HG0077920	GO:0003676	GO:0003684	GO:0005634	GO:0006281
HORVU.MOREX.r2.1HG0078000	GO:0000287	GO:0003824	GO:0004743	GO:0006096	GO:0016301	GO:0016310	GO:0016740	GO:0030955
HORVU.MOREX.r2.1HG0078030	GO:0000398	GO:0003723	GO:0005634	GO:0005681	GO:0005737	GO:0006397	GO:0008380	GO:0071006	GO:0071013
HORVU.MOREX.r2.1HG0078080	GO:0003743	GO:0003924	GO:0005525	GO:0006413
HORVU.MOREX.r2.1HG0078130	GO:0003677	GO:0004386
HORVU.MOREX.r2.1HG0078140	GO:0016020	GO:0016021
HORVU.MOREX.r2.2HG0078850	GO:0000166	GO:0004550	GO:0005524	GO:0006165	GO:0006183	GO:0006228	GO:0006241	GO:0016301	GO:0016310	GO:0016740
HORVU.MOREX.r2.2HG0078990	GO:0000398	GO:0003723	GO:0005688	GO:0046540	GO:0071011
HORVU.MOREX.r2.2HG0079040	GO:0016491	GO:0055114
HORVU.MOREX.r2.2HG0079050	GO:0003824	GO:0004721	GO:0004722	GO:0006470	GO:0016787	GO:0043169	GO:0046872
HORVU.MOREX.r2.2HG0079070	GO:0005634	GO:0006355	GO:0031490
HORVU.MOREX.r2.2HG0079130	GO:0004497	GO:0005506	GO:0016020	GO:0016021	GO:0016491	GO:0016705	GO:0020037	GO:0046872	GO:0055114
HORVU.MOREX.r2.2HG0079190	GO:0043531
HORVU.MOREX.r2.2HG0079220	GO:0005634	GO:0008033	GO:0008168	GO:0016740	GO:0030488	GO:0031515	GO:0032259
HORVU.MOREX.r2.2HG0079230	GO:0003676	GO:0046872
HORVU.MOREX.r2.2HG0079240	GO:0003676
HORVU.MOREX.r2.2HG0079500	GO:0000166	GO:0004672	GO:0005524	GO:0006468	GO:0016020	GO:0016021	GO:0016301	GO:0016310
HORVU.MOREX.r2.2HG0079540	GO:0000166	GO:0004672	GO:0005524	GO:0006468	GO:0016020	GO:0016021	GO:0016301	GO:0016310
HORVU.MOREX.r2.2HG0079560	GO:0008289	GO:0016020	GO:0016021
HORVU.MOREX.r2.2HG0079570	GO:0003723
HORVU.MOREX.r2.2HG0079600	GO:0000166	GO:0005524	GO:0016020	GO:0016021	GO:0016887	GO:0042626	GO:0055085
HORVU.MOREX.r2.2HG0079620	GO:0000166	GO:0005524	GO:0005737	GO:0006508	GO:0009376	GO:0016887	GO:0070011
HORVU.MOREX.r2.2HG0079740	GO:0016020	GO:0016021	GO:0022857	GO:0055085
HORVU.MOREX.r2.2HG0079750	GO:0005737	GO:0005938	GO:0042995	GO:0043197
HORVU.MOREX.r2.2HG0079850	GO:0003723
HORVU.MOREX.r2.2HG0079870	GO:0003676	GO:0004527	GO:0006139	GO:0008408	GO:0090305
HORVU.MOREX.r2.2HG0079890	GO:0043531
HORVU.MOREX.r2.2HG0080030	GO:0000244
HORVU.MOREX.r2.2HG0080060	GO:0004672	GO:0005524	GO:0006468	GO:0016020	GO:0016021	GO:0016301	GO:0016310
HORVU.MOREX.r2.2HG0080140	GO:0004497	GO:0005506	GO:0016491	GO:0016705	GO:0020037	GO:0046872	GO:0055114
HORVU.MOREX.r2.2HG0080220	GO:0004062	GO:0005737	GO:0006584	GO:0006629	GO:0008146	GO:0008202	GO:0016740
HORVU.MOREX.r2.2HG0080240	GO:0005886	GO:0009507
HORVU.MOREX.r2.2HG0080350	GO:0003964	GO:0006278
HORVU.MOREX.r2.2HG0080370	GO:0003676	GO:0008270
HORVU.MOREX.r2.2HG0080390	GO:0004497	GO:0005506	GO:0016020	GO:0016021	GO:0016491	GO:0016705	GO:0020037	GO:0046872	GO:0055114
HORVU.MOREX.r2.2HG0080400	GO:0004497	GO:0005506	GO:0016020	GO:0016021	GO:0016491	GO:0016705	GO:0020037	GO:0046872	GO:0055114
HORVU.MOREX.r2.2HG0080490	GO:0008152	GO:0016787
HORVU.MOREX.r2.2HG0080510	GO:0005886	GO:0006952	GO:0007165	GO:0043531
HORVU.MOREX.r2.2HG0080540	GO:0046872
HORVU.MOREX.r2.2HG0080620	GO:0004672	GO:0005524	GO:0006468	GO:0016020	GO:0016021	GO:0016301	GO:0016310	GO:0030246
HORVU.MOREX.r2.2HG0080700	GO:0016829	GO:0030570	GO:0045490	GO:0046872
HORVU.MOREX.r2.2HG0080720	GO:0003677	GO:0005634	GO:0006351	GO:0006355
HORVU.MOREX.r2.2HG0080740	GO:0003677	GO:0005634	GO:0006351	GO:0006355
HORVU.MOREX.r2.2HG0080760	GO:0003676	GO:0008270
HORVU.MOREX.r2.2HG0080800	GO:0016787	GO:0102485	GO:0102486	GO:0102487	GO:0102488	GO:0102489	GO:0102490	GO:0102491
HORVU.MOREX.r2.2HG0080960	GO:0016020	GO:0016021
HORVU.MOREX.r2.2HG0081090	GO:0000287	GO:0008152	GO:0010333	GO:0016829	GO:0046872
HORVU.MOREX.r2.2HG0081140	GO:0000287	GO:0008152	GO:0010333	GO:0016829	GO:0046872
HORVU.MOREX.r2.2HG0081300	GO:0005789	GO:0016020	GO:0016021
HORVU.MOREX.r2.2HG0081360	GO:0006855	GO:0015238	GO:0015297	GO:0016020	GO:0016021	GO:0055085
HORVU.MOREX.r2.2HG0081400	GO:0016788
HORVU.MOREX.r2.2HG0081440	GO:0016788
HORVU.MOREX.r2.2HG0081580	GO:0016020	GO:0016021
HORVU.MOREX.r2.2HG0081700	GO:0016491	GO:0046872	GO:0055114
HORVU.MOREX.r2.2HG0081760	GO:0016020	GO:0016021
HORVU.MOREX.r2.2HG0081770	GO:0006338	GO:0031011
HORVU.MOREX.r2.2HG0081840	GO:0004497	GO:0005506	GO:0016491	GO:0016705	GO:0020037	GO:0046872	GO:0055114
HORVU.MOREX.r2.2HG0085120	GO:0000166	GO:0005524	GO:0016020	GO:0016021	GO:0016887	GO:0042626	GO:0055085
HORVU.MOREX.r2.2HG0085240	GO:0016740	GO:0016747
HORVU.MOREX.r2.2HG0085280	GO:0005829	GO:0042147
HORVU.MOREX.r2.2HG0085290	GO:0000139	GO:0000938	GO:0005829	GO:0009507	GO:0042147
HORVU.MOREX.r2.2HG0085310	GO:0006904	GO:0016192
HORVU.MOREX.r2.2HG0085480	GO:0008270	GO:0016491	GO:0046029	GO:0046872	GO:0055114
HORVU.MOREX.r2.2HG0085510	GO:0004368	GO:0005739	GO:0006072	GO:0006127	GO:0009331	GO:0016491	GO:0019563	GO:0052590	GO:0052591	GO:0055114
HORVU.MOREX.r2.2HG0085690	GO:0005576	GO:0048046
HORVU.MOREX.r2.2HG0085750	GO:0006508	GO:0008233	GO:0008234	GO:0016787
HORVU.MOREX.r2.2HG0085760	GO:0006508	GO:0008233	GO:0008234	GO:0016787
HORVU.MOREX.r2.2HG0085770	GO:0006338	GO:0031011
HORVU.MOREX.r2.2HG0085920	GO:0004345	GO:0005975	GO:0006006	GO:0006098	GO:0016491	GO:0050661	GO:0055114
HORVU.MOREX.r2.2HG0086140	GO:0008270	GO:0016491	GO:0046029	GO:0046872	GO:0055114
HORVU.MOREX.r2.2HG0086160	GO:0000774	GO:0005739	GO:0005759	GO:0006457	GO:0042803	GO:0050790	GO:0051087
HORVU.MOREX.r2.2HG0086170	GO:0004842	GO:0005886	GO:0010091	GO:0016567	GO:0016740	GO:0016874	GO:0042023
HORVU.MOREX.r2.2HG0086180	GO:0003735	GO:0005622	GO:0005840	GO:0006412
HORVU.MOREX.r2.2HG0086260	GO:0016491	GO:0046872	GO:0055114
HORVU.MOREX.r2.2HG0086310	GO:0004484	GO:0004651	GO:0004725	GO:0005634	GO:0006370	GO:0006470	GO:0008138	GO:0016311	GO:0016791	GO:0035335	GO:0098507
HORVU.MOREX.r2.2HG0086340	GO:0005739	GO:0009055	GO:0015035	GO:0022900	GO:0045454	GO:0050220	GO:0055114
HORVU.MOREX.r2.2HG0086380	GO:0004842	GO:0005886	GO:0010091	GO:0016567	GO:0016740	GO:0016874	GO:0042023
HORVU.MOREX.r2.2HG0086400	GO:0046872
HORVU.MOREX.r2.2HG0086410	GO:0004497	GO:0005506	GO:0016020	GO:0016021	GO:0016491	GO:0016705	GO:0020037	GO:0046872	GO:0055114
HORVU.MOREX.r2.2HG0086460	GO:0016020	GO:0016021	GO:0016874
HORVU.MOREX.r2.2HG0086490	GO:0008270
HORVU.MOREX.r2.2HG0086560	GO:0004579	GO:0005774	GO:0005783	GO:0005789	GO:0005886	GO:0006486	GO:0006487	GO:0008250	GO:0009505	GO:0016020	GO:0016021	GO:0016740	GO:0016757	GO:0018279
HORVU.MOREX.r2.2HG0086600	GO:0003676	GO:0008270	GO:0015074
HORVU.MOREX.r2.2HG0086610	GO:0003676	GO:0008270	GO:0015074
HORVU.MOREX.r2.2HG0086620	GO:0003676	GO:0008270	GO:0015074
HORVU.MOREX.r2.2HG0086660	GO:0016788
HORVU.MOREX.r2.2HG0086670	GO:0016788
HORVU.MOREX.r2.2HG0086680	GO:0016020	GO:0016021
HORVU.MOREX.r2.2HG0086690	GO:0016020	GO:0016021
HORVU.MOREX.r2.2HG0086700	GO:0016020	GO:0016021
HORVU.MOREX.r2.2HG0086720	GO:0004553	GO:0005975	GO:0008152	GO:0016787	GO:0016798	GO:0045493
HORVU.MOREX.r2.2HG0086730	GO:0006468	GO:0016740	GO:0016905
HORVU.MOREX.r2.2HG0086780	GO:0006904	GO:0016192
HORVU.MOREX.r2.2HG0086790	GO:0048037
HORVU.MOREX.r2.2HG0086850	GO:0004497	GO:0005506	GO:0016020	GO:0016021	GO:0016491	GO:0016705	GO:0020037	GO:0046872	GO:0055114
HORVU.MOREX.r2.2HG0086880	GO:0003676	GO:0003723	GO:0003729	GO:0005654
HORVU.MOREX.r2.2HG0087000	GO:0016788
HORVU.MOREX.r2.2HG0087010	GO:0004497	GO:0005506	GO:0016491	GO:0016705	GO:0020037	GO:0046872	GO:0055114
HORVU.MOREX.r2.2HG0087060	GO:0003824	GO:0004459	GO:0005737	GO:0005975	GO:0016491	GO:0016616	GO:0019752	GO:0055114
HORVU.MOREX.r2.2HG0087070	GO:0003824	GO:0004459	GO:0005737	GO:0005975	GO:0016491	GO:0016616	GO:0019752	GO:0055114
HORVU.MOREX.r2.2HG0087080	GO:0000175	GO:0000291	GO:0000932	GO:0003723	GO:0004518	GO:0004527	GO:0005737	GO:0016787	GO:0034427	GO:0046872	GO:0090305	GO:0090503	GO:1990074
HORVU.MOREX.r2.2HG0087100	GO:0016020	GO:0016021	GO:0016740
HORVU.MOREX.r2.2HG0087130	GO:0016020	GO:0016021	GO:0016740
HORVU.MOREX.r2.2HG0087210	GO:0016020	GO:0016021	GO:0016740	GO:0016746	GO:0019706
HORVU.MOREX.r2.2HG0087230	GO:0004144	GO:0016740	GO:0016746	GO:0045017
HORVU.MOREX.r2.2HG0087240	GO:0008168	GO:0008171	GO:0016740	GO:0032259	GO:0046983
HORVU.MOREX.r2.2HG0087250	GO:0008146	GO:0016740
HORVU.MOREX.r2.2HG0087420	GO:0005576	GO:0030145	GO:0031012	GO:0045735	GO:0046872
HORVU.MOREX.r2.2HG0087460	GO:0003677	GO:0004742	GO:0005759	GO:0006090	GO:0008152	GO:0016740	GO:0016746	GO:0045254
HORVU.MOREX.r2.2HG0087480	GO:0004843	GO:0005634	GO:0006508	GO:0008233	GO:0008234	GO:0016579	GO:0016787	GO:0019784	GO:0036459	GO:0043130	GO:0071108
HORVU.MOREX.r2.2HG0087700	GO:0003824	GO:0004459	GO:0005737	GO:0005975	GO:0016491	GO:0016616	GO:0019752	GO:0055114
HORVU.MOREX.r2.2HG0087740	GO:0008152	GO:0016787
HORVU.MOREX.r2.2HG0087750	GO:0003677	GO:0005634
HORVU.MOREX.r2.2HG0087760	GO:0003746	GO:0003924	GO:0005525	GO:0006414
HORVU.MOREX.r2.2HG0087830	GO:0008152	GO:0016740	GO:0016757	GO:0016758
HORVU.MOREX.r2.2HG0087850	GO:0005737	GO:0006351	GO:0006355	GO:0006476	GO:0016787	GO:0034979	GO:0046872	GO:0051287	GO:0070403
HORVU.MOREX.r2.2HG0087940	GO:0005199	GO:0005576	GO:0005618	GO:0007275
HORVU.MOREX.r2.2HG0087980	GO:0003677	GO:0005634	GO:0006355
HORVU.MOREX.r2.2HG0088000	GO:0004672	GO:0004842	GO:0005524	GO:0006468	GO:0016301	GO:0016310	GO:0016567
HORVU.MOREX.r2.2HG0088010	GO:0003674	GO:0008150
HORVU.MOREX.r2.2HG0088020	GO:0004591	GO:0005739	GO:0006099	GO:0008152	GO:0016624	GO:0030976	GO:0045252	GO:0055114
HORVU.MOREX.r2.2HG0082020	GO:0000165	GO:0000166	GO:0004672	GO:0004674	GO:0004707	GO:0005524	GO:0005622	GO:0006468	GO:0016301	GO:0016310	GO:0016740
HORVU.MOREX.r2.2HG0082090	GO:0000166	GO:0005524	GO:0016020	GO:0016021	GO:0016887	GO:0042626	GO:0055085
HORVU.MOREX.r2.2HG0082100	GO:0008152	GO:0016740	GO:0016757	GO:0016758
HORVU.MOREX.r2.2HG0082140	GO:0003677	GO:0003700	GO:0005634	GO:0005667	GO:0006351	GO:0006355	GO:0046983
HORVU.MOREX.r2.2HG0082200	GO:0003723	GO:0005634	GO:0009737	GO:0046872	GO:0070935
HORVU.MOREX.r2.2HG0082210	GO:0005615
HORVU.MOREX.r2.2HG0082260	GO:0016787
HORVU.MOREX.r2.2HG0082310	GO:0005524	GO:0006457	GO:0006950	GO:0051082
HORVU.MOREX.r2.2HG0082320	GO:0000166	GO:0004812	GO:0004831	GO:0005524	GO:0005737	GO:0006412	GO:0006418	GO:0006437	GO:0016874
HORVU.MOREX.r2.2HG0082340	GO:0005737	GO:0005782	GO:0005829	GO:0007588	GO:0008152	GO:0008465	GO:0016491	GO:0016616	GO:0016618	GO:0030267	GO:0031406	GO:0034641	GO:0042803	GO:0043648	GO:0046487	GO:0050661	GO:0051259	GO:0051287	GO:0055114	GO:0070062	GO:0070402
HORVU.MOREX.r2.2HG0082360	GO:0005737	GO:0005782	GO:0005829	GO:0007588	GO:0008152	GO:0008465	GO:0016491	GO:0016616	GO:0016618	GO:0030267	GO:0031406	GO:0034641	GO:0042803	GO:0043648	GO:0046487	GO:0050661	GO:0051259	GO:0051287	GO:0055114	GO:0070062	GO:0070402
HORVU.MOREX.r2.2HG0082370	GO:0006006	GO:0016491	GO:0016620	GO:0050661	GO:0051287	GO:0055114
HORVU.MOREX.r2.2HG0082480	GO:0004053	GO:0005739	GO:0006560	GO:0006570	GO:0006591	GO:0008783	GO:0009445	GO:0009446	GO:0009507	GO:0009570	GO:0016787	GO:0016813	GO:0033389	GO:0046872	GO:0050832	GO:0050897
HORVU.MOREX.r2.2HG0082500	GO:0004857	GO:0016020	GO:0016021	GO:0043086
HORVU.MOREX.r2.2HG0082600	GO:0004127	GO:0005524	GO:0006139	GO:0006207	GO:0006221	GO:0009041	GO:0016301	GO:0016310	GO:0016740	GO:0019205	GO:0046939
HORVU.MOREX.r2.2HG0082650	GO:0043531
HORVU.MOREX.r2.2HG0082720	GO:0016491	GO:0046872	GO:0055114
HORVU.MOREX.r2.2HG0082770	GO:0003723
HORVU.MOREX.r2.2HG0082800	GO:0016788
HORVU.MOREX.r2.2HG0082930	GO:0003824	GO:0004056	GO:0005737	GO:0006526	GO:0008652	GO:0016829	GO:0042450
HORVU.MOREX.r2.2HG0082970	GO:0004497	GO:0005506	GO:0016491	GO:0016705	GO:0020037	GO:0046872	GO:0055114
HORVU.MOREX.r2.2HG0083030	GO:0000139	GO:0005794	GO:0015018	GO:0016020	GO:0016021	GO:0016740	GO:0071555
HORVU.MOREX.r2.2HG0083040	GO:0000139	GO:0005794	GO:0015018	GO:0016020	GO:0016021	GO:0016740	GO:0071555
HORVU.MOREX.r2.2HG0083100	GO:0004742	GO:0005759	GO:0006090	GO:0008152	GO:0016740	GO:0016746	GO:0045254
HORVU.MOREX.r2.2HG0083110	GO:0004040	GO:0016740
HORVU.MOREX.r2.2HG0083160	GO:0007165	GO:0016020	GO:0016021
HORVU.MOREX.r2.2HG0083180	GO:0006508	GO:0008233
HORVU.MOREX.r2.2HG0083250	GO:0003676	GO:0005198	GO:0008270	GO:0016032	GO:0019012	GO:0019013	GO:0019028	GO:0039660	GO:0039702	GO:0046755	GO:0046872
HORVU.MOREX.r2.2HG0083310	GO:0043531
HORVU.MOREX.r2.2HG0083330	GO:0005886	GO:0006952	GO:0007165	GO:0043531
HORVU.MOREX.r2.2HG0083390	GO:0005886	GO:0008643	GO:0016020	GO:0016021
HORVU.MOREX.r2.2HG0083410	GO:0003677	GO:0003700	GO:0005634	GO:0006351	GO:0006355	GO:0043565
HORVU.MOREX.r2.2HG0083470	GO:0005634	GO:0006325	GO:0006351	GO:0006355
HORVU.MOREX.r2.2HG0083500	GO:0003964	GO:0006278
HORVU.MOREX.r2.2HG0083510	GO:0003964	GO:0006278
HORVU.MOREX.r2.2HG0083600	GO:0004497	GO:0005506	GO:0016020	GO:0016021	GO:0016491	GO:0016705	GO:0020037	GO:0046872	GO:0055114
HORVU.MOREX.r2.2HG0083610	GO:0005777	GO:0005778	GO:0007031
HORVU.MOREX.r2.2HG0083640	GO:0016788
HORVU.MOREX.r2.2HG0083700	GO:0004180	GO:0004185	GO:0006508
HORVU.MOREX.r2.2HG0083710	GO:0004180	GO:0004185	GO:0006508
HORVU.MOREX.r2.2HG0083970	GO:0008152	GO:0008168	GO:0016740	GO:0032259
HORVU.MOREX.r2.2HG0084050	GO:0000287	GO:0008152	GO:0010333	GO:0016829	GO:0046872
HORVU.MOREX.r2.2HG0084130	GO:0000287	GO:0008152	GO:0010333	GO:0016829	GO:0046872
HORVU.MOREX.r2.2HG0084290	GO:0003677	GO:0005634	GO:0006351	GO:0006355
HORVU.MOREX.r2.2HG0084300	GO:0005524	GO:0005737	GO:0006457	GO:0042026
HORVU.MOREX.r2.2HG0084400	GO:0000413	GO:0003755	GO:0016020	GO:0016021	GO:0016853
HORVU.MOREX.r2.2HG0084420	GO:0000166	GO:0004672	GO:0004674	GO:0005524	GO:0005886	GO:0006468	GO:0016020	GO:0016021	GO:0016301	GO:0016310	GO:0016740	GO:0048544
HORVU.MOREX.r2.2HG0084470	GO:0003333	GO:0015171	GO:0016020	GO:0016021
HORVU.MOREX.r2.2HG0084490	GO:0003723
HORVU.MOREX.r2.2HG0084800	GO:0008146	GO:0016740
HORVU.MOREX.r2.2HG0085110	GO:0000166	GO:0005524	GO:0016020	GO:0016021	GO:0016887	GO:0042626	GO:0055085
HORVU.MOREX.r2.2HG0088030	GO:0003677
HORVU.MOREX.r2.2HG0088050	GO:0000166	GO:0004594	GO:0005524	GO:0005737	GO:0008152	GO:0015937	GO:0016301	GO:0016310	GO:0016740
HORVU.MOREX.r2.2HG0088080	GO:0016874
HORVU.MOREX.r2.2HG0088160	GO:0003677
HORVU.MOREX.r2.2HG0088200	GO:0005576	GO:0019953
HORVU.MOREX.r2.2HG0088300	GO:0000160	GO:0005634
HORVU.MOREX.r2.2HG0088320	GO:0016020	GO:0016021
HORVU.MOREX.r2.2HG0088330	GO:0004601	GO:0006979	GO:0020037	GO:0055114	GO:0098869
HORVU.MOREX.r2.2HG0088380	GO:0003676	GO:0016301	GO:0016310
HORVU.MOREX.r2.2HG0088390	GO:0003676	GO:0016301	GO:0016310
HORVU.MOREX.r2.2HG0088460	GO:0016787
HORVU.MOREX.r2.2HG0088570	GO:0008270	GO:0016020	GO:0016021
HORVU.MOREX.r2.2HG0088600	GO:0006396	GO:0035194
HORVU.MOREX.r2.2HG0088640	GO:0003735	GO:0005622	GO:0005840	GO:0006412
HORVU.MOREX.r2.2HG0088650	GO:0046872
HORVU.MOREX.r2.2HG0088660	GO:0046872
HORVU.MOREX.r2.2HG0088750	GO:0000166	GO:0004672	GO:0004674	GO:0005524	GO:0006468	GO:0016020	GO:0016021	GO:0016301	GO:0016310	GO:0016740
HORVU.MOREX.r2.2HG0088790	GO:0003876	GO:0009168	GO:0019239	GO:0032264
HORVU.MOREX.r2.2HG0088890	GO:0005634	GO:0006886	GO:0008536
HORVU.MOREX.r2.2HG0089130	GO:0004672	GO:0004713	GO:0005524	GO:0006468	GO:0016020	GO:0016021	GO:0016301	GO:0016310	GO:0018108
HORVU.MOREX.r2.2HG0089140	GO:0000166	GO:0005524	GO:0006464	GO:0008641	GO:0016874
HORVU.MOREX.r2.2HG0089200	GO:0003676	GO:0003723	GO:0003743	GO:0006413
HORVU.MOREX.r2.2HG0089210	GO:0003677	GO:0003700	GO:0005634	GO:0006355	GO:0043565
HORVU.MOREX.r2.2HG0089280	GO:0008168	GO:0009234	GO:0016740	GO:0032259	GO:0102955
HORVU.MOREX.r2.2HG0089290	GO:0005886	GO:0016020	GO:0016021
HORVU.MOREX.r2.2HG0089330	GO:0000166	GO:0005524	GO:0005737	GO:0006508	GO:0008233	GO:0016787	GO:0030163
HORVU.MOREX.r2.2HG0089430	GO:0004672	GO:0005524	GO:0006468	GO:0016020	GO:0016021	GO:0016301	GO:0016310	GO:0030246
HORVU.MOREX.r2.2HG0089440	GO:0000166	GO:0004672	GO:0004674	GO:0005524	GO:0005576	GO:0005886	GO:0006468	GO:0016020	GO:0016021	GO:0016301	GO:0016310	GO:0016740	GO:0019199
HORVU.MOREX.r2.2HG0089600	GO:0003676	GO:0003677	GO:0005634	GO:0006260	GO:0006281	GO:0006310
HORVU.MOREX.r2.2HG0089610	GO:0003723	GO:0003735	GO:0005622	GO:0005840	GO:0006412	GO:0019843
HORVU.MOREX.r2.2HG0089680	GO:0003676	GO:0015074
HORVU.MOREX.r2.2HG0089750	GO:0003676	GO:0003677	GO:0004803	GO:0006310	GO:0006313	GO:0015074	GO:0032196
HORVU.MOREX.r2.2HG0089760	GO:0003676
HORVU.MOREX.r2.2HG0089770	GO:0003676
HORVU.MOREX.r2.2HG0089810	GO:0000166	GO:0005524	GO:0008716	GO:0016874	GO:0046872
HORVU.MOREX.r2.2HG0089840	GO:0004857	GO:0005576	GO:0005618	GO:0016787	GO:0030599	GO:0042545	GO:0043086	GO:0045330	GO:0045490	GO:0071555
HORVU.MOREX.r2.2HG0089850	GO:0004857	GO:0005576	GO:0005618	GO:0016787	GO:0030599	GO:0042545	GO:0043086	GO:0045330	GO:0045490	GO:0071555
HORVU.MOREX.r2.2HG0090020	GO:0046872
HORVU.MOREX.r2.2HG0090080	GO:0046872
HORVU.MOREX.r2.2HG0090190	GO:0004672	GO:0005524	GO:0006468	GO:0016301	GO:0016310
HORVU.MOREX.r2.2HG0090250	GO:0000166	GO:0004176	GO:0004252	GO:0005524	GO:0005759	GO:0006508	GO:0006515	GO:0007005	GO:0008233	GO:0008236	GO:0016787	GO:0030163
HORVU.MOREX.r2.2HG0090280	GO:0030410	GO:0030418
HORVU.MOREX.r2.2HG0090320	GO:0006351	GO:0006355
HORVU.MOREX.r2.2HG0090330	GO:0006351	GO:0006355
HORVU.MOREX.r2.2HG0090380	GO:0046983
HORVU.MOREX.r2.2HG0090390	GO:0003723	GO:0004652	GO:0005634	GO:0016779	GO:0031123	GO:0043631
HORVU.MOREX.r2.2HG0090500	GO:0005829	GO:0010125	GO:0010126	GO:0016740	GO:0016746	GO:0016747	GO:0035447	GO:0044119	GO:0070301	GO:0071468
HORVU.MOREX.r2.2HG0090620	GO:0006012	GO:0016740	GO:0016757	GO:0047216
HORVU.MOREX.r2.2HG0090690	GO:0003747	GO:0005737	GO:0006412	GO:0006415	GO:0016149
HORVU.MOREX.r2.2HG0090770	GO:0007275	GO:0009908	GO:0030154
HORVU.MOREX.r2.2HG0090790	GO:0005525
HORVU.MOREX.r2.2HG0090800	GO:0006855	GO:0015238	GO:0015297	GO:0016020	GO:0016021	GO:0055085
HORVU.MOREX.r2.2HG0090830	GO:0005509
HORVU.MOREX.r2.2HG0090920	GO:0000166	GO:0004672	GO:0004674	GO:0004675	GO:0005524	GO:0005886	GO:0006468	GO:0007166	GO:0007178	GO:0016301	GO:0016310
HORVU.MOREX.r2.2HG0090980	GO:0005634	GO:0005829	GO:0006417	GO:0009682	GO:0016020	GO:0019887	GO:0019901	GO:0033554	GO:0033674	GO:0042742	GO:0043022	GO:0045087	GO:0045859
HORVU.MOREX.r2.2HG0090990	GO:0005634	GO:0005829	GO:0006417	GO:0009682	GO:0016020	GO:0019887	GO:0019901	GO:0033554	GO:0033674	GO:0042742	GO:0043022	GO:0045087	GO:0045859
HORVU.MOREX.r2.2HG0091000	GO:0016788
HORVU.MOREX.r2.2HG0091010	GO:0008270
HORVU.MOREX.r2.2HG0091120	GO:0000105	GO:0004424	GO:0016829
HORVU.MOREX.r2.2HG0091240	GO:0003676	GO:0008270
HORVU.MOREX.r2.2HG0091280	GO:0003779	GO:0007010	GO:0051015	GO:0051017
HORVU.MOREX.r2.2HG0091290	GO:0003677	GO:0005634	GO:0006351	GO:0006355
HORVU.MOREX.r2.2HG0094640	GO:0046983
HORVU.MOREX.r2.2HG0094670	GO:0035091
HORVU.MOREX.r2.2HG0094680	GO:0005774	GO:0005886	GO:0006811	GO:0006812	GO:0006814	GO:0006885	GO:0009651	GO:0015297	GO:0015299	GO:0015385	GO:0016020	GO:0016021	GO:0035725	GO:0055075	GO:0055085	GO:1902600
HORVU.MOREX.r2.2HG0094810	GO:0016020	GO:0016021
HORVU.MOREX.r2.2HG0094830	GO:0016020	GO:0016021
HORVU.MOREX.r2.2HG0094840	GO:0003677	GO:0003899	GO:0006351	GO:0016740	GO:0016779
HORVU.MOREX.r2.2HG0094880	GO:0004553	GO:0005975	GO:0008152	GO:0016787	GO:0016798	GO:0045493
HORVU.MOREX.r2.2HG0095000	GO:0016491	GO:0055114
HORVU.MOREX.r2.2HG0095090	GO:0000166	GO:0005524	GO:0005975	GO:0005977	GO:0005978	GO:0008878	GO:0009058	GO:0016740	GO:0016779
HORVU.MOREX.r2.2HG0095140	GO:0000166	GO:0003774	GO:0003777	GO:0005524	GO:0005874	GO:0007018	GO:0008017
HORVU.MOREX.r2.2HG0095510	GO:0003746	GO:0005853	GO:0006412	GO:0006414
HORVU.MOREX.r2.2HG0095530	GO:0016788
HORVU.MOREX.r2.2HG0095540	GO:0000154	GO:0030515	GO:0031428	GO:0032040
HORVU.MOREX.r2.2HG0095620	GO:0004869	GO:0010466	GO:0010951	GO:0030414
HORVU.MOREX.r2.2HG0095640	GO:0001771	GO:0005085	GO:0005515	GO:0005737	GO:0005829	GO:0005886	GO:0007264	GO:0007596	GO:0016020	GO:0031252	GO:0031256	GO:0031258	GO:0036336	GO:0042995	GO:0043547	GO:0061485	GO:0070233	GO:1903905	GO:1990869	GO:2000406
HORVU.MOREX.r2.2HG0095650	GO:0001771	GO:0005085	GO:0005515	GO:0005737	GO:0005829	GO:0005886	GO:0007264	GO:0007596	GO:0016020	GO:0031252	GO:0031256	GO:0031258	GO:0036336	GO:0042995	GO:0043547	GO:0061485	GO:0070233	GO:1903905	GO:1990869	GO:2000406
HORVU.MOREX.r2.2HG0095670	GO:0046872
HORVU.MOREX.r2.2HG0095680	GO:0003676	GO:0015074
HORVU.MOREX.r2.2HG0095700	GO:0005634	GO:0006511	GO:0016579	GO:0016787	GO:0036459
HORVU.MOREX.r2.2HG0095710	GO:0003975	GO:0006487	GO:0006488	GO:0008963	GO:0016020	GO:0016021	GO:0016740
HORVU.MOREX.r2.2HG0095760	GO:0019239
HORVU.MOREX.r2.2HG0095820	GO:0005768	GO:0005794	GO:0005802	GO:0006486	GO:0008373	GO:0009846	GO:0009860	GO:0016020	GO:0016021	GO:0016740	GO:0016757	GO:0097503
HORVU.MOREX.r2.2HG0095880	GO:0003677	GO:0004386	GO:0005524	GO:0005634
HORVU.MOREX.r2.2HG0095940	GO:0000166	GO:0003676	GO:0004386	GO:0005524	GO:0016787
HORVU.MOREX.r2.2HG0095970	GO:0005623	GO:0009055	GO:0015035	GO:0022900	GO:0045454	GO:0055114
HORVU.MOREX.r2.2HG0095990	GO:0003676	GO:0008270	GO:0015074
HORVU.MOREX.r2.2HG0096060	GO:0000278	GO:0005634	GO:0007076	GO:0030261
HORVU.MOREX.r2.2HG0096090	GO:0008152	GO:0016787
HORVU.MOREX.r2.2HG0096190	GO:0000166	GO:0003677	GO:0004386	GO:0005524	GO:0006281	GO:0006310	GO:0006974	GO:0009378	GO:0009432	GO:0016787	GO:0032508
HORVU.MOREX.r2.2HG0096230	GO:0003677	GO:0008270	GO:0046872
HORVU.MOREX.r2.2HG0096240	GO:0005886	GO:0016020	GO:0016021
HORVU.MOREX.r2.2HG0096250	GO:0005096	GO:0007165	GO:0043547
HORVU.MOREX.r2.2HG0096340	GO:0016020	GO:0016021
HORVU.MOREX.r2.2HG0096380	GO:0004791	GO:0005737	GO:0016491	GO:0019430	GO:0045454	GO:0055114
HORVU.MOREX.r2.2HG0096400	GO:0003824	GO:0006281
HORVU.MOREX.r2.2HG0096470	GO:0006508	GO:0008233	GO:0008234
HORVU.MOREX.r2.2HG0096570	GO:0008270
HORVU.MOREX.r2.2HG0096580	GO:0008152	GO:0008168	GO:0016740	GO:0032259
HORVU.MOREX.r2.2HG0096640	GO:0009058	GO:0015995	GO:0016851	GO:0016874
HORVU.MOREX.r2.2HG0096870	GO:0016020	GO:0016021
HORVU.MOREX.r2.2HG0096900	GO:0016788
HORVU.MOREX.r2.2HG0096950	GO:0005618	GO:0016787	GO:0030599	GO:0042545	GO:0045330	GO:0045490
HORVU.MOREX.r2.2HG0097010	GO:0003676	GO:0005198	GO:0008270	GO:0016032	GO:0019012	GO:0019013	GO:0019028	GO:0039660	GO:0039702	GO:0046755	GO:0046872
HORVU.MOREX.r2.2HG0097130	GO:0000287	GO:0008152	GO:0010333	GO:0016829	GO:0046872
HORVU.MOREX.r2.2HG0097170	GO:0008150
HORVU.MOREX.r2.2HG0097430	GO:0003676	GO:0003677	GO:0005622	GO:0005634	GO:0006351	GO:0006355	GO:0046872
HORVU.MOREX.r2.2HG0097470	GO:0003676	GO:0004386	GO:0005524
HORVU.MOREX.r2.2HG0097490	GO:0003677
HORVU.MOREX.r2.2HG0097500	GO:0003677
HORVU.MOREX.r2.2HG0097560	GO:0016874
HORVU.MOREX.r2.2HG0097600	GO:0004519	GO:0004527	GO:0090305
HORVU.MOREX.r2.2HG0091490	GO:0003676	GO:0003723	GO:0046872
HORVU.MOREX.r2.2HG0091530	GO:0000027	GO:0000166	GO:0003676	GO:0003723	GO:0004004	GO:0004386	GO:0005524	GO:0005737	GO:0016787	GO:0070417
HORVU.MOREX.r2.2HG0091540	GO:0016020	GO:0016021	GO:0016787
HORVU.MOREX.r2.2HG0091560	GO:0004128	GO:0016491	GO:0055114
HORVU.MOREX.r2.2HG0091580	GO:0006886	GO:0006888	GO:0015031	GO:0030127
HORVU.MOREX.r2.2HG0091610	GO:0000139	GO:0005794	GO:0016740	GO:0016757	GO:0045489	GO:0047262	GO:0071555
HORVU.MOREX.r2.2HG0091620	GO:0000027	GO:0000166	GO:0003676	GO:0003723	GO:0004004	GO:0004386	GO:0005524	GO:0005737	GO:0016787	GO:0070417
HORVU.MOREX.r2.2HG0091680	GO:0016020	GO:0016021
HORVU.MOREX.r2.2HG0091690	GO:0016020	GO:0016021
HORVU.MOREX.r2.2HG0091730	GO:0004497	GO:0005506	GO:0016491	GO:0016705	GO:0020037	GO:0046872	GO:0055114
HORVU.MOREX.r2.2HG0091750	GO:0003743	GO:0006413
HORVU.MOREX.r2.2HG0091930	GO:0005509	GO:0016020	GO:0016021
HORVU.MOREX.r2.2HG0091980	GO:0003700	GO:0006355
HORVU.MOREX.r2.2HG0091990	GO:0003700	GO:0006355
HORVU.MOREX.r2.2HG0092020	GO:0005576	GO:0006952	GO:0016020	GO:0019835	GO:0042742	GO:0044179	GO:0044218	GO:0044279
HORVU.MOREX.r2.2HG0092100	GO:0005856	GO:0005885	GO:0015629	GO:0030833	GO:0034314
HORVU.MOREX.r2.2HG0092310	GO:0000166	GO:0004672	GO:0004674	GO:0005524	GO:0006468	GO:0007165	GO:0016301	GO:0016310	GO:0016740
HORVU.MOREX.r2.2HG0092320	GO:0000166	GO:0004672	GO:0004674	GO:0005524	GO:0006468	GO:0007165	GO:0016301	GO:0016310	GO:0016740
HORVU.MOREX.r2.2HG0092390	GO:0016788
HORVU.MOREX.r2.2HG0092540	GO:0000166	GO:0005471	GO:0005524	GO:0006862	GO:0009507	GO:0009536	GO:0015866	GO:0015867	GO:0016020	GO:0016021	GO:0031969
HORVU.MOREX.r2.2HG0092580	GO:0004601	GO:0005576	GO:0006979	GO:0016491	GO:0020037	GO:0042744	GO:0046872	GO:0055114	GO:0098869
HORVU.MOREX.r2.2HG0092610	GO:0005634	GO:0046983
HORVU.MOREX.r2.2HG0092750	GO:0005623	GO:0016209	GO:0016491	GO:0045454	GO:0055114	GO:0098869
HORVU.MOREX.r2.2HG0092860	GO:0000166	GO:0005524	GO:0016020	GO:0016021	GO:0016887
HORVU.MOREX.r2.2HG0092930	GO:0046983
HORVU.MOREX.r2.2HG0092980	GO:0003735	GO:0005622	GO:0005840	GO:0006412	GO:0022625
HORVU.MOREX.r2.2HG0092990	GO:0003899	GO:0006351
HORVU.MOREX.r2.2HG0093000	GO:0003899	GO:0006351
HORVU.MOREX.r2.2HG0093060	GO:0016020	GO:0016021	GO:0031305	GO:0033617	GO:0097249
HORVU.MOREX.r2.2HG0093100	GO:0003824	GO:0006629	GO:0008483	GO:0009103	GO:0009245	GO:0016740	GO:0046677	GO:0099620
HORVU.MOREX.r2.2HG0093300	GO:0005634	GO:0016567	GO:0016874	GO:0043161	GO:0061630
HORVU.MOREX.r2.2HG0093310	GO:0006508	GO:0008233	GO:0008234
HORVU.MOREX.r2.2HG0093320	GO:0003779	GO:0008290	GO:0051016	GO:0051693
HORVU.MOREX.r2.2HG0093330	GO:0005840
HORVU.MOREX.r2.2HG0093400	GO:0000166	GO:0004222	GO:0005524	GO:0005886	GO:0006508	GO:0008233	GO:0008237	GO:0016020	GO:0016021	GO:0016787	GO:0046872
HORVU.MOREX.r2.2HG0093440	GO:0003746	GO:0006414	GO:0016020	GO:0016021
HORVU.MOREX.r2.2HG0093450	GO:0006479	GO:0008168	GO:0016740	GO:0032259
HORVU.MOREX.r2.2HG0093580	GO:0003676	GO:0003735	GO:0005622	GO:0005840	GO:0006412	GO:0008270	GO:0015074
HORVU.MOREX.r2.2HG0093590	GO:0003676	GO:0003735	GO:0005622	GO:0005840	GO:0006412	GO:0008270	GO:0015074
HORVU.MOREX.r2.2HG0093600	GO:0030001	GO:0046872
HORVU.MOREX.r2.2HG0093670	GO:0000166	GO:0003676	GO:0003677	GO:0003887	GO:0005634	GO:0006260	GO:0006281	GO:0016035	GO:0016740	GO:0016779	GO:0019985	GO:0046872	GO:0051536	GO:0051539
HORVU.MOREX.r2.2HG0093690	GO:0008152	GO:0016740	GO:0016758
HORVU.MOREX.r2.2HG0093840	GO:0016020	GO:0016021	GO:0055085
HORVU.MOREX.r2.2HG0093860	GO:0003677	GO:0005634	GO:0006351	GO:0006355
HORVU.MOREX.r2.2HG0093890	GO:0008270
HORVU.MOREX.r2.2HG0093910	GO:0006811	GO:0006813	GO:0015079	GO:0016020	GO:0016021	GO:0071805
HORVU.MOREX.r2.2HG0093940	GO:0003677	GO:0003700	GO:0005634	GO:0006351	GO:0006355
HORVU.MOREX.r2.2HG0093950	GO:0000166	GO:0000287	GO:0003924	GO:0005525
HORVU.MOREX.r2.2HG0093990	GO:0000166	GO:0003676	GO:0003677	GO:0003887	GO:0005634	GO:0006260	GO:0006281	GO:0016035	GO:0016740	GO:0016779	GO:0019985	GO:0046872	GO:0051536	GO:0051539
HORVU.MOREX.r2.2HG0094110	GO:0000166	GO:0004672	GO:0004674	GO:0005524	GO:0006468	GO:0016020	GO:0016021	GO:0016301	GO:0016310	GO:0016740
HORVU.MOREX.r2.2HG0094420	GO:0004672	GO:0004674	GO:0005524	GO:0005886	GO:0006468	GO:0016301	GO:0016310	GO:0046777
HORVU.MOREX.r2.2HG0097610	GO:0006281	GO:0006974	GO:0046872
HORVU.MOREX.r2.2HG0097620	GO:0006855	GO:0015238	GO:0015297	GO:0016020	GO:0016021	GO:0055085
HORVU.MOREX.r2.2HG0097650	GO:0003676	GO:0008270
HORVU.MOREX.r2.2HG0097660	GO:0004842	GO:0016567	GO:0031146
HORVU.MOREX.r2.2HG0097690	GO:0004497	GO:0005506	GO:0016020	GO:0016021	GO:0016491	GO:0016705	GO:0020037	GO:0046872	GO:0055114
HORVU.MOREX.r2.2HG0097730	GO:0004497	GO:0005506	GO:0016020	GO:0016021	GO:0016491	GO:0016705	GO:0020037	GO:0046872	GO:0055114
HORVU.MOREX.r2.2HG0097740	GO:0008152	GO:0016740	GO:0016757	GO:0016758
HORVU.MOREX.r2.2HG0097890	GO:0016740
HORVU.MOREX.r2.2HG0097910	GO:0003824	GO:0004721	GO:0006470	GO:0016787	GO:0043169	GO:0046872
HORVU.MOREX.r2.2HG0097920	GO:0003824	GO:0004721	GO:0006470	GO:0016787	GO:0043169	GO:0046872
HORVU.MOREX.r2.2HG0097940	GO:0004519	GO:0004527	GO:0090305
HORVU.MOREX.r2.2HG0097960	GO:0000123	GO:0000166	GO:0004674	GO:0005524	GO:0005634	GO:0006468	GO:0016301	GO:0016310	GO:0016573	GO:0016740
HORVU.MOREX.r2.2HG0098000	GO:0004497	GO:0005506	GO:0016020	GO:0016021	GO:0016491	GO:0016705	GO:0020037	GO:0046872	GO:0055114	GO:0070330
HORVU.MOREX.r2.2HG0098010	GO:0006396
HORVU.MOREX.r2.2HG0098040	GO:0003700	GO:0006355	GO:0016020	GO:0016021	GO:0034976
HORVU.MOREX.r2.2HG0098050	GO:0043461
HORVU.MOREX.r2.2HG0098060	GO:0000166	GO:0000287	GO:0000822	GO:0003824	GO:0004197	GO:0005509	GO:0005515	GO:0005524	GO:0005576	GO:0006508	GO:0008152	GO:0008233	GO:0008234	GO:0008289	GO:0009405	GO:0016020	GO:0016540	GO:0016787	GO:0016874	GO:0016881	GO:0018153	GO:0018262	GO:0019836	GO:0020002	GO:0030042	GO:0030430	GO:0031640	GO:0033644	GO:0044164	GO:0046872	GO:0090527	GO:0090729
HORVU.MOREX.r2.2HG0098350	GO:0008289	GO:0016020	GO:0016021
HORVU.MOREX.r2.2HG0098430	GO:0003746	GO:0005634	GO:0006368	GO:0006414	GO:0070449
HORVU.MOREX.r2.2HG0098460	GO:0004601	GO:0005576	GO:0006979	GO:0016491	GO:0020037	GO:0042744	GO:0046872	GO:0055114	GO:0098869
HORVU.MOREX.r2.2HG0098480	GO:0004601	GO:0005576	GO:0006979	GO:0016491	GO:0020037	GO:0042744	GO:0046872	GO:0055114	GO:0098869
HORVU.MOREX.r2.2HG0098540	GO:0000027	GO:0000166	GO:0003676	GO:0003723	GO:0004004	GO:0004386	GO:0005524	GO:0005737	GO:0016787	GO:0016817	GO:0070417
HORVU.MOREX.r2.2HG0098610	GO:0016788
HORVU.MOREX.r2.2HG0098740	GO:0003677	GO:0003700	GO:0005634	GO:0006355	GO:0008356	GO:0043565
HORVU.MOREX.r2.2HG0098820	GO:0003676	GO:0008270	GO:0015074
HORVU.MOREX.r2.2HG0098970	GO:0006479	GO:0008168	GO:0016740	GO:0032259
HORVU.MOREX.r2.2HG0099150	GO:0004601	GO:0005576	GO:0006979	GO:0016491	GO:0020037	GO:0042744	GO:0046872	GO:0055114	GO:0098869
HORVU.MOREX.r2.2HG0099160	GO:0004601	GO:0005576	GO:0006979	GO:0016491	GO:0020037	GO:0042744	GO:0046872	GO:0055114	GO:0098869
HORVU.MOREX.r2.2HG0099200	GO:0003676	GO:0015074
HORVU.MOREX.r2.2HG0099260	GO:0004601	GO:0006979	GO:0016491	GO:0020037	GO:0042744	GO:0046872	GO:0055114	GO:0098869
HORVU.MOREX.r2.2HG0099270	GO:0004601	GO:0006979	GO:0016491	GO:0020037	GO:0042744	GO:0046872	GO:0055114	GO:0098869
HORVU.MOREX.r2.2HG0099280	GO:0004601	GO:0006979	GO:0016491	GO:0020037	GO:0042744	GO:0046872	GO:0055114	GO:0098869
HORVU.MOREX.r2.2HG0099290	GO:0004601	GO:0006979	GO:0016491	GO:0020037	GO:0042744	GO:0046872	GO:0055114	GO:0098869
HORVU.MOREX.r2.2HG0099350	GO:0004601	GO:0006979	GO:0016491	GO:0020037	GO:0042744	GO:0046872	GO:0055114	GO:0098869
HORVU.MOREX.r2.2HG0099550	GO:0004647	GO:0006564	GO:0009507	GO:0009555	GO:0009793	GO:0016311	GO:0048364
HORVU.MOREX.r2.2HG0099610	GO:0000166	GO:0003774	GO:0003777	GO:0005524	GO:0005874	GO:0007018	GO:0008017
HORVU.MOREX.r2.2HG0099630	GO:0000278	GO:0004672	GO:0005524	GO:0005634	GO:0005737	GO:0006468	GO:0016301	GO:0016310	GO:0035402	GO:0035407	GO:0072354	GO:0072355
HORVU.MOREX.r2.2HG0099640	GO:0016020	GO:0016021
HORVU.MOREX.r2.2HG0099650	GO:0016020	GO:0016021
HORVU.MOREX.r2.2HG0099660	GO:0003676	GO:0004190	GO:0006508	GO:0008270	GO:0015074
HORVU.MOREX.r2.2HG0099670	GO:0000166	GO:0002161	GO:0004812	GO:0004823	GO:0005524	GO:0005737	GO:0006412	GO:0006418	GO:0006429	GO:0016874	GO:0106074
HORVU.MOREX.r2.2HG0099680	GO:0003677	GO:0006355
HORVU.MOREX.r2.2HG0099690	GO:0003677	GO:0006355
HORVU.MOREX.r2.2HG0099700	GO:0003677	GO:0006355
HORVU.MOREX.r2.2HG0099820	GO:0005777	GO:0010468
HORVU.MOREX.r2.2HG0099830	GO:0005777	GO:0010468
HORVU.MOREX.r2.2HG0099840	GO:0008270
HORVU.MOREX.r2.2HG0099890	GO:0005576	GO:0048046
HORVU.MOREX.r2.2HG0099950	GO:0003676	GO:0003964	GO:0005575	GO:0006278	GO:0008150	GO:0016740
HORVU.MOREX.r2.2HG0099960	GO:0001522	GO:0003723	GO:0006396	GO:0009451	GO:0009982
HORVU.MOREX.r2.2HG0099970	GO:0003677	GO:0006355
HORVU.MOREX.r2.2HG0099980	GO:0001522	GO:0003723	GO:0006396	GO:0009451	GO:0009982
HORVU.MOREX.r2.2HG0100030	GO:0004497	GO:0005506	GO:0016020	GO:0016021	GO:0016491	GO:0016705	GO:0020037	GO:0046872	GO:0055114
HORVU.MOREX.r2.2HG0100050	GO:0004497	GO:0005506	GO:0016020	GO:0016021	GO:0016491	GO:0016705	GO:0020037	GO:0046872	GO:0055114
HORVU.MOREX.r2.2HG0100140	GO:0000160	GO:0005622	GO:0016301	GO:0016310
HORVU.MOREX.r2.2HG0100250	GO:0005743	GO:0006839	GO:0016020	GO:0016021	GO:0022857	GO:0031307	GO:0055085
HORVU.MOREX.r2.2HG0100260	GO:0005743	GO:0006839	GO:0016020	GO:0016021	GO:0022857	GO:0031307	GO:0055085
HORVU.MOREX.r2.2HG0100310	GO:0016020	GO:0016021
HORVU.MOREX.r2.2HG0100370	GO:0000166	GO:0004672	GO:0004674	GO:0005524	GO:0006468	GO:0016020	GO:0016021	GO:0016301	GO:0016310
HORVU.MOREX.r2.2HG0100430	GO:0005634	GO:0005680	GO:0007049	GO:0007275	GO:0010152	GO:0010229	GO:0016567	GO:0048827	GO:0051301	GO:0061614
HORVU.MOREX.r2.2HG0100440	GO:0005509	GO:0005794	GO:0005975	GO:0006004	GO:0016020	GO:0016021	GO:0016740	GO:0016757	GO:0042175
HORVU.MOREX.r2.2HG0100520	GO:0000027	GO:0000166	GO:0003676	GO:0003723	GO:0004004	GO:0004386	GO:0005524	GO:0005737	GO:0016787	GO:0070417
HORVU.MOREX.r2.2HG0100610	GO:0000166	GO:0004672	GO:0004674	GO:0004715	GO:0005524	GO:0006468	GO:0016301	GO:0016310	GO:0016740	GO:0018108
HORVU.MOREX.r2.2HG0100640	GO:0015031	GO:0016020	GO:0016021	GO:0030659	GO:0031410
HORVU.MOREX.r2.2HG0100650	GO:0008270
HORVU.MOREX.r2.2HG0100660	GO:0016020	GO:0016021
HORVU.MOREX.r2.2HG0100670	GO:0003824	GO:0004372	GO:0005737	GO:0006545	GO:0006730	GO:0008652	GO:0016740	GO:0019264	GO:0030170	GO:0035999
HORVU.MOREX.r2.2HG0100680	GO:0016874
HORVU.MOREX.r2.2HG0100690	GO:0003676	GO:0003723
HORVU.MOREX.r2.2HG0100700	GO:0003676	GO:0003723
HORVU.MOREX.r2.2HG0100730	GO:0005509
HORVU.MOREX.r2.2HG0100800	GO:0016020	GO:0016021
HORVU.MOREX.r2.2HG0100880	GO:0003677
HORVU.MOREX.r2.2HG0100890	GO:0003677	GO:0005664	GO:0006260
HORVU.MOREX.r2.2HG0100900	GO:0046983
HORVU.MOREX.r2.2HG0101220	GO:0000025	GO:0004134	GO:0005975	GO:0005977	GO:0005983	GO:0006006	GO:0009507	GO:0016740	GO:0016757	GO:0102500
HORVU.MOREX.r2.2HG0101380	GO:0003677	GO:0005634	GO:0006351	GO:0006355
HORVU.MOREX.r2.2HG0101390	GO:0003993	GO:0016311	GO:0016787
HORVU.MOREX.r2.2HG0101400	GO:0003677	GO:0005634	GO:0006351	GO:0006355
HORVU.MOREX.r2.2HG0101410	GO:0004402	GO:0005634	GO:0006355	GO:0016573
HORVU.MOREX.r2.2HG0101420	GO:0004672	GO:0004721	GO:0005524	GO:0006468	GO:0006470	GO:0016020	GO:0016021	GO:0016301	GO:0016310	GO:0016787
HORVU.MOREX.r2.2HG0101460	GO:0004497	GO:0005506	GO:0016020	GO:0016021	GO:0016491	GO:0016705	GO:0020037	GO:0046872	GO:0055114
HORVU.MOREX.r2.2HG0101470	GO:0008270
HORVU.MOREX.r2.2HG0101490	GO:0003899	GO:0032774
HORVU.MOREX.r2.2HG0101540	GO:0003735	GO:0005622	GO:0005840	GO:0006412
HORVU.MOREX.r2.2HG0101570	GO:0005737	GO:0030001	GO:0046872	GO:0046914	GO:0046916
HORVU.MOREX.r2.2HG0101680	GO:0003677	GO:0005664	GO:0006260	GO:0009744	GO:0048527
HORVU.MOREX.r2.2HG0101710	GO:0005524	GO:0006139	GO:0016301	GO:0016310	GO:0016740	GO:0019205
HORVU.MOREX.r2.2HG0101730	GO:0005524	GO:0006139	GO:0016301	GO:0016310	GO:0016740	GO:0019205
HORVU.MOREX.r2.2HG0101820	GO:0051213	GO:0055114
HORVU.MOREX.r2.2HG0101840	GO:0003735	GO:0005622	GO:0005840	GO:0006412
HORVU.MOREX.r2.2HG0101900	GO:0003676	GO:0003723
HORVU.MOREX.r2.2HG0101970	GO:0003676	GO:0008270	GO:0015074
HORVU.MOREX.r2.2HG0102010	GO:0003677	GO:0005634
HORVU.MOREX.r2.2HG0102030	GO:0005787	GO:0006465	GO:0008233	GO:0016020	GO:0016021
HORVU.MOREX.r2.2HG0102100	GO:0003824	GO:0003849	GO:0008652	GO:0009073	GO:0009423	GO:0009507	GO:0009536	GO:0016740
HORVU.MOREX.r2.2HG0102120	GO:0000166	GO:0004672	GO:0004674	GO:0005524	GO:0006468	GO:0016301	GO:0016310
HORVU.MOREX.r2.2HG0102310	GO:0003993	GO:0016311	GO:0016787	GO:0046872
HORVU.MOREX.r2.2HG0102350	GO:0006886	GO:0015031	GO:0016020	GO:0016192	GO:0030131
HORVU.MOREX.r2.2HG0102440	GO:0000166	GO:0003743	GO:0003924	GO:0005525	GO:0005622	GO:0005737	GO:0006412	GO:0006413
HORVU.MOREX.r2.2HG0102580	GO:0006355	GO:0008270
HORVU.MOREX.r2.2HG0102730	GO:0005634	GO:0009409	GO:0010228	GO:0042752	GO:0080167
HORVU.MOREX.r2.2HG0103040	GO:0003676	GO:0015074
HORVU.MOREX.r2.2HG0103080	GO:0003700	GO:0006355	GO:0008270	GO:0043565
HORVU.MOREX.r2.2HG0103090	GO:0003676	GO:0003899	GO:0005634	GO:0005730	GO:0006351	GO:0008270	GO:0046872
HORVU.MOREX.r2.2HG0103230	GO:0003676	GO:0003723
HORVU.MOREX.r2.2HG0103500	GO:0003674	GO:0005886	GO:0008150	GO:0016020
HORVU.MOREX.r2.2HG0103510	GO:0000502	GO:0004175	GO:0004298	GO:0005634	GO:0005737	GO:0005839	GO:0006508	GO:0006511	GO:0008233	GO:0016787	GO:0019773	GO:0051603
HORVU.MOREX.r2.2HG0103530	GO:0009058	GO:0016844
HORVU.MOREX.r2.2HG0103680	GO:0003676	GO:0003723	GO:0003735	GO:0005840	GO:0006412	GO:0015935	GO:0019843
HORVU.MOREX.r2.2HG0103770	GO:0004672	GO:0004675	GO:0005524	GO:0005886	GO:0006468	GO:0007166	GO:0007178	GO:0016301	GO:0016310
HORVU.MOREX.r2.2HG0103780	GO:0005049	GO:0005634	GO:0005829	GO:0006409	GO:0009908	GO:0010014
HORVU.MOREX.r2.2HG0103790	GO:0002181	GO:0003723	GO:0003735	GO:0005622	GO:0005840	GO:0006412	GO:0015934	GO:0019843	GO:0022625
HORVU.MOREX.r2.2HG0103800	GO:0009507	GO:0015969
HORVU.MOREX.r2.2HG0103840	GO:0016787
HORVU.MOREX.r2.2HG0103850	GO:0008152	GO:0008168	GO:0016740	GO:0032259
HORVU.MOREX.r2.2HG0103920	GO:0003676	GO:0015074
HORVU.MOREX.r2.2HG0103940	GO:0005524	GO:0006298	GO:0030983
HORVU.MOREX.r2.2HG0103990	GO:0006355	GO:0042393	GO:0046872
HORVU.MOREX.r2.2HG0104050	GO:0003964	GO:0006278	GO:0016787
HORVU.MOREX.r2.2HG0104110	GO:0003676	GO:0003723	GO:0005198	GO:0008270	GO:0016020	GO:0016032	GO:0019012	GO:0019013	GO:0019028	GO:0020002	GO:0030430	GO:0033644	GO:0039702	GO:0042025	GO:0046755	GO:0046872
HORVU.MOREX.r2.2HG0104130	GO:0003677	GO:0003700	GO:0006355	GO:0016602
HORVU.MOREX.r2.2HG0104140	GO:0003677	GO:0003700	GO:0006355	GO:0016602
HORVU.MOREX.r2.2HG0104180	GO:0003677	GO:0003700	GO:0006355	GO:0016602
HORVU.MOREX.r2.2HG0104240	GO:0005744	GO:0030150
HORVU.MOREX.r2.2HG0104250	GO:0003682
HORVU.MOREX.r2.2HG0104320	GO:0003676	GO:0004004	GO:0004386	GO:0005524	GO:0005730	GO:0005737	GO:0010501
HORVU.MOREX.r2.2HG0104600	GO:0004407	GO:0005634	GO:0006325	GO:0006351	GO:0006355	GO:0016575	GO:0016787	GO:0032041	GO:0070932
HORVU.MOREX.r2.2HG0104670	GO:0003676	GO:0015074
HORVU.MOREX.r2.2HG0104700	GO:0004672	GO:0005524	GO:0006468	GO:0016020	GO:0016021	GO:0016301	GO:0016310
HORVU.MOREX.r2.2HG0104720	GO:0007165
HORVU.MOREX.r2.2HG0104780	GO:0051513
HORVU.MOREX.r2.2HG0104910	GO:0003723	GO:0003729	GO:0005634	GO:0005739
HORVU.MOREX.r2.2HG0104920	GO:0004342	GO:0005975	GO:0006044	GO:0016787	GO:0019262
HORVU.MOREX.r2.2HG0104930	GO:0004342	GO:0005975	GO:0006044	GO:0016787	GO:0019262
HORVU.MOREX.r2.2HG0105020	GO:0010215	GO:0016020	GO:0016021	GO:0031225
HORVU.MOREX.r2.2HG0105030	GO:0010215	GO:0016020	GO:0016021	GO:0031225
HORVU.MOREX.r2.2HG0105040	GO:0016020	GO:0016021
HORVU.MOREX.r2.2HG0105060	GO:0016020	GO:0016021
HORVU.MOREX.r2.2HG0105150	GO:0000977	GO:0003677	GO:0003700	GO:0005634	GO:0006351	GO:0006355	GO:0045944	GO:0046983
HORVU.MOREX.r2.2HG0105160	GO:0003824	GO:0050662
HORVU.MOREX.r2.2HG0105280	GO:0000463	GO:0000466	GO:0005634	GO:0005654	GO:0005730	GO:0006364	GO:0030687	GO:0042254	GO:0042273	GO:0043021
HORVU.MOREX.r2.2HG0105340	GO:0003824	GO:0004655	GO:0006779	GO:0016829	GO:0033014	GO:0046872
HORVU.MOREX.r2.2HG0105550	GO:0003676	GO:0003723
HORVU.MOREX.r2.2HG0105580	GO:0003677	GO:0003899	GO:0006351	GO:0016740	GO:0016779	GO:0032549
HORVU.MOREX.r2.2HG0105590	GO:0003677	GO:0003899	GO:0006351	GO:0016740	GO:0016779	GO:0032549
HORVU.MOREX.r2.2HG0105640	GO:0003723	GO:0004519	GO:0009451	GO:0043231	GO:0090305
HORVU.MOREX.r2.2HG0105720	GO:0003677	GO:0005634	GO:0006351	GO:0006355	GO:0009725	GO:0009734
HORVU.MOREX.r2.2HG0105740	GO:0003677	GO:0005634	GO:0006351	GO:0006355	GO:0009725	GO:0009734
HORVU.MOREX.r2.2HG0105750	GO:0003677	GO:0005634	GO:0006351	GO:0006355	GO:0009725	GO:0009734
HORVU.MOREX.r2.2HG0105810	GO:0003676	GO:0005634
HORVU.MOREX.r2.2HG0105890	GO:0003676	GO:0003723
HORVU.MOREX.r2.2HG0105930	GO:0000502	GO:0003674	GO:0005634	GO:0005829	GO:0007094	GO:0043066	GO:0043248	GO:0051726
HORVU.MOREX.r2.2HG0106000	GO:0000166	GO:0005524	GO:0005829	GO:0005886	GO:0009405	GO:0010106	GO:0015343	GO:0015891	GO:0016020	GO:0016021	GO:0016787	GO:0016887	GO:0033216	GO:0040007	GO:0042626	GO:0044718	GO:0052099	GO:0055072	GO:0055085	GO:0075139
HORVU.MOREX.r2.2HG0106010	GO:0009536
HORVU.MOREX.r2.2HG0106180	GO:0003677	GO:0003700	GO:0005634	GO:0006351	GO:0006355	GO:0043565
HORVU.MOREX.r2.2HG0106200	GO:0004672	GO:0005524	GO:0006468	GO:0016301	GO:0016310
HORVU.MOREX.r2.2HG0106280	GO:0016020	GO:0016021	GO:0016740	GO:0016746	GO:0019706
HORVU.MOREX.r2.2HG0106290	GO:0016020	GO:0016021
HORVU.MOREX.r2.2HG0106300	GO:0016020	GO:0016021
HORVU.MOREX.r2.2HG0106420	GO:0003676
HORVU.MOREX.r2.2HG0106430	GO:0004190	GO:0006508	GO:0008233	GO:0016020	GO:0016021	GO:0016787
HORVU.MOREX.r2.2HG0106620	GO:0008299	GO:0016491	GO:0019288	GO:0046872	GO:0050992	GO:0051536	GO:0051539	GO:0051745	GO:0055114
HORVU.MOREX.r2.2HG0106690	GO:0005768	GO:0006886	GO:0010008	GO:0015031	GO:0016020
HORVU.MOREX.r2.2HG0106750	GO:0009536
HORVU.MOREX.r2.2HG0106810	GO:0000166	GO:0003774	GO:0003777	GO:0003779	GO:0005516	GO:0005524	GO:0005737	GO:0007018	GO:0008017	GO:0016459	GO:0030016	GO:0032982	GO:0051015
HORVU.MOREX.r2.2HG0106830	GO:0006400
HORVU.MOREX.r2.2HG0106860	GO:0003861	GO:0008152	GO:0008652	GO:0016836	GO:0051539
HORVU.MOREX.r2.2HG0106880	GO:0016020	GO:0016021	GO:0055085
HORVU.MOREX.r2.2HG0106900	GO:0000184	GO:0000932	GO:0000956	GO:0005634	GO:0005737	GO:0006351	GO:0006355	GO:0031087
HORVU.MOREX.r2.2HG0106960	GO:0003735	GO:0005622	GO:0005840	GO:0006412
HORVU.MOREX.r2.2HG0107020	GO:0016020	GO:0016021
HORVU.MOREX.r2.2HG0107060	GO:0000162	GO:0004048	GO:0008152	GO:0008652	GO:0009073	GO:0016740	GO:0016757	GO:0046872
HORVU.MOREX.r2.2HG0107100	GO:0003747	GO:0005737	GO:0006415
HORVU.MOREX.r2.2HG0107120	GO:0016788
HORVU.MOREX.r2.2HG0107290	GO:0004124	GO:0006535	GO:0008652	GO:0016740	GO:0019344
HORVU.MOREX.r2.2HG0107310	GO:0004124	GO:0006535	GO:0008652	GO:0016740	GO:0019344
HORVU.MOREX.r2.2HG0107330	GO:0006629	GO:0016787
HORVU.MOREX.r2.2HG0107500	GO:0006855	GO:0015238	GO:0015297	GO:0016020	GO:0016021	GO:0055085
HORVU.MOREX.r2.2HG0107520	GO:0000166	GO:0003743	GO:0003924	GO:0005525	GO:0005622	GO:0005737	GO:0006412	GO:0006413
HORVU.MOREX.r2.2HG0107570	GO:0003676	GO:0015074
HORVU.MOREX.r2.2HG0107630	GO:0003676	GO:0015074
HORVU.MOREX.r2.2HG0107730	GO:0000166	GO:0004672	GO:0004674	GO:0005524	GO:0006468	GO:0016301	GO:0016310
HORVU.MOREX.r2.2HG0107810	GO:0016020	GO:0016021	GO:0055114
HORVU.MOREX.r2.2HG0107840	GO:0004672	GO:0004674	GO:0005524	GO:0005829	GO:0006468	GO:0016301	GO:0016310	GO:0035556
HORVU.MOREX.r2.2HG0107860	GO:0046872
HORVU.MOREX.r2.2HG0107950	GO:0003677	GO:0008270	GO:0046872
HORVU.MOREX.r2.2HG0107970	GO:0003677	GO:0003700	GO:0005634	GO:0006351	GO:0006355	GO:0043565
HORVU.MOREX.r2.2HG0107980	GO:0006351	GO:0006355
HORVU.MOREX.r2.2HG0108030	GO:0000502	GO:0004175	GO:0004298	GO:0005634	GO:0005737	GO:0005839	GO:0006508	GO:0006511	GO:0008233	GO:0016787	GO:0019773	GO:0051603
HORVU.MOREX.r2.2HG0108120	GO:0003690	GO:0006355
HORVU.MOREX.r2.2HG0108130	GO:0005783	GO:0016020	GO:0016021
HORVU.MOREX.r2.2HG0108280	GO:0003676
HORVU.MOREX.r2.2HG0108310	GO:0016020	GO:0016021	GO:0090480
HORVU.MOREX.r2.2HG0108320	GO:0008299	GO:0016740
HORVU.MOREX.r2.2HG0108430	GO:0016020	GO:0016021
HORVU.MOREX.r2.2HG0108440	GO:0004197	GO:0005615	GO:0005764	GO:0006508	GO:0008233	GO:0008234	GO:0016787	GO:0051603
HORVU.MOREX.r2.2HG0108460	GO:0000166	GO:0003824	GO:0004775	GO:0006099	GO:0008152	GO:0016874	GO:0042566	GO:0048037
HORVU.MOREX.r2.2HG0108500	GO:0016874
HORVU.MOREX.r2.2HG0108530	GO:0005737	GO:0009102	GO:0016787	GO:0052689
HORVU.MOREX.r2.2HG0108560	GO:0003676	GO:0008270	GO:0015074
HORVU.MOREX.r2.2HG0108740	GO:0016020	GO:0016021	GO:0016740	GO:0016746	GO:0019706
HORVU.MOREX.r2.2HG0108750	GO:0000502	GO:0061578	GO:0070536
HORVU.MOREX.r2.2HG0108990	GO:0003677	GO:0003700	GO:0005634	GO:0006351	GO:0006355
HORVU.MOREX.r2.2HG0109070	GO:0048037
HORVU.MOREX.r2.2HG0109090	GO:0000139	GO:0015165	GO:0016020	GO:0016021	GO:0090481
HORVU.MOREX.r2.2HG0109100	GO:0000139	GO:0015165	GO:0016020	GO:0016021	GO:0090481
HORVU.MOREX.r2.2HG0109130	GO:0043531
HORVU.MOREX.r2.2HG0109140	GO:0000166	GO:0004672	GO:0004674	GO:0005524	GO:0005576	GO:0005886	GO:0006468	GO:0016020	GO:0016021	GO:0016301	GO:0016310	GO:0016740	GO:0019199
HORVU.MOREX.r2.2HG0109150	GO:0016740
HORVU.MOREX.r2.2HG0109180	GO:0005783	GO:0005794	GO:0005795	GO:0010923	GO:0046872
HORVU.MOREX.r2.2HG0109210	GO:0000103	GO:0000166	GO:0004020	GO:0005524	GO:0016301	GO:0016310	GO:0016740	GO:0070814
HORVU.MOREX.r2.2HG0109460	GO:0007015	GO:0031209	GO:0044877
HORVU.MOREX.r2.2HG0109620	GO:0005215	GO:0016020	GO:0016021	GO:0022857	GO:0055085
HORVU.MOREX.r2.2HG0109690	GO:0016853	GO:0016872
HORVU.MOREX.r2.2HG0109710	GO:0016020	GO:0016021
HORVU.MOREX.r2.2HG0109810	GO:0006412
HORVU.MOREX.r2.2HG0109920	GO:0003824	GO:0004222	GO:0006508	GO:0046872
HORVU.MOREX.r2.2HG0109990	GO:0043531
HORVU.MOREX.r2.2HG0110000	GO:0000166	GO:0005524	GO:0005737	GO:0005886	GO:0006605	GO:0006886	GO:0015031	GO:0016020	GO:0017038	GO:0046872
HORVU.MOREX.r2.2HG0110070	GO:0005375	GO:0016020	GO:0016021	GO:0035434
HORVU.MOREX.r2.2HG0110080	GO:0004672	GO:0005509	GO:0005524	GO:0006468	GO:0016301	GO:0016310
HORVU.MOREX.r2.2HG0110160	GO:0046872
HORVU.MOREX.r2.2HG0110180	GO:0004672	GO:0005524	GO:0006468	GO:0016020	GO:0016021	GO:0016301	GO:0016310
HORVU.MOREX.r2.2HG0110310	GO:0000145	GO:0006887
HORVU.MOREX.r2.2HG0110360	GO:0005739
HORVU.MOREX.r2.2HG0110420	GO:0003735	GO:0005622	GO:0005840	GO:0006412
HORVU.MOREX.r2.2HG0110620	GO:0006486	GO:0016757
HORVU.MOREX.r2.2HG0110630	GO:0003824	GO:0004721	GO:0004722	GO:0006470	GO:0016787
HORVU.MOREX.r2.2HG0110650	GO:0006811	GO:0009705	GO:0015140	GO:0015743	GO:0016020	GO:0016021	GO:0071423
HORVU.MOREX.r2.2HG0110690	GO:0003676	GO:0015074
HORVU.MOREX.r2.2HG0110730	GO:0006855	GO:0015238	GO:0015297	GO:0016020	GO:0016021	GO:0055085
HORVU.MOREX.r2.2HG0110770	GO:0000413	GO:0003755	GO:0016853
HORVU.MOREX.r2.2HG0110790	GO:0000166	GO:0003774	GO:0003777	GO:0005524	GO:0005874	GO:0007018	GO:0008017	GO:0016787
HORVU.MOREX.r2.2HG0110810	GO:0000166	GO:0003774	GO:0003777	GO:0005524	GO:0005874	GO:0007018	GO:0008017	GO:0016787
HORVU.MOREX.r2.2HG0110830	GO:0005086	GO:0032012
HORVU.MOREX.r2.2HG0110900	GO:0000786	GO:0003677	GO:0005634	GO:0005694	GO:0006334	GO:0046982
HORVU.MOREX.r2.2HG0110930	GO:0005769	GO:0005886	GO:0015031	GO:0016020	GO:0016021	GO:0030658	GO:0031410
HORVU.MOREX.r2.2HG0110950	GO:0003676	GO:0005198	GO:0008270	GO:0016032	GO:0019012	GO:0019013	GO:0019028	GO:0039660	GO:0039702	GO:0046755	GO:0046872
HORVU.MOREX.r2.2HG0111000	GO:0000166	GO:0000287	GO:0004012	GO:0005524	GO:0015914	GO:0016020	GO:0016021	GO:0016787	GO:0045332
HORVU.MOREX.r2.2HG0111130	GO:0003677	GO:0005634	GO:0006351	GO:0006355	GO:0008270
HORVU.MOREX.r2.2HG0111140	GO:0007034
HORVU.MOREX.r2.2HG0111210	GO:0000166	GO:0003774	GO:0003777	GO:0003779	GO:0005524	GO:0007018	GO:0008017	GO:0016459	GO:0051015
HORVU.MOREX.r2.2HG0111470	GO:0006468	GO:0016740	GO:0016905
HORVU.MOREX.r2.2HG0111600	GO:0003677	GO:0003899	GO:0006351	GO:0009507	GO:0009536	GO:0016740	GO:0016779
HORVU.MOREX.r2.2HG0111670	GO:0003964	GO:0006278
HORVU.MOREX.r2.2HG0111730	GO:0009507	GO:0009527	GO:0009528	GO:0009532	GO:0009534	GO:0009535	GO:0009570	GO:0009941	GO:0010027	GO:0010182	GO:0010207	GO:0010319	GO:0015979	GO:0015996	GO:0045037	GO:0045038	GO:1902458	GO:1903426	GO:2000070
HORVU.MOREX.r2.2HG0111800	GO:0003677
HORVU.MOREX.r2.2HG0111830	GO:0016020	GO:0016021	GO:0016301	GO:0016310
HORVU.MOREX.r2.2HG0111850	GO:0000082	GO:0000932	GO:0001843	GO:0003723	GO:0004842	GO:0005622	GO:0005737	GO:0007275	GO:0008270	GO:0008543	GO:0010586	GO:0010608	GO:0016567	GO:0016740	GO:0017148	GO:0021915	GO:0030371	GO:0031047	GO:0035196	GO:0035198	GO:0035278	GO:0046872	GO:0051246	GO:0051865	GO:0060964	GO:0061158	GO:0061630	GO:0071310	GO:0072089	GO:2000177	GO:2000637
HORVU.MOREX.r2.2HG0111910	GO:0016020
HORVU.MOREX.r2.2HG0112120	GO:0003723	GO:0003743	GO:0006413
HORVU.MOREX.r2.2HG0112220	GO:0000079	GO:0019901
HORVU.MOREX.r2.2HG0112230	GO:0003677
HORVU.MOREX.r2.2HG0112360	GO:0003723	GO:0003735	GO:0005840	GO:0006412	GO:0015934	GO:0019843
HORVU.MOREX.r2.2HG0112400	GO:0016020	GO:0016021
HORVU.MOREX.r2.2HG0112550	GO:0016020	GO:0016021	GO:0016740	GO:0016757	GO:0016760	GO:0030244
HORVU.MOREX.r2.2HG0112790	GO:0000166	GO:0004672	GO:0004674	GO:0005524	GO:0005886	GO:0006468	GO:0016020	GO:0016021	GO:0016301	GO:0016310	GO:0016740	GO:0048544
HORVU.MOREX.r2.2HG0112800	GO:0000166	GO:0004672	GO:0004674	GO:0005524	GO:0006468	GO:0016020	GO:0016021	GO:0016301	GO:0016310	GO:0016740	GO:0048544
HORVU.MOREX.r2.2HG0112910	GO:0016020	GO:0016021	GO:0016740	GO:0016757	GO:0016760	GO:0030244
HORVU.MOREX.r2.2HG0113120	GO:0003676	GO:0005515	GO:0005737	GO:0005829	GO:0006479	GO:0008168	GO:0008276	GO:0008757	GO:0016740	GO:0030307	GO:0032259	GO:0032991
HORVU.MOREX.r2.2HG0113220	GO:0005484	GO:0005622	GO:0006886	GO:0016020	GO:0016021	GO:0016192	GO:0061025
HORVU.MOREX.r2.2HG0113270	GO:0003735	GO:0005622	GO:0005840	GO:0006412
HORVU.MOREX.r2.2HG0113300	GO:0003747	GO:0005737	GO:0006415	GO:0016149
HORVU.MOREX.r2.2HG0113390	GO:0003676	GO:0004190	GO:0006508	GO:0008270	GO:0015074
HORVU.MOREX.r2.2HG0113680	GO:0003824	GO:0004721	GO:0004722	GO:0006470	GO:0016787	GO:0043169	GO:0046872
HORVU.MOREX.r2.2HG0113780	GO:0004452	GO:0008299	GO:0016787	GO:0016853
HORVU.MOREX.r2.2HG0113790	GO:0003676	GO:0004190	GO:0006508	GO:0015074
HORVU.MOREX.r2.2HG0113860	GO:0000786	GO:0003677	GO:0005634	GO:0005694	GO:0046982
HORVU.MOREX.r2.2HG0113930	GO:0003735	GO:0005622	GO:0005840	GO:0006412
HORVU.MOREX.r2.2HG0114000	GO:0046983
HORVU.MOREX.r2.2HG0114010	GO:0005634	GO:0006281	GO:0008081
HORVU.MOREX.r2.2HG0114090	GO:0016020	GO:0016021	GO:0016740
HORVU.MOREX.r2.2HG0114130	GO:0004553	GO:0005975	GO:0016787
HORVU.MOREX.r2.2HG0114300	GO:0004672	GO:0005524	GO:0006468	GO:0016020	GO:0016021	GO:0016301	GO:0016310
HORVU.MOREX.r2.2HG0114340	GO:0004672	GO:0005524	GO:0006468	GO:0016020	GO:0016021	GO:0016301	GO:0016310
HORVU.MOREX.r2.2HG0114500	GO:0004672	GO:0005524	GO:0006468	GO:0016020	GO:0016021	GO:0016301	GO:0016310
HORVU.MOREX.r2.2HG0114510	GO:0004672	GO:0005524	GO:0006468	GO:0016020	GO:0016021	GO:0016301	GO:0016310
HORVU.MOREX.r2.2HG0114650	GO:0000166	GO:0005524	GO:0005737	GO:0006508	GO:0008233	GO:0016787	GO:0030163
HORVU.MOREX.r2.2HG0114680	GO:0007165	GO:0016020	GO:0016021
HORVU.MOREX.r2.2HG0114690	GO:0005634
HORVU.MOREX.r2.2HG0114710	GO:0008152	GO:0016020	GO:0016021	GO:0016740	GO:0016746
HORVU.MOREX.r2.2HG0114740	GO:0016020	GO:0016021	GO:0022857	GO:0055085
HORVU.MOREX.r2.2HG0114810	GO:0004553	GO:0005576	GO:0005618	GO:0005975	GO:0006073	GO:0008152	GO:0016740	GO:0016762	GO:0016787	GO:0016798	GO:0048046	GO:0071555
HORVU.MOREX.r2.2HG0114860	GO:0007165	GO:0016020	GO:0016021
HORVU.MOREX.r2.2HG0114920	GO:0004672	GO:0005524	GO:0006468	GO:0016020	GO:0016021	GO:0016301	GO:0016310
HORVU.MOREX.r2.2HG0115210	GO:0009496	GO:0009579	GO:0015979	GO:0016020	GO:0016021	GO:0016491	GO:0016679	GO:0022900	GO:0042651	GO:0045158	GO:0046872	GO:0051536	GO:0051537	GO:0055114
HORVU.MOREX.r2.2HG0115240	GO:0006336
HORVU.MOREX.r2.2HG0115360	GO:0001104	GO:0005634	GO:0006351	GO:0006355	GO:0006357	GO:0016592
HORVU.MOREX.r2.2HG0115430	GO:0006629	GO:0008152	GO:0016042	GO:0016787
HORVU.MOREX.r2.2HG0115550	GO:0006396
HORVU.MOREX.r2.2HG0115600	GO:0003735	GO:0005622	GO:0005840	GO:0006412
HORVU.MOREX.r2.2HG0115680	GO:0005623	GO:0016020	GO:0016021	GO:0016853	GO:0045454
HORVU.MOREX.r2.2HG0115920	GO:0005874	GO:0008017
HORVU.MOREX.r2.2HG0115960	GO:0016020	GO:0016021
HORVU.MOREX.r2.2HG0115970	GO:0004497	GO:0005506	GO:0016491	GO:0016705	GO:0020037	GO:0046872	GO:0055114
HORVU.MOREX.r2.2HG0116110	GO:0007051
HORVU.MOREX.r2.2HG0116120	GO:0030261
HORVU.MOREX.r2.2HG0116490	GO:0000166	GO:0003676	GO:0003824	GO:0004527	GO:0005622	GO:0006139	GO:0008408	GO:0016020	GO:0016021	GO:0044237	GO:0090305
HORVU.MOREX.r2.2HG0116500	GO:0000166	GO:0003676	GO:0003824	GO:0004527	GO:0005622	GO:0006139	GO:0008408	GO:0016020	GO:0016021	GO:0044237	GO:0090305
HORVU.MOREX.r2.2HG0116650	GO:0009416	GO:0009507	GO:0045038	GO:0080085
HORVU.MOREX.r2.2HG0116670	GO:0000148	GO:0003843	GO:0006075	GO:0016020	GO:0016021
HORVU.MOREX.r2.2HG0116720	GO:0003676	GO:0004386	GO:0005524	GO:0008270	GO:0016818
HORVU.MOREX.r2.2HG0116850	GO:0005507	GO:0016491	GO:0055114
HORVU.MOREX.r2.2HG0116910	GO:0000166	GO:0000266	GO:0001917	GO:0003374	GO:0003924	GO:0005515	GO:0005525	GO:0005737	GO:0005794	GO:0005829	GO:0005856	GO:0005874	GO:0005886	GO:0006897	GO:0007416	GO:0008017	GO:0014069	GO:0016185	GO:0016787	GO:0030424	GO:0031410	GO:0031798	GO:0031802	GO:0031966	GO:0042713	GO:0043083	GO:0043197	GO:0044327	GO:0045202	GO:0046847	GO:0048471	GO:0050998	GO:0051491	GO:0061001	GO:0061002	GO:0061025	GO:0061828	GO:0061829	GO:0098844	GO:0098884	GO:1903423
HORVU.MOREX.r2.2HG0116930	GO:0004553	GO:0005975	GO:0008152	GO:0016787	GO:0016798
HORVU.MOREX.r2.2HG0117020	GO:0000166	GO:0004176	GO:0004252	GO:0005524	GO:0005737	GO:0006508	GO:0008233	GO:0008236	GO:0016787	GO:0030163	GO:0043565
HORVU.MOREX.r2.2HG0117210	GO:0003677	GO:0005634	GO:0006355
HORVU.MOREX.r2.2HG0117320	GO:0000166	GO:0004672	GO:0004674	GO:0005524	GO:0006468	GO:0007165	GO:0016301	GO:0016310
HORVU.MOREX.r2.2HG0117350	GO:0000166	GO:0004672	GO:0004674	GO:0005524	GO:0006468	GO:0007165	GO:0016301	GO:0016310
HORVU.MOREX.r2.2HG0117360	GO:0005618	GO:0016787	GO:0030599	GO:0042545	GO:0045330
HORVU.MOREX.r2.2HG0117400	GO:0000166	GO:0003676	GO:0004386	GO:0005524	GO:0016787
HORVU.MOREX.r2.2HG0117500	GO:0004672	GO:0004674	GO:0005524	GO:0005737	GO:0006468	GO:0007346	GO:0016301	GO:0016310	GO:0023014	GO:0031098	GO:0032147
HORVU.MOREX.r2.2HG0117550	GO:0003824	GO:0004722	GO:0006470
HORVU.MOREX.r2.2HG0117650	GO:0005215	GO:0016020	GO:0016021
HORVU.MOREX.r2.2HG0117980	GO:0000224	GO:0005829	GO:0009751	GO:0010188	GO:0010193
HORVU.MOREX.r2.2HG0118000	GO:0000166	GO:0003677	GO:0004518	GO:0005524	GO:0005737	GO:0006281	GO:0006289	GO:0006974	GO:0009380	GO:0009432	GO:0016887	GO:0046872	GO:0090305
HORVU.MOREX.r2.2HG0118030	GO:0016020	GO:0016021	GO:0016301	GO:0016310
HORVU.MOREX.r2.2HG0118120	GO:0008270
HORVU.MOREX.r2.2HG0118360	GO:0003677	GO:0005524	GO:0005634
HORVU.MOREX.r2.2HG0118440	GO:0016020	GO:0016021
HORVU.MOREX.r2.2HG0118640	GO:0009507	GO:0009509	GO:0009536	GO:0009941	GO:0016117	GO:0016491	GO:0016719	GO:0052886	GO:0052887	GO:0052889	GO:0055114	GO:1901177
HORVU.MOREX.r2.2HG0118680	GO:0016020	GO:0016021
HORVU.MOREX.r2.2HG0118720	GO:0000122	GO:0000978	GO:0000981	GO:0001077	GO:0001104	GO:0001190	GO:0001228	GO:0001570	GO:0001947	GO:0003007	GO:0003148	GO:0003151	GO:0003161	GO:0003162	GO:0003166	GO:0003168	GO:0003208	GO:0003211	GO:0003221	GO:0003222	GO:0003278	GO:0003285	GO:0003342	GO:0003350	GO:0003677	GO:0003682	GO:0003700	GO:0003705	GO:0005515	GO:0005634	GO:0005667	GO:0005737	GO:0006355	GO:0006357	GO:0006366	GO:0007275	GO:0007507	GO:0007512	GO:0008134	GO:0008284	GO:0010628	GO:0010667	GO:0010735	GO:0010736	GO:0010765	GO:0010832	GO:0030097	GO:0030154	GO:0030509
HORVU.MOREX.r2.2HG0118780	GO:0003676	GO:0003677	GO:0003723	GO:0003824	GO:0003887	GO:0003964	GO:0004190	GO:0004518	GO:0004519	GO:0004523	GO:0005198	GO:0006278	GO:0006310	GO:0006508	GO:0008152	GO:0008233	GO:0008270	GO:0015074	GO:0016020	GO:0016032	GO:0016740	GO:0016779	GO:0016787	GO:0019012	GO:0019013	GO:0019028	GO:0019068	GO:0020002	GO:0033644	GO:0039660	GO:0042802	GO:0044826	GO:0046718	GO:0046872	GO:0071897	GO:0075713	GO:0090305	GO:0090502
HORVU.MOREX.r2.2HG0118820	GO:0016020	GO:0016021	GO:0022857	GO:0055085
HORVU.MOREX.r2.2HG0118870	GO:0003677	GO:0003700	GO:0005634	GO:0006351	GO:0006355
HORVU.MOREX.r2.2HG0119140	GO:0003924	GO:0005525
HORVU.MOREX.r2.2HG0119220	GO:0003964	GO:0006278
HORVU.MOREX.r2.2HG0119300	GO:0001104	GO:0006357	GO:0016592
HORVU.MOREX.r2.2HG0119380	GO:0007165
HORVU.MOREX.r2.2HG0119410	GO:0007165
HORVU.MOREX.r2.2HG0119460	GO:0004470	GO:0004471	GO:0016491	GO:0046872	GO:0051287	GO:0055114
HORVU.MOREX.r2.2HG0119820	GO:0003677	GO:0004003	GO:0004386	GO:0005524	GO:0016787	GO:0032508
HORVU.MOREX.r2.2HG0119970	GO:0003677	GO:0005634
HORVU.MOREX.r2.2HG0119990	GO:0003954	GO:0005739	GO:0005743	GO:0008137	GO:0010181	GO:0016020	GO:0016491	GO:0016651	GO:0046872	GO:0051287	GO:0051536	GO:0051539	GO:0055114	GO:0070469
HORVU.MOREX.r2.2HG0120020	GO:0000166	GO:0003924	GO:0005096	GO:0005515	GO:0005525	GO:0005634	GO:0005730	GO:0005737	GO:0005739	GO:0005829	GO:0014068	GO:0019901	GO:0030295	GO:0032147	GO:0033601	GO:0043066	GO:0043524	GO:0043547	GO:0045944	GO:0046427	GO:0046872	GO:0060749	GO:2001240
HORVU.MOREX.r2.2HG0120150	GO:0003824	GO:0050662
[truncated: 8,121 more rows]
[truncated: 86 more columns]
