# Supplementary material for: Genome-wide discovery of G-quadruplexes in barley
Source: Sci Rep. 2021 Apr 12;11:7876. doi: 10.1038/s41598-021-86838-3 (PMC8041835; doi:10.1038/s41598-021-86838-3)
Supplement: Supplementary file 4 — Supplementary Information 4. [file 41598_2021_86838_MOESM4_ESM.xlsx]

## Sheet: Sheet1
SNPs within G4 motifs
G4 motifs (G4_motif) on the antisense strand (G4_strand) of the reference genome were the reverse complements of the G4 motifs
SNP positions within the G4 motifs were highlighed by bold letters
Variations altering stability of the G4 structure
chr	G4 start	G4 end	G4_id	G4_length	G4_strand	G4_motif			SNP_site	SNP_id	Gene_id	Gene_annotation	GO_terms
chr2H	627431382	627431403	chr2H_627431382_627431403_rev	21	-	CCCAAACCCAAACCCAAACCC	barley50kChip	SNP	627431397	ID=JHI-Hv50k-2016-120665	HORVU.MOREX.r2.2HG0163700.1	PLATZ transcription factor	GO:0004842, GO:0016567, GO:0016740, GO:0016874, GO:0046872
chr7H	83976381	83976406	chr7H_83976381_83976406_rev	25	-	CCCCCGAACACCCTCCCCGCTTCCC	barley50kChip	SNP	83976406	ID=JHI-Hv50k-2016-471112	HORVU.MOREX.r2.7HG0552140.1	Type I inositol-1, 5-trisphosphate 5-phosphatase	GO:0016787, GO:0046856
chr7H	242676808	242676826	chr7H_242676808_242676826_rev	18	-	CCCTATCCCACCCCACCC	barley50kChip	SNP	242676820	ID=SCRI_RS_13927	HORVU.MOREX.r2.7HG0571140.1	bZIP transcription factor	GO:0001104, GO:0005634, GO:0006351, GO:0006355, GO:0006357, GO:0016592
Variations that might alter stability of the G4 structure depending on the loop length and the site of the G-stems
chr1H	505061007	505061042	chr1H_505061007_505061042_rev	35	-	CCCCCCTCTCTCCCTCCATCCCTCCTTTCCCACCC	barley50kChip	SNP	505061012	ID=JHI-Hv50k-2016-51959	HORVU.MOREX.r2.1HG0072140.1	Guanylate-binding protein	GO:0000166, GO:0003924, GO:0005525, GO:0016020
chr6H	504723773	504723804	chr6H_504723773_504723804_rev	31	-	CCCCTTGCCACCCATCACCCACCACCCACCC	barley50kChip	SNP	504723774	ID=BOPA1_1096-1482	HORVU.MOREX.r2.6HG0508460.1	Glutamine synthetase	GO:0000166, GO:0003824, GO:0004356, GO:0005524, GO:0006542, GO:0006807, GO:0016874
chr7H	1504284	1504318	chr7H_1504284_1504318_for	34	+	GGGCGATGGGCGAGGGGGAGAGGGAGGGAGAGGG	barley50kChip	SNP	1504286	ID=SCRI_RS_92998	HORVU.MOREX.r2.7HG0527360.1	Nucleic acid-binding, OB-fold	GO:0004411, GO:0006559, GO:0006570, GO:0051213, GO:0055114
chr7H	1508209	1508234	chr7H_1508209_1508234_for	25	+	GGGTTCGGGAGGGTGTACAAGGGGG	barley50kChip	SNP	1508234	ID=JHI-Hv50k-2016-436076	HORVU.MOREX.r2.7HG0527370.1	Lectin receptor kinase	GO:0004672, GO:0005524, GO:0006468, GO:0016020, GO:0016021, GO:0016301, GO:0016310, GO:0030246
Remaining G4 motifs containing a SNP stie that are not in close proximity of a gene
chr3H	10408171	10408193	chr3H_10408171_10408193_for	22	+	GGGTTGCGGGTCGGGTGAGGGG	barley50kChip	SNP	10408183	ID=SCRI_RS_129198
chr3H	12453030	12453053	chr3H_12453030_12453053_for	23	+	GGGATGGGATGGGATGGGATGGG	barley50kChip	SNP	12453039	ID=JHI-Hv50k-2016-155602
chr3H	309815249	309815279	chr3H_309815249_309815279_for	30	+	GGGCCAGAGCGGGCACCTTGGGGCTTCGGG	barley50kChip	SNP	309815264	ID=JHI-Hv50k-2016-174625
chr3H	517515264	517515288	chr3H_517515264_517515288_rev	24	-	CCCCACCCTGTCCCCCTCATCCCC	barley50kChip	SNP	517515283	ID=SCRI_RS_14456
chr3H	605443827	605443855	chr3H_605443827_605443855_for	28	+	GGGGAAGCGCGGGAGGGGTTCGTAAGGG	barley50kChip	SNP	605443835	ID=JHI-Hv50k-2016-216850
chr3H	611977981	611978016	chr3H_611977981_611978016_rev	35	-	CCCCAGGTGCTCCCACCCACCCACCCAACCAGCCC	barley50kChip	SNP	611978013	ID=JHI-Hv50k-2016-219877
chr4H	3803999	3804017	chr4H_3803999_3804017_rev	18	-	CCCCTCCCCCCCTTTCCC	barley50kChip	SNP	3804013	ID=JHI-Hv50k-2016-227447
chr6H	60979441	60979461	chr6H_60979441_60979461_rev	20	-	CCCACCCACTCCCCTTCCCC	barley50kChip	SNP	60979449	ID=JHI-Hv50k-2016-387761
chr7H	25808952	25808981	chr7H_25808952_25808981_for	29	+	GGGCGAGCGGGTGGTGAGGGGCGGCCGGG	barley50kChip	SNP	25808957	ID=SCRI_RS_171103
